# Supplementary material for: Evolutionary divergence of core and post-translational circadian clock genes in the pitcher-plant mosquito, Wyeomyia smithii
Source: BMC Genomics. 2015 Oct 6;16:754. doi: 10.1186/s12864-015-1937-y (PMC4594641; doi:10.1186/s12864-015-1937-y)
Supplement: Additional file 1: — Distance matrices (XLSX 20 kb) [file 12864_2015_1937_MOESM1_ESM.xlsx]

## Sheet: Sheet1
Additional File 1. Distance matrices [131] between taxa for TTFL and PTM genes.
CKIIA	DP203677	Na006496	FB0264492	WSc15735	AAEL012094	AGAP005569	CPIJ801916
DP203677	0	0.0751257	0.138129	0.0948929	0.0950087	0.122795	0.100956
Na006496	0.0751257	0	0.1322	0.0889639	0.0890797	0.116866	0.0950275
FB0264492	0.138129	0.1322	0	0.0776583	0.077774	0.105561	0.0837218
WSc15735	0.0948929	0.0889639	0.0776583	0	0.00599936	0.0337862	0.0119472
AAEL012094	0.0950087	0.0890797	0.077774	0.00599936	0	0.0277868	0.00594782
AGAP005569	0.122795	0.116866	0.105561	0.0337862	0.0277868	0	0.0280734
CPIJ801916	0.100956	0.0950275	0.0837218	0.0119472	0.00594782	0.0280734	0
CLK	CPIJ002146	AAEL012562	FB0023076	Na031986	DP206046	AGAP005711	WS_2GK8YT
CPIJ002146	0	0.0240618	0.521925	0.38731	0.474397	0.0617892	0.141503
AAEL012562	0.0240618	0	0.507619	0.373005	0.460092	0.047484	0.127197
FB0023076	0.521925	0.507619	0	0.686486	0.773573	0.491906	0.615493
Na031986	0.38731	0.373005	0.686486	0	0.487645	0.357291	0.480878
DP206046	0.474397	0.460092	0.773573	0.487645	0	0.444379	0.567966
AGAP005711	0.0617892	0.047484	0.491906	0.357291	0.444379	0	0.155358
WS_2GK8YT	0.141503	0.127197	0.615493	0.480878	0.567966	0.155358	0
CRY2	DP208079	Na006626	WSc05165	AAEL002602	AAEL011967	AG004261	CPIJ015481	CPIJ018859
DP208079	0	0.437634	0.365885	0.455495	0.36561	0.40252	0.388321	0.388321
Na006626	0.437634	0	0.290811	0.380421	0.290537	0.327446	0.313247	0.313247
WSc05165	0.365885	0.290811	0	0.133881	0.0439959	0.080905	0.0667063	0.0667063
AAEL002602	0.455495	0.380421	0.133881	0	0.0898895	0.162959	0.14876	0.14876
AAEL011967	0.36561	0.290537	0.0439959	0.0898895	0	0.0730743	0.0588755	0.0588755
AG004261	0.40252	0.327446	0.080905	0.162959	0.0730743	0	0.0842856	0.0842856
CPIJ015481	0.388321	0.313247	0.0667063	0.14876	0.0588755	0.0842856	0	2e-10
CPIJ018859	0.388321	0.313247	0.0667063	0.14876	0.0588755	0.0842856	2e-10	0
CUL-3	CPIJ801799	WS07535	AAEL007187	AAEL006291	AGAP012905	AGAP008105	FB0261268	Na003449	DP215829
CPIJ801799	0	0.0253926	0.0244566	0.0244566	0.0903993	0.0904001	0.35142	0.403736	0.376333
WS07535	0.0253926	0	0.0230341	0.0230341	0.0889768	0.0889776	0.349998	0.402313	0.374911
AAEL007187	0.0244566	0.0230341	0	2e-10	0.078712	0.0787128	0.339733	0.392049	0.364646
AAEL006291	0.0244566	0.0230341	2e-10	0	0.078712	0.0787128	0.339733	0.392049	0.364646
AGAP012905	0.0903993	0.0889768	0.078712	0.078712	0	3.9184e-06	0.34461	0.396925	0.369522
AGAP008105	0.0904001	0.0889776	0.0787128	0.0787128	3.9184e-06	0	0.34461	0.396926	0.369523
FB0261268	0.35142	0.349998	0.339733	0.339733	0.34461	0.34461	0	0.50534	0.477937
Na003449	0.403736	0.402313	0.392049	0.392049	0.396925	0.396926	0.50534	0	0.311007
DP215829	0.376333	0.374911	0.364646	0.364646	0.369522	0.369523	0.477937	0.311007	0
CWO	CPIJ002379	AGAP003844	AAEL010513	WSc15437	FB0259938	DP209925	Na012954	Na012953
CPIJ002379	0	0.205491	0.110103	0.0899398	0.778836	1.99475	1.63506	1.7286
AGAP003844	0.205491	0	0.181907	0.187123	0.876019	2.09193	1.73224	1.82578
AAEL010513	0.110103	0.181907	0	0.0917351	0.780631	1.99654	1.63685	1.73039
WSc15437	0.0899398	0.187123	0.0917351	0	0.727346	1.94326	1.58357	1.67711
FB0259938	0.778836	0.876019	0.780631	0.727346	0	2.18125	1.82156	1.9151
DP209925	1.99475	2.09193	1.99654	1.94326	2.18125	0	1.97169	2.06523
Na012954	1.63506	1.73224	1.63685	1.58357	1.82156	1.97169	0	0.0935494
Na012953	1.7286	1.82578	1.73039	1.67711	1.9151	2.06523	0.0935494	0
CYC	CPIJ014938	WS_Cycle	AGAP005655	AGAP012873	AAEL002049	Na007066	FB0023094	DP03011
CPIJ014938	0	0.10017	0.0468923	0.0468869	0.0203641	0.227939	0.431892	0.624695
WS_Cycle	0.10017	0	0.0989879	0.0989826	0.0927773	0.300352	0.504306	0.697108
AGAP005655	0.0468923	0.0989879	0	5.3334e-06	0.0395	0.247074	0.451028	0.64383
AGAP012873	0.0468869	0.0989826	5.3334e-06	0	0.0394946	0.247069	0.451023	0.643825
AAEL002049	0.0203641	0.0927773	0.0395	0.0394946	0	0.21279	0.416744	0.609546
Na007066	0.227939	0.300352	0.247074	0.247069	0.21279	0	0.537379	0.730181
FB0023094	0.431892	0.504306	0.451028	0.451023	0.416744	0.537379	0	0.788345
DP03011	0.624695	0.697108	0.64383	0.643825	0.609546	0.730181	0.788345	0
DBT	CPIJ003503	AGAP008476	FB0002413	DP200370	Na018299	AAEL002226	WSc08662
CPIJ003503	0	1.11759	0.360063	0.538316	0.444504	0.0705904	0.0237015
AGAP008476	1.11759	0	1.36053	1.53879	1.44497	1.18818	1.14129
FB0002413	0.360063	1.36053	0	0.636454	0.542642	0.430653	0.383764
DP200370	0.538316	1.53879	0.636454	0	0.57363	0.608905	0.562016
Na018299	0.444504	1.44497	0.542642	0.57363	0	0.515093	0.468204
AAEL002226	0.0705904	1.18818	0.430653	0.608905	0.515093	0	0.0865368
WSc08662	0.0237015	1.14129	0.383764	0.562016	0.468204	0.0865368	0
JET	DP215430	FB0031652	AGAP009335	WS03197	CPIJ802280	AAEL012126
DP215430	0	1.36778	1.28486	1.43561	1.50607	1.38754
FB0031652	1.36778	0	1.03264	1.18339	1.25385	1.13531
AGAP009335	1.28486	1.03264	0	0.589806	0.660271	0.541734
WS03197	1.43561	1.18339	0.589806	0	0.527235	0.408698
CPIJ802280	1.50607	1.25385	0.660271	0.527235	0	0.338249
AAEL012126	1.38754	1.13531	0.541734	0.408698	0.338249	0
KAYα	DP214573	Na012316	FB0001297	AGAP001093	WS13013	CPIJ003767	AAEL008953
DP214573	0	1.40535	2.19703	1.34664	1.24347	1.26411	1.3019
Na012316	1.40535	0	2.27901	1.42862	1.32545	1.34609	1.38388
FB0001297	2.19703	2.27901	0	1.80074	1.69756	1.71821	1.756
AGAP001093	1.34664	1.42862	1.80074	0	0.430079	0.450725	0.488513
WS13013	1.24347	1.32545	1.69756	0.430079	0	0.13269	0.170478
CPIJ003767	1.26411	1.34609	1.71821	0.450725	0.13269	0	0.161849
AAEL008953	1.3019	1.38388	1.756	0.488513	0.170478	0.161849	0
NMO	DP212179	Na006484	FB0011817	AGAP005898	WSc17870	CPIJ004910	AAEL004797	AAEL012269
DP212179	0	0.480524	0.482042	0.483862	0.50166	0.473623	0.476578	0.501394
Na006484	0.480524	0	0.110309	0.112128	0.129926	0.10189	0.104844	0.12966
FB0011817	0.482042	0.110309	0	0.0547593	0.0725574	0.0445206	0.0474754	0.0722908
AGAP005898	0.483862	0.112128	0.0547593	0	0.056397	0.0283602	0.031315	0.0561304
WSc17870	0.50166	0.129926	0.0725574	0.056397	0	0.0336801	0.0366349	0.0614503
CPIJ004910	0.473623	0.10189	0.0445206	0.0283602	0.0336801	0	0.00849544	0.0333109
AAEL004797	0.476578	0.104844	0.0474754	0.031315	0.0366349	0.00849544	0	0.0248161
AAEL012269	0.501394	0.12966	0.0722908	0.0561304	0.0614503	0.0333109	0.0248161	0
PDP1	Na007073	DP203016	FB0016694	WS02480	CPIJ014920	AGAP006376	AAEL005255
Na007073	0	0.524401	0.857578	0.697525	0.740222	0.861514	0.740885
DP203016	0.524401	0	0.715051	0.554998	0.597695	0.718987	0.598358
FB0016694	0.857578	0.715051	0	0.349601	0.392298	0.51359	0.392961
WS02480	0.697525	0.554998	0.349601	0	0.0426969	0.163989	0.0433597
CPIJ014920	0.740222	0.597695	0.392298	0.0426969	0	0.189599	0.0689697
AGAP006376	0.861514	0.718987	0.51359	0.163989	0.189599	0	0.190261
AAEL005255	0.740885	0.598358	0.392961	0.0433597	0.0689697	0.190261	0
PER	DP203908	Na013801	FB0003068	WS_Period	AGAP001856	CPIJ007193	AAEL008141
DP203908	0	1.81303	1.21303	1.25853	1.12331	1.21209	1.18433
Na013801	1.81303	0	1.45211	1.49761	1.36239	1.45117	1.42341
FB0003068	1.21303	1.45211	0	0.660016	0.524794	0.613576	0.585818
WS_Period	1.25853	1.49761	0.660016	0	0.258993	0.347775	0.320018
AGAP001856	1.12331	1.36239	0.524794	0.258993	0	0.162421	0.134663
CPIJ007193	1.21209	1.45117	0.613576	0.347775	0.162421	0	0.162668
AAEL008141	1.18433	1.42341	0.585818	0.320018	0.134663	0.162668	0
PP2A-B'	CPIJ014701	CPIJ014698	CPIJ019419	FB0042693	Na002993	DP214593	AAEL014031	WS04554	AGAP009341
CPIJ014701	0	0.912333	0.628868	0.810982	0.859436	0.861098	0.653661	0.659975	0.734803
CPIJ014698	0.912333	0	0.312161	0.494275	0.542729	0.54439	0.336953	0.343268	0.418096
CPIJ019419	0.628868	0.312161	0	0.182114	0.230567	0.232229	0.0247924	0.0311068	0.105935
FB0042693	0.810982	0.494275	0.182114	0	0.231785	0.233447	0.184395	0.190709	0.265537
Na002993	0.859436	0.542729	0.230567	0.231785	0	0.189841	0.232849	0.239163	0.313991
DP214593	0.861098	0.54439	0.232229	0.233447	0.189841	0	0.234511	0.240825	0.315653
AAEL014031	0.653661	0.336953	0.0247924	0.184395	0.232849	0.234511	0	0.0327943	0.107622
WS04554	0.659975	0.343268	0.0311068	0.190709	0.239163	0.240825	0.0327943	0	0.0931651
AGAP009341	0.734803	0.418096	0.105935	0.265537	0.313991	0.315653	0.107622	0.0931651	0
SGG	Na027316	DP206625	FB0003371	AGAP004443	CPIJ006114	WSc17080	AAEL005238
Na027316	0	0.36165	0.450594	0.393162	0.409346	0.439415	0.433391
DP206625	0.36165	0	0.414848	0.357416	0.3736	0.403669	0.397644
FB0003371	0.450594	0.414848	0	0.242526	0.25871	0.288779	0.282754
AGAP004443	0.393162	0.357416	0.242526	0	0.118006	0.148075	0.142051
CPIJ006114	0.409346	0.3736	0.25871	0.118006	0	0.0765132	0.0704887
WSc17080	0.439415	0.403669	0.288779	0.148075	0.0765132	0	0.0423941
AAEL005238	0.433391	0.397644	0.282754	0.142051	0.0704887	0.0423941	0
SLIMB	DP201583	Na001694	FB0023423	CPIJ017907	WSc03120	AAEL003371	AGAP001944	CPIJ017102
DP201583	0	0.326479	0.377243	0.308024	0.320141	0.31608	0.35152	0.308024
Na001694	0.326479	0	0.320264	0.251045	0.263162	0.259101	0.294541	0.251045
FB0023423	0.377243	0.320264	0	0.182662	0.194779	0.190718	0.226158	0.182662
CPIJ017907	0.308024	0.251045	0.182662	0	0.0121168	0.00805561	0.0434956	6.546e-07
WSc03120	0.320141	0.263162	0.194779	0.0121168	0	0.0161637	0.0516037	0.0121175
AAEL003371	0.31608	0.259101	0.190718	0.00805561	0.0161637	0	0.0475425	0.00805627
AGAP001944	0.35152	0.294541	0.226158	0.0434956	0.0516037	0.0475425	0	0.0434962
CPIJ017102	0.308024	0.251045	0.182662	6.546e-07	0.0121175	0.00805627	0.0434962	0
TIM	CPIJ801582	WS06527	AAEL006411	AGAP008288	FB0014396	DP214179
CPIJ801582	0	0.203254	0.183869	0.171381	0.571272	0.886202
WS06527	0.203254	0	0.202941	0.190453	0.590344	0.905274
AAEL006411	0.183869	0.202941	0	0.154022	0.553913	0.868843
AGAP008288	0.171381	0.190453	0.154022	0	0.472464	0.787394
FB0014396	0.571272	0.590344	0.553913	0.472464	0	0.866507
DP214179	0.886202	0.905274	0.868843	0.787394	0.866507	0
VRI	Na001221	DP208606	CPIJ016941	AAEL011371	AGAP007801	WSc08372	FB0016076
Na001221	0	1.16933	1.20445	1.23911	1.47524	1.19565	1.6925
DP208606	1.16933	0	0.949196	0.983856	1.21999	0.940399	1.43725
CPIJ016941	1.20445	0.949196	0	0.0785118	0.335861	0.067455	1.16235
AAEL011371	1.23911	0.983856	0.0785118	0	0.370521	0.102115	1.19701
AGAP007801	1.47524	1.21999	0.335861	0.370521	0	0.338249	1.43314
WSc08372	1.19565	0.940399	0.067455	0.102115	0.338249	0	1.15355
FB0016076	1.6925	1.43725	1.16235	1.19701	1.43314	1.15355	0
