# Supplementary material for: Evolutionary divergence of core and post-translational circadian clock genes in the pitcher-plant mosquito, Wyeomyia smithii
Source: BMC Genomics. 2015 Oct 6;16:754. doi: 10.1186/s12864-015-1937-y (PMC4594641; doi:10.1186/s12864-015-1937-y)
Supplement: Additional file 3: — Muscle protein alignments; visualize with MEGA [ 117 ]. (ZIP 46 kb) [file 12864_2015_1937_MOESM3_ESM.zip]

Archive with 30 entries (30 files):
- Additional File 3 Muscle protein alignments/._CKIIA_Muscle_Protein_Alignment_RA.fasta
- Additional File 3 Muscle protein alignments/._CLK_Muscle_Protein_Alignment_RA.fasta
- Additional File 3 Muscle protein alignments/._CRY2_Muscle_Protein_Alignment_RA.fasta
- Additional File 3 Muscle protein alignments/._CWO_Muscle_Protein_Alignment_RA.fasta
- Additional File 3 Muscle protein alignments/._CYC_Muscle_Protein_Alignment_RA.fasta
- Additional File 3 Muscle protein alignments/._DBT_Muscle_Protein_Alignment_finalized_RA.fasta
- Additional File 3 Muscle protein alignments/._Jetlag_Muscle_Protein_Alignment_RA.fasta
- Additional File 3 Muscle protein alignments/._NMO_Muscle_Protein_Alignment_RA.fasta
- Additional File 3 Muscle protein alignments/._PER_Muscle_Protein_Alignment_RA.fasta
- Additional File 3 Muscle protein alignments/._SGG_Muscle_Protein_Alignment_finalized_RA.fasta
- Additional File 3 Muscle protein alignments/._SLMB_Muscle_Protein_Alignment_RA.fasta
- Additional File 3 Muscle protein alignments/._TIM_Muscle_Protein_Alignment_RA_finalized2.fasta
- Additional File 3 Muscle protein alignments/._VRI_Muscle_Protein_Alignment_RA.fasta
- Additional File 3 Muscle protein alignments/CKIIA_Muscle_Protein_Alignment_RA.fasta
- Additional File 3 Muscle protein alignments/CLK_Muscle_Protein_Alignment_RA.fasta
- Additional File 3 Muscle protein alignments/CRY2_Muscle_Protein_Alignment_RA.fasta
- Additional File 3 Muscle protein alignments/CULL-3_Muscle_Protein_Alignment_RA_Finalized.fasta
- Additional File 3 Muscle protein alignments/CWO_Muscle_Protein_Alignment_RA.fasta
- Additional File 3 Muscle protein alignments/CYC_Muscle_Protein_Alignment_RA.fasta
- Additional File 3 Muscle protein alignments/DBT_Muscle_Protein_Alignment_finalized_RA.fasta
- Additional File 3 Muscle protein alignments/Jetlag_Muscle_Protein_Alignment_RA.fasta
- Additional File 3 Muscle protein alignments/KAY_Muscle_Protein_Alignment_RA.fasta
- Additional File 3 Muscle protein alignments/NMO_Muscle_Protein_Alignment_RA.fasta
- Additional File 3 Muscle protein alignments/PDP1_Muscle_Protein_Alignment_RA.fasta
- Additional File 3 Muscle protein alignments/PER_Muscle_Protein_Alignment_RA.fasta
- Additional File 3 Muscle protein alignments/PP2A-B_Muscle_Protein_Alignment_finalized_RA.fasta
- Additional File 3 Muscle protein alignments/SGG_Muscle_Protein_Alignment_finalized_RA.fasta
- Additional File 3 Muscle protein alignments/SLMB_Muscle_Protein_Alignment_RA.fasta
- Additional File 3 Muscle protein alignments/TIM_Muscle_Protein_Alignment_RA_finalized2.fasta
- Additional File 3 Muscle protein alignments/VRI_Muscle_Protein_Alignment_RA.fasta
