# Supplementary material for: Evolutionary divergence of core and post-translational circadian clock genes in the pitcher-plant mosquito, Wyeomyia smithii
Source: BMC Genomics. 2015 Oct 6;16:754. doi: 10.1186/s12864-015-1937-y (PMC4594641; doi:10.1186/s12864-015-1937-y)
Supplement: Additional file 3: — Muscle protein alignments; visualize with MEGA [ 117 ]. (ZIP 46 kb) [file 12864_2015_1937_MOESM3_ESM.zip › Additional File 3 Muscle protein alignments/CKIIA_Muscle_Protein_Alignment_RA.fasta]

>DPOGS203677 DPOGS203677-PA IPR002290 IPR000719 IPR011009 EOG73VK0S DPLEX
MAVPSRARVYADVNSQKPSEYWDYESYVVNWGNQEDYQLVRKLGRGKYSEVFEAINVTNNEKCVVKILKPVKKKKIKREIKILENLRGGTNLITLEAVVKDPVSRTPALIFEHVNNTDFKQLYQTLSDYDIRYYLYELLKALDYCHSMGIMHRDVKPHNVMIDHDNRKLRLIDWGLAEFYHPGQEYNVRVASRYFKGPELLVDYQMYDYSLDMWSLGCMLASMIFRKEPFFHGHDNYDQLVRIAKVLGTEELFEYLDKYHIELDPRFHDILGRHSRKRWERFVHSENQHLVSPEALDFLDRLLRYDHYERHTAREAMDHPYFYPIVKVQGLM-VSSNSPSPNALQGPINAAE
>Nasvi2EG006496 Nasvi2EG006496t1 IPR002290,IPR020635 IPR000719 IPR011009 EOG73VK0S NVITR
MALPSRARVYTDVNSHKPREYWDYESYVVNWGQQDDYQLVKKLGRGKYSEVFEAYNITNNEKCVVKILKPVKKKKIKREIKILENLRGGTNIITLQAVVKDPVSRTPALIFEHVNNTDFKLLYQTLTDYDIRYYLYELLKALEYCHSMGIMHRDVKPHNVMIDHENRKLRLIDWGLAEFYHPGQEYNVRVASRYFKGPELLVDYQMYDYSLDMWSLGCMFASMIFRKEPFFHGHDNYDQLVRIAKVLGTEELFEYLDKYHIELDVRFNDILGRHSRKRWERFVHSDNQHLVSPESLDFLDKLLRYDHYERLTAREAMDHPYFYPIVKEQGRMAMVSSSPTPMTGSLPVGE--
>FBgn0264492 FBpp0110433 A4V2B8 Casein kinase II alpha subunit, isoform C;  IPR002290,IPR020635 IPR000719 IPR011009 EOG73VK0S DMELA
MTLPSAARVYTDVNAHKPDEYWDYENYVVDWGNQDDYQLVRKLGRGKYSEVFEAINITTTEKCVVKILKPVKKKKIKREIKILENLRGGTNIITLLAVVKDPVSRTPALIFEHVNNTDFKQLYQTLTDYEIRYYLFELLKALDYCHSMGIMHRDVKPHNVMIDHENRKLRLIDWGLAEFYHPGQEYNVRVASRYFKGPELLVDYQMYDYSLDMWSLGCMLASMIFRKEPFFHGHDNYDQLVRIAKVLGTEELYAYLDKYNIDLDPRFHDILQRHSRKRWERFVHSDNQHLVSPEALDFLDKLLRYDHVDRLTAREAMAHPYFLPIVN--GQM-----NP-------NNQQ--
>AGAP005569 AGAP005569-PA Q7Q707 AGAP005569-PA IPR002290 IPR000719 IPR011009 EOG73VK0S AGAMB
MTLPSSARVYADVNSHKPREYWDYENYIVDWVNQDDYQLVRKLGRGKYSEVFEAIKMTSNEKCVVKILKPVKKKKIKREIKILENLRGGTNIITLLAVVKDPVSRTPALIFEHVNNTDFKQLYQTLSDYDIRYYLYELLKALDYCHSLGIMHRDVKPHNVMIDHENRKLRLIDWGLAEFYHPGQEYNVRVASRYFKGPELLVDYQMYDYSLDMWSLGCMLASMIFRKEPFFHGHDNYDQLVRIAKVLGTEDLFAYLDKYNIELDPRFNDILSRHSRKRWERFVHSENQHLVSPEGLDFLDKLLRYDHFERLTAREAMEHPYFAIIVN--GQM-----PPPPTSSAKGGTN--
>WSc15735
MTLPSSARVYADVNSHKPREYWDYENYVVDWANQDDYQLVRKLGRGKYSEVFEAIKITNNEKCVVKILKPVKKKKIKREIKILENLRGGTNIITLLAVVKDPVSRTPALIFEHVNNTDFKQLYQTLTDYDIRYYLYELLKALDYCHSMGIMHRDVKPHNVMIDHENRKLRLIDWGLAEFYHPGQEYNVRVASRYFKGPELLVDYQMYDYSLDMWSLGCMLASMIFRKEPFFHGHDNYDQLVRIAKVLGTEDLFAYLDKYNIELDPRFNDILSRHSRKRWERFVHSENQHLVSPEALDFLDKLLRYDHYERLTAKEAMEHPYFAPIVN--GQM------PPPSSSMKGSNQ--
>AAEL012094 AAEL012094-PA Q16N28 AAEL012094-PA; AAEL012094-PB IPR002290,IPR020635 IPR000719 IPR011009 EOG73VK0S AAEGY
MTLPSSARVYADVNSHKPREYWDYENYVVDWANQDDYQLVRKLGRGKYSEVFEAIKITNNEKCVVKILKPVKKKKIKREIKILENLRGGTNIITLLAVVKDPVSRTPALIFEHVNNTDFKQLYQTLTDYDIRYYLYELLKALDYCHSMGIMHRDVKPHNVMIDHENRKLRLIDWGLAEFYHPGQEYNVRVASRYFKGPELLVDYQMYDYSLDMWSLGCMLASMIFRKEPFFHGHDNYDQLVRIAKVLGTEDLFAYLDKYNIELDPRFNDILSRHSRKRWERFVHSENQHLVSPEALDFLDKLLRYDHYERLTAREAMEHPYFAVIVN--GQM------PPPSSSTKGSNQ--
>CPIJ801916 CPIJ801916-PA B0WWU1 Casein kinase II subunit alpha IPR002290,IPR020635 IPR000719 IPR011009 EOG73VK0S CQUIN
MTLPSSARVYADVNSHKPREYWDYENYVVDWANQDDYQLVRKLGRGKYSEVFEAIKITNNEKCVVKILKPVKKKKIKREIKILENLRGGTNIITLLAVVKDPVSRTPALIFEHVNNTDFKQLYQTLTDYDIRYYLYELLKALDYCHSMGIMHRDVKPHNVMIDHENRKLRLIDWGLAEFYHPGQEYNVRVASRYFKGPELLVDYQMYDYSLDMWSLGCMLASMIFRKEPFFHGHDNYDQLVRIAKVLGTEDLFAYLDKYNIELDPRFNDILSRHSRKRWERFVHSENQHLVSPEALDFLDKLLRYDHYERLTAREAMEHPYFGIIVN--GQM------PPPSSSTKGSNQ--
