# Supplementary material for: Evolutionary divergence of core and post-translational circadian clock genes in the pitcher-plant mosquito, Wyeomyia smithii
Source: BMC Genomics. 2015 Oct 6;16:754. doi: 10.1186/s12864-015-1937-y (PMC4594641; doi:10.1186/s12864-015-1937-y)
Supplement: Additional file 3: — Muscle protein alignments; visualize with MEGA [ 117 ]. (ZIP 46 kb) [file 12864_2015_1937_MOESM3_ESM.zip › Additional File 3 Muscle protein alignments/CLK_Muscle_Protein_Alignment_RA.fasta]

>FBgn0023076 FBpp0099478 O61735 Circadian locomoter output cycles protein kaput IPR011598,IPR013655,IPR001610 IPR000014 EOG73JZ8C DMELA
-----------------------------------------------MDDESDDKD--------DTKSFLC--RKSRNLSEKKRRDQFNSLVNDLSALISTSSRKMDKSTVLKSTIAFLKNHNEATDRSKVFEIQQDWKPAFLSNDEYTHLMLESLDGFMMVFSSMGSIFYASESITSQLGYLPQDLYNMTIYDLAYEMDHEALLNIFMNPTPVIEPRQTDISSSNQITFYTHLRRGGMEKVDANAYELVKFVGYFR---------NDTNTSTGSSSEVSNGSNGQPAVLPRIFQQNPNAEVDKKLVFVGTGRVQNPQLIREMSIIDPTSNEFTSKHSMEWKFLFLDHRAPPIIGYMPFEVLGTSGYDYYHFDDLDSIVACHEELRQTGEGKSCYYRFLTKGQQWIWLQTDYYVSYHQFNSKPDYVVCTHKVVSYAEVLKDSRKEGQKSG------------NSNSITNNGSSKVIASTGTSSKSASATTTLRDFELSSQNLDSTLLGNSLASLGTETAATSPAVDSSPMWSASAVQPSGSCQINPLKTSRPASSYGNISSTGISPKA---------------------------------------KRKCYFYNNRGNDSDSTSMSTDSVTSRQSMMTHVSSQSQRQRSHHREHHRENHHNQSHHHMQQQQQHQNQQQQHQQHQQLQQQL---------------QHTVGTPKMVPLLPIASTQIMAGNACQFPQPAYPLASPQLVAPTFLEPPQYLTAIPMQPVIAPFP--VAPVLSPLPVQS----------QTDMLPDTVVMTPTQSQLQDQLQRKHDELQKLILQQQNELRIVSEQLLLSRYTYLQPMMSMGFAPGNMTAAAVGNLGASGQRGLNFTGSNAVQPQFNQYGFALNSEQMLNQQDQQMMMQQQQNLHTQHQHNLQQQHQSHSQLQQHTQQQHQQQQQQQQQQQQQQQQQQQQQQQQQQQQQQQQQLQLQQQNDILLREDIDDIDAFLNLSPLHSLGSQSTINPFNSSSNNNNQSYNGGSNLNNGNQNNNNRSSNPPQNNNEDSLLSCMQMATESSPSINFHMGISDDGSETQSEDNKMMHTSGSNLVQQQQQQ------------QQQQQILQQHQQQSNSFFSSNPFLNSQNQNQNQLPNDLEILPYQMSQEQSQNLFNSPHTAPGSSQ
>DPOGS206046 DPOGS206046-PA IPR011598,IPR013767,IPR013655,IPR001610 IPR000014 EOG73JZ8C DPLEX
-----------------------------------------------MDDDGDDKD--------DTKR------RTRNLSEKKRRDQFNMLVNELGSMVSTNNRKMDKSTVLKSTISFLKNHNEITVRSRAHDVQEDWKPAFLSNEEFTYLVLEALEGFVMVFSASGCIYYVSESVTSLLGHTPGDIINKSIFDLAFVDDRPNLYNILQN-GGTLDPTQV-VTTDNPISFRCRLQRGTLDFRDEVTYELVQFDGHFR---------KNLESNE----NGHHSY---------------QDEHESRLLFVCTGRLYMPQLVRDVSLVDTIRSEFTSRHSLEWKFLFLDHRAPPIIGYLPFEVLGTSGYDYYHFDDLEKVVSCHEALMQKGELTSCYYRFLTKGQQWIWLQTRFYITYHQWNSKPEFVVCTHRVVSYADIIKSTKQERTETEESVRDCDH----NGSSLKDPSTEDAMVPVS-------------------PSYMSEASDAFATSYNSMSKLASVKSAATSGSTSATVATLGTAITTASATWPPRSSYLLYTTGSDTT-----------------------------------------------------------------------SVSGGSRSSQRNSSQELQRLPEPALVPQHGI-------------------------------------------------------------------------------GAQYLEPAPYVGAVGV-------PAVLPLSLPPIP---------------------VIVAQDQAQLQEQLQRTHRELQQMIVRQQEELRQVKEQLLFARLGILQPVINVQDP-----------------------------------------------------------------------------------FTNPEQMP----------------------------------------------------------------------------------------------------------------------------------------NRSSIMYDGNRQLSYPQTSH------------QQNHNMPPQ--------------------------------------------------------
>Nasvi2EG031986 Nasvi2EG031986t1 IPR011598,IPR013767,IPR013655,IPR001610 IPR000014 EOG73JZ8C NVITR
MASCIRNRNSTRHCEFKYSMPRSRLATILQSTFVCSETEERVVKREAIDDDNDEKD--------DTKR------KSRNLSEKKRRDQFNMLVNELGSMVNTNTRKMDKSSVLKSTILFLKNHNELAVRSRTHEIQEDWKPSFLSNEEFTHLTLEALDGFIMLFSLSGRIFYVSESITSLLGYLPSELTNTTIYEIALQEDQSHLYNTLANASNTRD--QNSIKTEHQVSFTCHIKRGGLDFREEPIYELVQFIGYFR-------TGNDADVDNMIPNNRFGSC----------------ATGETKTVFVCTGRLQVPQLIREMSVVDNTKTEFTSKHSLEWKFLFLDHRAPPIIGYLPFEVLGTSGYDYYHIDDLDKVVTCHESLMKKGEGTSCYYRFLTKGQQWIWLQTRFYITYNQWHSNPEFIVCTHHVVSYTDVVKHLRIQED---------------EMSSTKRPSNISSHIRISSWSAKSSKTSR--------PAAVRSLLRHQSDESDSTAATVCSKSSQSFQSMPQSVPKTKIAPTNSLTSYKPIMPSNDNTSTDTQPQQ---------------------------------------------------------------------QTHPAYQQSQPQQPQQPQEQQQQDQQAAQKMKVEQQH-------------------------------------------------------------------------CSDFVEPTQFSAEPMETVVGGSYSGTTDPSLITLLQTT-----------EMRHQPGLVITPVQNQIQDELQRKHEELQQLIVHQQEELRRVSEQLLIARYGMFSPLLNMGVP------------------------------------------------YNANLCQQPTHCSSTPNHSVPGVTALAVPIALPLNIVPPELFPHSPSVNTVLNTSIS--------------------------------------------------------------------------------------------------------------------------DHSNVIQMMTPQQQQQQQQQ------------RQQLQIRPHQQLTQQH----------------------------QPKEQTTDIIAFQMCQQNDLL
>WS_2GK8YT rank=0613374 x=2585.5 y=1043.5 length=451 trimmed=11-451
------------------------------------------------------------------------------------------------------------------------------------------------------------DGFIIVFSSTGRVFYASESITSLLGHLPSDLLNMTVYDVVYEDDQNDLYNILLNPTVVVDPLQTGIARENQVTFSCYIKRGTTDYRFEVSYELVQFTGYFR---------SDVDADSLMTASRFSSY---------------MTDADTRLYF--------------------------RRH---WQ--VADPAADP--------------------RDVD----C----------------------------------------------------------------------------------------------------------------------------------------------------------------------------------------------------------------------------------------------------------------------------------------------------------------------------------------------------------------------------------------------------------------------------------------------------------------------------------------------------------------------------------------------------------------------------------------------------------------------------------------------------------------------------------------------------------------------------------------------------------------------------------------------------------------------------------
>AGAP005711 AGAP005711-PA Q7Q6R8 AGAP005711-PA IPR011598,IPR013767,IPR013655,IPR001610 IPR000014 EOG73JZ8C AGAMB
-----------------------------------------------MDEDPDDKD--------DTKR------KSRNLSEKKRRDQFNLLVNELSSMVSSNSRKMDKSTVLKSTIAFLKSHNEIAVRSRVHEIQTDWKPSFLSNEEFTHLILEALDGFIIVFSSTGRVFYASESITSLLGHLPSDLLNMTVYDMVYEDDQNDLYNILLNPTTVVDPLQTGISRENQVTFSCYIKRGTVDYRADVSYEHVQFTGYFR---------SDVDTESLMTTSRFSGY---------------TSDADSRLVFVGTGRLQTPQLIREMSIVDNTKSEFTSRHSLEWKFLFLDHRAPPIIGYLPFEVLGTSGYDYYHFDDLEKVVACHEALMQKGEGTSCYYRFLTKGQQWIWLQTRFYITYHQWNSKPEFVVCTHRVVSYADVMKQMRNQTAGDSKFSEDADSISVHGVERKFQQSSSQSLLATSPWSSKSSRTSRIAPTPGVSPTGLSNRGRHRYNTYHGPGSDSATSISTESHTSRQSLVTQHSRSRMRTSTFPSKVSSHGSQSDRNSMSHFLLQQPQQSHGGHQLPSGQLQHQQQHLPQQQQHQQQQQQQPQHPLQHQQPHPLLQPHQQLQGHQAQQPHQQLPPQQQPHPAMIQNPPDVYPHQLQTQHPLQQQQQQQQQSQQPSQQQQSHQQLAGLQQPGTVQQQQSHQQPQHQQPQQQQPPLPQPSTTAALRPPPATIITPPVTQILTATGFIEPQQYLTAIPVQSVAGF-TETAPGVLSPIQSTSPHGAYAVAHHPAVTGTGGVVLTPSQNQVQDQLQRKHEELQHLILQQQEELRRVQEQLLMARYGLLPSIVSLPFPPGTGNGPGPGPSVGPPGERCASGGSFLQAHHQGNSYHHHHYHPSAAQAQQQQQQQQQQHPPSHGGVHHAQQPQHPLQDQQQLCIGPPDQKPILHPDPEQLNFTDTGQGKL-GEPN-EMISYMQLTPVPLHHLQHQSSQSSTSSTPATSMMSQQQKQHQQQQHQQQQQHMQMGAPPDGGTGAGGNSNNNSNGNTIGLLQYQMAA------------------------EQAQILFTSGMEQQQGQQQQ------------QPAVQQQQQQQQQQQH-----------------------------QGAGSSDAGSRTCPSQTSEM
>CPIJ002146 CPIJ002146-PA B0W3Y0 Circadian locomoter output cycles kaput protein IPR011598,IPR013767 IPR000014 EOG73JZ8C CQUIN
------------------MAEIIVHRTVWRSEILIAEVAKQATRVRGGCGRAGRKEKRVVELWTGGTAIAVGVGKSRNLSEKKRRDQFNLLVNELSSMVSSNSRKMDKSTVLKSTIAFLKSHNEIAVRSRVHEIQTDWKPSFLSNEEFTHLILEALDGFIIVFSSTGRVFYASESITSLLGHLPSDLSNMTVYDMVYEDDQNDLYNILLNPAAVVDPLQTGISRENQVTFACYIKRGTADYRSEVSYELVQFTGYFR---------SDVDADSLMTTSRFSTY---------------MNDADTRLIFVGTGRLQTPQLIREMSIVDSSKSEFTSRHSLEWKFLFLDHRAPPIIGYLPFEVLGTSGYDYYHFDDLEKVVSCHEACK-----------------------------------------------------------------------------------------------------------------------------------------------------------------------------------------------------------------------------------------------------------------------------------------------------------------------------------------------------------------------------------------------------------------------------------------------------------------------------------------------------------------------------------------------------------------------------------------------------------------------------------------------------------------------------------------------------------------------------------------------------------------------------------------------------------------------------
>AAEL012562 AAEL012562-PA Q16LQ2 AAEL012562-PA IPR011598,IPR013767,IPR013655,IPR001610 IPR000014 EOG73JZ8C AAEGY
-----------------------------------------------MEDDPDDKD--------DTKRFVVYDSKSRNLSEKKRRDQFNLLVNELSSMVSSNSRKMDKSTVLKSTIAFLKSHNEIAVRSRVHEIQTDWKPSFLSNEEFTHLILEALDGFIIVFSSTGRVFYASESITSLLGHLPSDLLNMTVYDMVYEDDQNDLYNILLNPAAVVDPLQTGISRENQVTFSCYIKRGTADYRTEVSYELVQFTGYFSEYDRWSSCGSDVDADSLMTTSRFSGY---------------MTDADTRLIFVGTGRLQTPQLIREMSIVDSSKSEFTSRHSLEWKFLFLDHRAPPIIGYLPFEVLGTSGYDYYHFDDLEKVVSCHEALMQKGEGTSCFYRFLTKGQQWIWLQTRFYITYHQWNSKPEFVVCTHRVVSYADVMKQMRNQAGGEGKFSEDTDSVSI-GVERKFQPSSSQSLLATSPWSSKSSRTSRIAPTPGGSPTGAPSRGRHRYNTYQGPGSDSATSMSAESHVSRQSMMTQHSSVI-RSNTFHSKPSSQDGSSQHTAAHFILQQ-----------------------------------------------------------------QMMPNPQQPSPESFQQMLATTQHQIRP-------------------------------------------------------------------PPAAAIITPPVTQIISPAGFIEPQQYLAAIPVQPVAGFPPDSSTGVLSPIPPTS--PAAYAVHPTVPSAAGSVVLTPAQNQVQDQLQRKHEELQHLIMHQQEELRRVQEQLLMARYGLLPSIVTLPFTSASSSTIDISS-------RCSSSTSYLQHHQSSHSSHQYPTHPSLANQPQNLLNPQPHQSQQQPDQQM---------------SIPLDQKPIFHP-NQQLNFTDTGQPKLPGDPNSEAISYMQLTPVPIHHL-------------------QQQSQPLQQQQQHHHQMQNPGMNLPG-----------PSGNSMELLQYQMAE------------------------EQAQTLFTSGMEQQQQQQQHLPQPQQQHHHHQQQQQQQMHHQHSHHHQHHHQHHHHQQQQQQQQQQPQHHQSQHHHSQSSSVGSPGGSTRSHPRSDM
