# Supplementary material for: Evolutionary divergence of core and post-translational circadian clock genes in the pitcher-plant mosquito, Wyeomyia smithii
Source: BMC Genomics. 2015 Oct 6;16:754. doi: 10.1186/s12864-015-1937-y (PMC4594641; doi:10.1186/s12864-015-1937-y)
Supplement: Additional file 3: — Muscle protein alignments; visualize with MEGA [ 117 ]. (ZIP 46 kb) [file 12864_2015_1937_MOESM3_ESM.zip › Additional File 3 Muscle protein alignments/CRY2_Muscle_Protein_Alignment_RA.fasta]

>DPOGS208079 DPOGS208079-PA IPR006050,IPR005101 EOG7W780H DPLEX
-----MSVAETLPLRARSPTAQKSSQPAGVP---------------------------------------------------------------------KEKHTVHWFRKGLRLHDNPALREGLVDATTFRCVFIIDPWFASSSNVGINKWRFLLQCLEDLDKNLRKLNSRLFVVRGQPADALPKLFREWGTTALTFEEDPEPYGRVRDHNIMTKCREVGIQVTSRVSHTLYKLDDIIEKNGGKAPLTYHQFQALIASMPPPPSAEPTISLETLNRAVTPISDNHDERFGVPTLEELGFDTEGLKPPIWIGGENEALLRLERHLERKAWVASFGRPKMTPESLLSSQTGLSPYLRFGCLSTRLFYYQLSELYKRIKQERPPLSLHGQILWREFFYCAATRNPNFDRMEGNPICVQIPWEKNQEALKKWANGQTGFPWIDAIMIQLRNDGWIHHLARHAVACFLTRGDLWISWEEGMKVFDELLLDADWSVNAGMWMWLSCSSFFQQFFHCYCPVRFGRKTDPNGDFIRKYIPVLKNMPTRYIHEPWVCPEEIQKSIRCIIGKDYPMPIVDHTKASEINLERIKQVYAQLAKFKP------------------QGALIPQMLQRPNV-------LQSSPSPTSIIANINQS-NYLCSQSSDVPTPTNQTTNQFKE-----------------------------------------------------------------------------------------DAVFLKPTVNNIKS--------------NVDKQQQFKQVVIVQEDKHSENQRHSVGN-----------KYIVNEINKNINDIPVK-----QNNYDFKALTLNLNKFSNEPLTFLNQTPNKNESFGQDVNNVIDVY--------------------------------------------------------------------------------------------------------STSKPKFYFTDNGVITHNENAQTFKRDSYSDNYNKESTGSNR-----------------VGEVHSNNPQTDKISSEKKN
>Nasvi2EG006626 Nasvi2EG006626t1 IPR006050,IPR005101 EOG7W780H NVITR
MFFFFGEMIVNLSNRQDEHFEQVRRSPKMTGSQGNDIGCEISCRADIYQQPQKQLQQQHH------------QQQSQIQQPSPPLVNNDTKSDGLAIQGDGKKHTVHWFRKGLRLHDNPSLREGLAGASTFRCVFVLDPWFAGSANVSINKWRFLLQCLEDLDRSLHQLNSRLFVIRGQPADALPKLFREWGTTSLTFEEDPEPYGRVRDENITTLCKELGITVVQRVSHTLYKLDEIIEKNGGKPPLTYHQFQNVIARMDPPEYPAAAVTAACIGSAYTPLKDDHDDFFGVPTLEELGFDTEGLMAPVWVGGETEALARLERHLERKAWVASFGRPKMTPQSLLPSQTGLSPYLRFGCLSTRLFYYQLADLYKKIKKTIPPLSLHGQLLWREFFYCAATNNPNFDRMHGNPICVQIPWDKNVVALSKWANGQTGFPWIDAIMTQLREEGWIHQLARHAVACFLTRGDLWISWEEGMKVFDELLLDADWSINAGMWMWLSCSSFFQQFFHCYCPVRFGRKADPNGDYIRRYLPVLKNFPTRYIHEPWNAPLSVQRAAKCIIGQEYALPMVNHSKSSRINVERMKRVYQQLSKYRA------------------NGVSLKGETIG---------------------------------------------------------------------------------------------------------------------------------------------LLSIVPTTPSLPF---------------------------------------------------------------------------------------------------------DQQQQQQDDDKKQQQN---------------------------------------------------------------------------------------------------------------SLNVDNSPNNDCPASHLHQQQLQQHVHQHQYH----------------------------------------
>CPIJ015481 CPIJ015481-PA B0X7G5 Cryptochrome-1 IPR006050,IPR005101 EOG7W780H CQUIN
MTKQQQQLQHSLSHRQSQKSHNSGNGGGGGGGGSGNNNNSLSSQQ-----------------------------------------------------HLPKKHTVHWFRKGLRLHDNPALREGLKDAASLRCVFVIDPWFAGSSNVGINKWRFLLQCLEDLDRNLRQLNSRLFVIRGQPADALPKLFKEWGTTCLTFEEDPEPFGKVRDHNISEMCKELNIDVISAVSHTLYKLERIIEKNNGRAPLTYNQFQAIIASMDAPPQPEPAITLAAIGRAVTPQCDDHDDKYGVPTLEELGFETEGLKPPIWVGGETEALARLERHLERKAW--------------------------------------------KIKKAYPPLSLHGQLFWREFFYCAATKNPNFDKMAGNPICVQIPWDRNAEALAKWASGQTGFPWIDAIMTQLREEGWIHHLARHAVACFLTRGDLWISWEEGMKVFEELLLDADWSVNAGMWMWLSCSSFFQQFFHCYCPVKFGRKADPNGDYIRRYLPVLKNFPTRYIHEPWNAPESVQRAARCIIGKNYPLPMVNHAIASRANMERIKQVYQQLAKYRSPSHNSSSLPASTECGTEKGGSAIAGVMTAAKVQHMNASSLNDSPSPTTIMTSVNSSGNYMCRSNPSAQSEYQHQDQQRHH-----------------------HHLH--QQ------------------QQQQQSQQLRSPGRQHSGDHH--------------------SAYIKPENPSMAVNHNITGTSTNTANNNTTNDDLMNAHFNTLQDQLNNSMSTLGGSS----------EYERNQENLYNSQFKVEYSDNFNSGYGMRNTEFYGRRRDDDPVLHFRQEKQQHHQQQQNQNQNLDEG--------------------------------------------------------------------------------------------------------SYKRPLKPLSPDGQQQNAIAECHRRQQQLNAADLQQQQNQQQ-----------------QQPMQQSPCGEDKLSTVD--
>CPIJ018859 CPIJ018859-PA B0XII4 Cryptochrome 2 IPR006050,IPR005101 EOG7W780H CQUIN
MTKQQQQLQHSLSHRQSQKSHNSGNGGGGGGGGSGNNNS--SSQQ-----------------------------------------------------HLPKKHTVHWFRKGLRLHDNPALREGLKDAASLRCVFVIDPWFAGSSNVGINKWRFLLQCLEDLDRNLRQLNSRLFVIRGQPADALPKLFKEWGTTCLTFEEDPEPFGKVRDHNISEMCKELNIDVISAVSHTLYKLERIIEKNNGRAPLTYNQFQAIIASMDAPPQPEPAITLAAIGRAVTPQCDDHDDKYGVPTLEELGFETEGLKPPIWVGGETEALARLERHL--------------------GTQTGLSPYLRFGCLSTRLFYYQLTDLYKKIKKAYPPLSLHGQLFWREFFYCAATKNPNFDKMAGNPICVQIPWDRNAEALAKWASGQTGFPWIDAIMTQLREEGWIHHLARHAVACFLTRGDLWISWEEGMKVFEELLLDADWSVNAGMWMWLSCSSFFQQFFHCYCPVKFGRKADPNGDYIRRYLPVLKNFPTRYIHEPWNAPESVQRAARCIIGKNYPLPMVNHAIASRANMERIKQVYQQLAKYRSPSHNSSSLPASAECGTEKGGSAIAGVMTAAKVQHMNASSLNDSPSPTTIMTSVNSSGNYMCRSNPSAQSEYQHQDQQRHH-----------------------HHLHQQQQ------------------QQQQQSQQRRSPGRQHSGDHQYNNLLSHQQQHQQQQQQLASSAYIKPENPSMAVNHNSTGNSTNT---NTTNDDLMNAHFNTLQDQLNNSMSTLGGSS----------EYERNQENLYNSQFKVEYSDNFNSGYGMRNTEFYGRRRDDDPVLHFRQEKQQHHQQQQNQNQNLDEG--------------------------------------------------------------------------------------------------------SYKRPLKPLSPDGQQQNAIAECHRRQQQLNAADLQQQQNQ-------------------QQPMQQSPCGEDKLSTVD--
>AGAP004261
MTKK----TSTIGHFSASTSGTVGQTGGMSNFGTGTSGMESTDKQALSSSGQQAHQHHEHPSGIGGKSSEQQRPHQHQSQHQSQHHHHHSHHVQQSVGKMRDKHTVHWFRKGLRLHDNPALREGLRGARTFRCVFIIDPWFAGSSNVGINKWRFLLQCLDDLDRNLRKLNSRLFVIRGQPADALPKLFKEWGTTCLTFEEDPEPFGRVRDHNISEMCKELGIEVISAASHTLYNLERIIEKNGGRAPLTYHQFQAIIASMDAPPQPEAAITLDVIGNANTPQYDDHDDKYGVPTLEELGFETEALRPPVWIGGETEALARLERHLERKAWVASFGRPKMTPQSLLASQTGLSPYLRFGCLSTRLFYYQLTDLYKKIKKACPPLSLHGQLLWREFFYCAATKNPTFDKMAGNPICVQIPWDRNAEALAKWASGQTGFPWIDAIMTQLREEGWIHHLARHAVACFLTRGDLWISWEEGMKVFEELLLDADWSVNAGMWMWLSCSSFFQQFFHCYCPVKFGRKADPNGDYIRRYLPVLKNFPTRFIHEPWNASESVQRAAKCLIGKDYPLPMVNHAIASRANMERIKQVYQHLAKYRTPSGGCY----EGDC-TEKGGSAIAGVMTAAKVQHMNTSSMNDSPSPTTILTSVNSSGNYMCRSNPPAQSDHNGKVITYHQLLSGPDPRSALGGNGSGGDRGNAGVPDDTKHGDGTDGSNHLMAGKESISQHQQSQLQHSHQAQSLDQQSQENSNSVANSEQRYGTLPVAEYAAIKPDSLSTLI--------------RAGNLTSAGTRFSNLQDQLSNSLMSLECDALATKLKPNNYEYERNQ-NIYNSQFKVEYSDNFNSGYGLRNAVFYGGKREDENEDTKADNMNNNHSDQLTGDNSADERAVPNDADDDDESTMTTLQATDAHSAPHALLFAANKSKIKQESLVQQSSRMFLEPPKHHASRGAKSHRSRCEATEARSHLADSQVKKEQQITSQALPPHSMHTDCDYEPESHKLLAENYRQQHQQQQQQQQQQQQQHEHEQQQQQNSMLATQQRLEASQMDQGTDQPMQESPCNEEKIGAGD--
>WSc05165 length=2313  numreads=43  gene=isogroup13598  status=isotig
------------------------------------------QQR-------------------------------------------------------QQKHTVHWFRKGLRLHDNPALREGLKDATTFRCVFVIDPWFAGNSNVGINKWRFLLQCLEDLDRNLRKLNSRLFVIRGQPADALPKLFKEWGTTCLTFEEDPEPFGKVRDHNISEMCKELGIEVISAVSHTLYKLERIIEKNGGRAPLTYHQFQAIFASMDPPPQPEQAITVDTIGNGSTPQCDDHDDKYGVPTLEELGFETEGLKPSIWVGGETEALARLERHLERKAWVASFGRPKMTPQSLLASQTGLSPYLRFGCLSTRLFYYQLTDLYKKIKKACPPLSLHGQLLWREFFYCAATKNPNFDKMAGNPICVQIPWDRNAEALAKWASGQTGFPWIDAIMTQLREEGWIHHLARHAVACFLTRGDLWISWEEGMKVFEELLLDADWSVNAGMWMWLSCSSFFQQFFHCYCPVKFGRKADPNGDYIRRYLPVLKNFPTRYIHEPWNAPESVQRAAKCIIGKDYPLPMVNHAIASRANMERIKQVYQQLAKYRIPSSGF-----DNEC-PEKGGSAIAGVMTAAKMQHMNVSSLNDSPSPTTIMTNVNSSGNYMCRSNPSAQSDSNAKIITYHQSRPSISGEPHLQQQSTTHTQQRQQQQHPHQQ------------------QQQQQQQQHQHSAGQQTQSDQYSNLLSTQ--------RGSAYVTIKPENSNMGV----------------SNDELMNAHFNTLQDQLNTSMIPLGTSA--KLESNNSFEYERSQENLYSNQFKVEYTDNFDSGYGMRNANFYNRDRDDSAVD-------HHFLQQQQQNRQDREH--------------------------------------------------------------------------------------------------------DQSIQLIKISPDHYQKQQPEDQQILA-----------------------------------------------------
>AAEL002602 AAEL002602-PA Q17HN1 AAEL002602-PA IPR005101 EOG7W780H AAEGY
--------------------------------------------------------------------------------------------------------MPGWLTH---------------DARNYSIAF-----------------------------------------------------------------------------------------------------RIIEKNGGRAPLTYHQFQAIIASMDAPPQPEPAITLDTIANATTPQYEDHDDKYGVPTLEELGFETEGLKPLIWVRGETEALARLERHLERKAWVASFGRPKMTPQSLLARQTGLSPYLRFGCLSTRLFYYQLTDLYKKIKKACPPLSLYGQLLWREFFYCAATKNPNFDKMAGNPICVQISWDRNAEALAKWASGQTGFPWIDAIMTQLREEGWIHHLARHAVACFLTRGDLWISCEEGMKVFEELLLDADWSVNAG--MWLSCSSFFQQFFHCYCPVKFGRKADPNGDYIRRYLPVLKEV------------------------------------------------------------------------NKKSG-----------------------------------------------------------------------------------------------------------------------------------------------------------------------------------------------------------------------------------------------------------------------------------------------------------------------------------------------------------------------------------------------------------------------------------------------------------------------------------
>AAEL011967 AAEL011967-PA Q16NI2 AAEL011967-PA IPR006050,IPR005101 EOG7W780H AAEGY
-----MTKQHNLVHQQKTTNTATSTIGSGGTGTGTNSSIGTQKQQ------------------------------------------------------HQQKHTVHWFRKGLRLHDNPALREGLKDAVSFRCVFVIDPWFAGSSNVGINKWRFLLQCLEDLDRNLRKLNSRLFVIRGQPADALPKLFKEWGTTCLTFEEDPEPFGKVRDHNISEMCKELGIEVISAVSHTLYKLERIIEKNGGRAPLTYHQFQAIIASMDAPPQPEPAITLDTIANATTPQYEDHDDKYGVPTLEELGFETEGLKPPIWVGGETEALARLERHLERKAWVASFGRPKMTPQSLLASQTGLSPYLRFGCLSTRLFYYQLTDLYKKIKKACPPLSLHGQLLWREFFYCAATKNPNFDKMAGNPICVQIPWDRNAEALAKWASGQTGFPWIDAIMTQLREEGWIHHLARHAVACFLTRGDLWISWEEGMKVFEELLLDADWSVNAGMWMWLSCSSFFQQFFHCYCPVKFGRKADPNGDYIRRYLPVLKNFPTRYIHEPWNAPETVQRTAKCIIGKEYPLPMVNHAIASRANMERIKQVYQQLAKYRSPSSSF-----DSEC-PEKGGSAIAGVMTAAKVQHMNASSLNDSPSPTTIMTNLNSSGNYMCRTIPPAQTDPNAKIITYHQ---------------------NREGQQQLSQ------------------QQHRLRNQHQLVGHQPPGSDQYSNL------------QGSAYVTIKPESPSMTV--------------SNNNNDLINAHFNTLQDQLNNSMIPLGSTG-STKIETDSFEYERNQENLYNNQFKVEYTDNYNSGYGMRNADFYGRGREDDSVEQPMKSSLIQPGNLPNQTKQLSEN--------------------------------------------------------------------------------------------------------QMHIHHHNHLNNHQQRSAIADNHRRQ--------QQQQQQPM-----------------QQPMQQSPISEEKLTSGD--
