# Supplementary material for: Evolutionary divergence of core and post-translational circadian clock genes in the pitcher-plant mosquito, Wyeomyia smithii
Source: BMC Genomics. 2015 Oct 6;16:754. doi: 10.1186/s12864-015-1937-y (PMC4594641; doi:10.1186/s12864-015-1937-y)
Supplement: Additional file 3: — Muscle protein alignments; visualize with MEGA [ 117 ]. (ZIP 46 kb) [file 12864_2015_1937_MOESM3_ESM.zip › Additional File 3 Muscle protein alignments/CULL-3_Muscle_Protein_Alignment_RA_Finalized.fasta]

>DPOGS215829 DPOGS215829-PA IPR016159,IPR001373,IPR016158,IPR019559 EOG7Z0X97 DPLEX
----------------------------------------------MMKSTLPK-----DKPGK----MRI----------------------------------------------------------------------------------------------------------------RAFPMTMDEKYVERIWSLLKNAIQEIQKKNNSGLSFEELYRNAYTMVLHKHGERLYTGLKEVVTHHLETKVREDVLQALHNGFLQTLNNAWTDHQTSMVMIRDILMYMDRVYVQQNDVDNVYNLGLIIFRDQVARYGCIRDHLRQTLLELVARERRGEVVDRLAIRNACQMLMVVGINSRTVYEEDFEKPFLHQSSEFYRMESQKFLAENSAAVYIARVEARISEEAERARHYLDESTEPRIVAVLEHELIERHIKTIVEMENSGVVHMLMHTRTVELACMYKLLSRV-DEGLRTVADAVSAHLREQGRALVTDTHSNTNAIAYVQMTMDEKYVERIWSLLKNAIQEIQKKNNSGLSFEELYRNAYTMVLHKHGERLYTGLKEVVTHHLETKVREDVLQALHNGFLQTLNNAWTDHQTSMVMIRDILMYMDRVYVQQNDVDNVYNLGLIIFRDQVARYGCIRDHLRQTLLELVARERRGEVVDRLAIRNACQMLMVVGINSRTVYEEDFEKPFLHQSSEFYRMESQKFLAENSAAVYIARVEARISEEAERARHYLDESTEPRIVAVLEHELIERHIKTIVEMENSGVVHMLMHTRTVELACMYKLLSRVDEGLRTVADAVSAHLREQGRALVTDTHSNTNAIAYVQNLLDLKDRFDHFLHNSFNNDKIFKHMIASDFEYFLNLNNKSPEFLSLFIDGKLKKGEKGMSEQEIEAVLDKTMVLFRFLQEKDVFERYYKQHLAKRLLLNKSVSDDSEKNMISKLKTECGCQFTSKLEGMFKDMTVSNTIMEEFKEHVLQSGNNLHGVDLSVRVLTTGFWPTQSATPKCNIPTAPRSAFDVFRSFYLAKHSGRQLSLQPQLGSADLHATF------RAPSTGSPPRSPPSA---------PAAPAAVRRRIIQVSTFQMCVLLLFNKRERLTYEEILNETDIPEKDLVRALQSLAMGKPTQRVLIKHPK--TKEIEPSHQFYVNDAFTSKLHRVKIQTVAAKGESEPERRETRNKVDEDRKHEIEAAIVRIMKARKKMAHTLLVAEVTEQLRVRFLPSPVVIKKRIEGLIEREYLARTPDDRKVYTYVA
>Nasvi2EG003449 Nasvi2EG003449t3 IPR016159,IPR001373,IPR016158,IPR019559 EOG7Z0X97 NVITR
----------------------------------MFHTQYTDSERNDCRSLCSNSFTSRKSKNQSSCPFMI----------------------------------------------------------------------------------------------------------------KERLTSMDERYVENIWALLKNAIQEIQKKNNSSLSFEELYRNAYTMVLHKYGERLYTGLKEVITQHLVMKVRNDVLESLYNNFLQTLNQAWNDHQTSMVMIRDILMYMDRVYVQQNNVDNVFDLGLIIFRDQVVRYGCIRDHLRDTLLSMIARERNGDIVDRIAIKNACQMLMLLGIKNRQVYEEDFERPFLQQSVEFYKMESQKFLEENSASVYIKQVEARITEESERAKHYLDESTEPRIVEVVEEELIKKNMKTIVEMENSGVVHMLQNLKTQDLGCMYKLFSRV-SDGLDTVCGCVSQYLRERGRALVQE--------------------------------------------------------------------------------------------------------------------------------------------------------------------------------------------------------------------------------------------------------------------------------------------------------------------------------EQESSTNAVQFVQNLLDLKDRFEHFLHISFNNDKQFKQMIASDFEYFLNLNTKSPEYLSLFIDDKLKKGLKGMTEQEIEGILDKTMVLFRFLQEKDVFERYYKQHLAKRLLLNKSVSDDSEKNMISKLKTECGCQFTSKLEGMFKDITVSNTIMEEFKEHTLANGMTLSGVDLSVRVLTTGFWPTQAATPKCSMPSAPRNAFDAFRRFYLGKHSGRQLTLQPQLGSADLNATFYGPR--REENMPECSSTSPGFG-NNGNGQRSSGTITTRKHIIQVSTYQMCVLMLFNNREKLTYEEIQNETDIPERDLIRALQSLAMGKATQRVLLKYPR--TKEIEPSHSFCVNDNFSSKLHRVKIQTVAAKGECEPERKETRSKVDEDRKHEIEAAIVRIMKARKRMAHNILVTEVTDQLRARFLPSPVIIKKRLENLIEREYLARTPEDRKVYTYVA
>FBgn0261268 FBpp0291369 Q8IP45 Cullin 3, isoform F; FI19425p1 IPR016159,IPR001373,IPR016158,IPR019559 EOG7Z0X97 DMELA
MQGRDPRQQQPEPLNNLNANGRYHNRMVAGSNNFNGATVGNVDSAVPCRIARQN------VLGQQARSMNINVPNASSMQQHQQSQNRLSAQGLASASRRSYHLAASGGRVRADNRINTNHPLTPTPLSMPVPAPAAPAVVKTETSATTSGPSTSASASAESTEKRFKEIARKYPLWLPEYKRRAFNASMDEKYVETIWASLKNAIQEIQKKNNSGLSFEQLYRNAYNMVLHKHGNRLYYGLREVVSEHLEHKVRADVLEALHSNFLPKLNQAWTDHQTSMVMIRDILMYMDRVYVQQREVDNVYNLGLILFRDQVVRYSEIQKALREKLLGMVMEERHGEAINHLAIKNACSMLITLGINSRTVYEEDFEKPFLAQSAAFYKFESQNFLAENNAGVYIKKVEARITEESSRAALYLDKDTEPRIVRVVEEELIKKHMRPIVEMENSGVVYMIKNSKTEDLACTYKLFSRLKEEGLKVIADTMSAYLREQGRMLVKE--------------------------------------------------------------------------------------------------------------------------------------------------------------------------------------------------------------------------------------------------------------------------------------------------------------------------------EENGNTNPITFVQNLLDLKDRFDQFLVHSFANDRIFKNVISSDFEHFLNLNNKSPEYLSLFIDDKLKKGGKGMSEQEIESILDKTMVLFRFLLEKDVFERYYKTHLAKRLLLNKSVSDDFEKNMISKLKTECGCQFTSKLEGMFKDMSVSNTIMDEFKNFVNNNNLSLGGVELTVRILTTGFWPTQTATPNCNIPAAPREAFDIFKNFYLNKHSGRQLTLQPQMGTAYINAVFYGRKAVESEKDKDAPSSSSSG---------CGVPTTTRKHILQVSTYQMCVLLLFNNRDVLTYDDIHQETDIPERELVRALQSLSMGKPAQRLLVRNSKTKTKDIEPTDEFYVNDAFNSKFHRVKIQTVAAKGESEPERKETRGKVDEDRKHEIEAAIVRIMKARKRLAHNLLVSDVTSQLKSRFLPSPVFIKKRIEGLIEREYLQRSPEDRKVYNYLA
>AGAP008105 AGAP008105-PA Q7Q3Y9 AGAP008105-PA IPR016159,IPR001373,IPR016158,IPR019559 EOG7Z0X97 AGAMB
----------------------------------------------MSRVSTQK------KEGK----MRI----------------------------------------------------------------------------------------------------------------RAFPMTMDEKYVESIWSLLKNAIQEIQKKNNSGLSFEELYRNAYTMVLHKHGERLYSGLKEVVTHHLESKVREEVLRSFNCNFLQTLNQCWNDHQTSMVMIRDILMYMDRVYVQQNDVDNVYNLGLNIFRDQVVRYPRIRDHMRETLLNMVMCERKGEAIDHIAIKNACQMLMVLGINQRWVYEEDFERPFLTQSAAFYKLESQKFLAENSASVYIRRVEARITEEAERAKLYLDESTESRIVEVVEDELIKKHMRTIVEMENSGVVYMLQNTKTEDLACMHKLFSRV-SGGLKTIADCVSQNLRSLGRDLVKE--------------------------------------------------------------------------------------------------------------------------------------------------------------------------------------------------------------------------------------------------------------------------------------------------------------------------------EENGSTNPITFVQNLLDLKDRSDHFLYHSFNNDKTFKNMISSDFEHFLNLNSKSPEYLSLFIDDKLKKGCKGMSEQEIETILDKTMVLFRYLQEKDVFERYYKAHLAKRLLLNKSVSDDSEKNMISKLKTECGCQFTSKLEGMFKDMSVSNTVMEEFKNHINNDNSALEGVELTVRILTTGFWPTQSVTPNCNIPAAPRKAFETFKRFYLAKHSGRQLTLQPQLGTVYMNAEFYGVKAEKEKTEGNCSSTAPSAGSSSAPTGGAASLDAPKRHVLQLSTYQMCVLMLFNNRERMTYEDIQQETDIPSKDLIRALQSLSMGKQQQRLLVRTPKT-SKEIVSTDEFYVNDAFVSKFHKVKIQTVAAKGESEPERKETRSKVDEDRKHEIEAAIVRIMKARKRMPHNLLVSDVTSQLKSRFLPSPVIIKKRIEGLIEREYLARTPEDRKIYVYLA
>AGAP012905 AGAP012905-PA IPR019559 EOG7Z0X97 AGAMB
--------------------------------------------------------------------------------------------------------------------------------------------------------------------------------------------------------------------------------------------------------------------------------------------------------------------------------------------------------------------------------------------------------------------------------------------------------------------------------------------------------------------------------------------------------------------------------------------------------------------------------------------------------------------------------------------------------------------------------------------------------------------------------------------------------------------------------------------------------------------------------------------------------------------------------------------------------------------------------------------------------------------------------------------------------------------------------------------------------------------------------------------------------------------------------------------------------------------------------------------------XIEAAIVRIMKARKRMPHNLLVSDVTSQLKSRFLPSPVIIKKRIEGLIEREYLARTPEDRKIYVYLA
>WScontig07535_translation_2_reverse length=3083  numreads=50  gene=isogroup11457  status=isotig
----------------------------------------------MSRISTQK------KEGK----MRI----------------------------------------------------------------------------------------------------------------RAFPMTMDEKYVESIWSLLKNAIQEIQKKNNSGLSFEELYRNAYTMVLHKHGERLYTGLKDVVTLHLETKVREEVLRSFNCNFLQTLNQSWNDHQTSMVMIRDILMYMDRVYVQQNDVDNVYNLGLIIFRDQVVRYGRIRDHMRETLLSMVMCERKGEAIDHIAIKNACQMLMVLGINSRWVYEEDFERPFLTQSAAFYKLESQKFLSENSASVYIRRVEARITEEAERAKLYLDESTECRIVEVVEDELIKKHMRTIVEMENSGVVYMLKNTKTEDLACMYKLFSRV-TGGLKTIADCVSQHLRSMGKNLVKE--------------------------------------------------------------------------------------------------------------------------------------------------------------------------------------------------------------------------------------------------------------------------------------------------------------------------------EESG-TNPITFVQNLLDLKDRFDHFLHHSFNNDKIFKNMISSDFEHFLNLNSKSPEYLSLFIDDKLKKGCKGMSEQEIETILDKTMVLFRYLLEKDVFERYYKAHLAKRLLLNKSVSDDSEKNMISKLKTECGCQFTSKLEGMFKDMSVSNTVMEEFKNHISNDPSALDGVELSVRILTTGFWPTQSATPNCNIPQAPRRAFETFKRFYLAKHSGRQLTLQPQLGTVYMNAEFYGIKADKESADGACSSTAVASG-STGP---PLALGAPRKHVLQLSTYQMCVLMLFNNRERLSYDEIQQETDIPGKDLIRALQSLSMGKQQQRLLVRTPK--SKDIEPTNMFYVNDAFVSKFHKVKIQTVAAKGESEPERKETRSKVDEDRKHEIEAAIVRIMKARKKMAHNLLVSDVTTQLKSRFMPSPVIIKKRIEGLIEREYLARTPEDRKVYVYLA
>CPIJ801799 CPIJ801799-PA IPR016159,IPR001373,IPR016158,IPR019559 EOG7Z0X97 CQUIN
----------------------------------------------MSRISTQK------KEGK----MRI----------------------------------------------------------------------------------------------------------------RAFPMTMDEKYVESIWSLLKNAIQEIQKKNNSGLSFEELYRNAYTMVLHKHGERLYTGLKDVVTQHLETKVREEVLRSFNSNFLQTLNQAWNDHQTSMVMIRDILMYMDRVYVQQNDVDNVYNLGLIIFRDQVVRYGRIRDHMRETLLNMVMCERKGEAIDHIAIKNACQMLMVLGINCRWVYEEDFERPFLTQSAAFYKLESQKFLSENSASVYIRRVEARITEEAERAKLYLDESTESRIVEVVEDELIKKHMRTIVDMENSGVVYMLKNTKTDDLGCMYKLFSRV-NGGLKTIADCVSQHLRSMGKNLVKE--------------------------------------------------------------------------------------------------------------------------------------------------------------------------------------------------------------------------------------------------------------------------------------------------------------------------------EESG-TNPITFVQNLLDLKDRFDHFLHHSFSNDKIFKNMISSDFEHFLNLNSKSPEYLSLFIDDKLKKGCKGMSEQEIETILDKTMVLFRYLLEKDVFERYYKAHLAKRLLLNKSVSDDSEKNMISKLKTECGCQFTSKLEGMFKDMSVSNTVMEEFKNHISNDPSALDGVELSVRILTTGFWPTQSATPNCNIPLAPRRAFETFKRFYLAKHSGRQLTLQPQLGTVYMNAEFYGVKAEKESA-GYCSSTAVVAS-VSAPPS-SMALGAPRKHVLQLSTYQMCVLMLFNNRERLSYDEIQQETDIPGKDLIRALQSLSMGKQQQRLLVRTPK--TKDIEPTNVFYVNDAFVSKFHKVKIQTVAAKGESEPERKETRSKVDEDRKHEIEAAIVRIMKARKKMAHNLLVSDVTTQLKSRFMPSPVIIKKRIEGLIEREYLARTPEDRKVYVYLA
>AAEL006291 AAEL006291-PA Q173E4 AAEL006291-PA; AAEL007187-PA IPR016159,IPR001373,IPR016158,IPR019559 EOG7Z0X97 AAEGY
----------------------------------------------MSRMA-QK------KEGK----MRI----------------------------------------------------------------------------------------------------------------RAFPMTMDEKYVESIWSLLKNAIQEIQKKNNSGLSFEELYRNAYTMVLHKHGERLYTGLKDVVTQHLETKVRDEVLRSFNCNFLQTLNQSWNDHQTSMVMIRDILMYMDRVYVQQNDVDNVYNLGLIIFRDQVVRYGRIRDHMRETLLNMVMCERKGEAIDHIAIKNACQMLMVLGINSRWVYEEDFERPFLTQSAAFYKLESQKFLSENSASVYIRRVEARITEEAERAKLYLDESTECRIVEVVEDELIKKHMRTIVEMENSGVVYMLKNTKTEDLACMYKLFSRV-NGGLKTIADCVSQHLRSMGKNLVKE--------------------------------------------------------------------------------------------------------------------------------------------------------------------------------------------------------------------------------------------------------------------------------------------------------------------------------EDSG-TNPITFVQNLLDLKDRFDHFLHHSFNNDKIFKNMISSDFEHFLNLNSKSPEYLSLFIDDKLKKGCKGMSEQEIETILDKTMVLFRYLLEKDVFERYYKAHLAKRLLLNKSVSDDSEKNMISKLKTECGCQFTSKLEGMFKDMSVSNTVMEEFKNHISNDPSALDGVELSVRILTTGFWPTQSATPNCNIPLAPRRAFETFKRFYLAKHSGRQLTLQPQLGTVYMNAEFYGVKAEKEPVEGGCSSTAAVAG-SSAP---SVSLGAPRKHVLQLSTYQMCVLMLFNNRERLTYDEIQQETDIPGKDLIRALQSLSMGKQQQRLLVRTPK--SKDIEPTNVFYVNDAFVSKFHKVKIQTVAAKGESEPERKETRSKVDEDRKHEIEAAIVRIMKARKKMAHNLLVSDVTTQLKSRFMPSPVIIKKRIEGLIEREYLARTPEDRKVYVYLA
>AAEL007187 AAEL007187-PA Q173E4 AAEL006291-PA; AAEL007187-PA IPR016159,IPR001373,IPR016158,IPR019559 EOG7Z0X97 AAEGY
----------------------------------------------MSRMA-QK------KEGK----MRI----------------------------------------------------------------------------------------------------------------RAFPMTMDEKYVESIWSLLKNAIQEIQKKNNSGLSFEELYRNAYTMVLHKHGERLYTGLKDVVTQHLETKVRDEVLRSFNCNFLQTLNQSWNDHQTSMVMIRDILMYMDRVYVQQNDVDNVYNLGLIIFRDQVVRYGRIRDHMRETLLNMVMCERKGEAIDHIAIKNACQMLMVLGINSRWVYEEDFERPFLTQSAAFYKLESQKFLSENSASVYIRRVEARITEEAERAKLYLDESTECRIVEVVEDELIKKHMRTIVEMENSGVVYMLKNTKTEDLACMYKLFSRV-NGGLKTIADCVSQHLRSMGKNLVKE--------------------------------------------------------------------------------------------------------------------------------------------------------------------------------------------------------------------------------------------------------------------------------------------------------------------------------EDSG-TNPITFVQNLLDLKDRFDHFLHHSFNNDKIFKNMISSDFEHFLNLNSKSPEYLSLFIDDKLKKGCKGMSEQEIETILDKTMVLFRYLLEKDVFERYYKAHLAKRLLLNKSVSDDSEKNMISKLKTECGCQFTSKLEGMFKDMSVSNTVMEEFKNHISNDPSALDGVELSVRILTTGFWPTQSATPNCNIPLAPRRAFETFKRFYLAKHSGRQLTLQPQLGTVYMNAEFYGVKAEKEPVEGGCSSTAAVAG-SSAP---SVSLGAPRKHVLQLSTYQMCVLMLFNNRERLTYDEIQQETDIPGKDLIRALQSLSMGKQQQRLLVRTPK--SKDIEPTNVFYVNDAFVSKFHKVKIQTVAAKGESEPERKETRSKVDEDRKHEIEAAIVRIMKARKKMAHNLLVSDVTTQLKSRFMPSPVIIKKRIEGLIEREYLARTPEDRKVYVYLA
