# Supplementary material for: Evolutionary divergence of core and post-translational circadian clock genes in the pitcher-plant mosquito, Wyeomyia smithii
Source: BMC Genomics. 2015 Oct 6;16:754. doi: 10.1186/s12864-015-1937-y (PMC4594641; doi:10.1186/s12864-015-1937-y)
Supplement: Additional file 3: — Muscle protein alignments; visualize with MEGA [ 117 ]. (ZIP 46 kb) [file 12864_2015_1937_MOESM3_ESM.zip › Additional File 3 Muscle protein alignments/CWO_Muscle_Protein_Alignment_RA.fasta]

>DPOGS209925 DPOGS209925-PA IPR011598 EOG735GBG DPLEX
-METRHYWEENG----HAVKYDNYSNEE-------------FAREP-LSFAPP----SEDEAEYPPGYKKGKVSRASHTEYARQDPMSHRIIEKRRRDRMNNCLADLSRLIPPEYLKKGRGRVEKTEIIEMAIRHLKYLQ-----------------------------DRVHVLERGSEFLAGYQRAGAEAVRFVELQGS---RDGLADQLAAHLHSHADMMAKEAVHEKRV---YPNS------------------------SSETTSSSSS-----------SQGFAVKVIQ-----------------------------------------------------------------------------------------------------------------RPEPPPAFPEPYEPDRQEHFADCERLSV------HQPAVMEPLEG------------EPLPLDGRVKKEVTLRKIR--------KPEHEDYLHSYKFKNSIERRFSRSQDSEG-----DAWSAGPTAKAYNH-----------------------------KRRRPTKPAPPSTSTSASGSTEEARDTSPQDTCSDSPHHHSFDKPPP----------------------------------------------------------------------------------------------PAQY--VPVFALNALGKYYVPLSVEYGCVSRQL-GAGVTSLEAAE--ARALHPVTIHVNFQPCI-----------------------------------------------------DYLKREPDPHWRPL
>Nasvi2EG012953 Nasvi2EG012953t1 EOG735GBG NVITR
MMETQNYWEDSSAHSMQ-VKYESLDGRSCKDEIYRMGLGAGYCEGN-LNFATA----SEDDEVYT----KKKVS-----------------------------------------------RVS---------------------------------------------------------------------------------------------------------------------------------------------------------------------------------------------------------------------------------------------------------------------------------------------------------------------------------------------------------------------------------------------------------------------------------------------------------------------------------------------------------------------------------------------------------------------------------------------------------------------------------------------------------------------------------------------------------------------------------------------
>Nasvi2EG012954 Nasvi2EG012954t2 IPR011598,IPR018352 IPR003650 EOG735GBG NVITR
MMETQNYWEDSSAHSMQ-VKYESLDGRSCKDEIYRMGLGAGYCEGN-LNFATA----SEDDEVYT----KKKVS--------RQDPMSHRIIEKRRRDRMNNCLADLSRLIPAEYLKKGRGRVEKTEIIEMAIRHMKHLQGLRQDSKHHTPVSSVHAMHTEDSVDSVSHPSTTGSSAAEHYRLGYQECLSETMHFLVEVEGYFARDALCVQLISHLQQHCDKILATS---DRLGFPHPVDLPTTNGSACNGVSSFAHGNGGIPSMCPNGANGSSPTNGIGLLTNNNNVNGNGHLSHNNNNSI--------------------------------------------------------------------------------------------------NNNNNNNNNNPTSNQHHHTLLHNNSSNSDRCSSSGVSSFDSSESSSRASHHQGGRVLIPPPNLVSDDSNHSSHSHGSSSLL---LTPAS---SSEQQRPPANYKFKNSIKQRFSADQRIK------SSSSPPPTSSSEAS------------------------------PKHQQQSG------------------------------------------------------------------------------------------------------------------------------------PAQ--GVPIFALHDNGGFYVPLTLEASLLRPHM-GCTAGDISGPD--VV-LHPVTISVNFNHAS------------------------------------------------PGTGWSHQQSPPHQIQ---
>FBgn0259938 FBpp0081723 Q9U450 Sticky ch1 IPR011598,IPR018352 IPR003650 EOG735GBG DMELA
---MEPYWNETNGHAAHPVKYESEAAVS----------SFPYCTESSLNFSTSATAYSEDDAEYATG-RRNKTS--------RQDPLSHRIIEKRRRDRMNSCLADLSRLIPPQYQRKGRGRIEKTEIIEMAIRHLKHLQ----------------------------SECQQKES---DYRSGYMDCMKEAAKFLYDVHM----QDFCHRLLGRLQEHIDEMFKTDCYKSTRSCHMPDNVSASSGSPHQAYHPPLCHLRDMLATSASDVEHS------------QDHNDVKDLSFRNHLNQLQRSQQAAAAAAVAAAAVAVANGSSPASNAGVDSKVPLTNGGGTGGAPPAADNVPSNSTGSGSAAACAGGNSNSSGSNSSNAASSTICPPAGGSCPAKVTPLAAHQQPHQAPVITSTAPHHHHHHTDSSHH----DFESSREPILHTDTSNMHSPPPRDLLLQQHPHLAHSHHTQDSLMSVRMRNYSES-SHEIEHN-NNYKYKNHIKERFVHELHDEE-----TSSEHCPVAAHLQSDHSHLQALS-------------EHSKDGTEPEIAPIMAKKRKLAEAAANGEIPLEVHTESSNAGASSANRLDKPSPSFNFSDIKDIKAELHNGNSNSSPLLAKLSAVAAA------------------GGQLSTPSSTTAPLP---------------------------PRHTFTVPIFALHGQGNYYVPLNVDYNALVPFLNGMDLLEKSYTS--MPVVHPININVNFMPSSPSASLLAAAAAAAVAVGKQQQQQAVVAAGAGLPLSTNSAAAQAAAVAAAAVAKAKLEQAMNQSW---
>AGAP003844 AGAP003844-PA Q7QFU3 AGAP003844-PA IPR011598,IPR003650 EOG735GBG AGAMB
----------------M-GTIPSEAGVP----------GYTYCGEPGLNFSANNTTYSEDDADFPPG-RRGKTS--------RQDPLSHRIIEKRRRDRMNSCLADLSRLIPQQYMRKGRGRVEKTEIIEMAIRHLKNLQ---------------------------SQECGRESSCAEQYRHGYNECLAEAAKFMMRERG----EEMCFRMVAHLKEHCNEIMKGELSKTRCGTELANG-----GSPIYLAGGQLGHLREIL-TCPSDLEHSS-----------NDHHDVKDLSFRSATST--------------------------------------------------------------------------------------------------SSSTHSNNNPPQAAVITSTAPSIVQHHLDTSSNHSTQDYDAPSPPARLCP-------NGTGASLQQDTNNNIN-QHESVLRTIRMRKFSEHASPEHEHSHNSYKFKNYIQQRFSQDTH--ENGHG-TDFDRSPVSLHEDQ---HMHQQPHSLRASPLTNGS-SGSMSGADSKSSSTSTLTGKSSTVASSTDEPLSLKRKLPSTPVRNGAESPAAGPMENGAHHHNHHHQQQGAAEQCVPLEKKLALARNGHPLAASSSSSSSSVTPLPASEIKHELLSSIGSAVVALGPTATPAFAHHHHQQQQQQHHHHPSSYHPVPIFACHTQG-FYIPLNVDYETLLPYLNGIDLLSKNFLQ--MPPLHPISISVNYTPGSLGGSGGSLLLKASAVNG------------------------------LNSQTKAKLVEGIINGC---
>CPIJ002379 CPIJ002379-PA B0W5Y9 Class b basic helix-loop-helix protein IPR011598,IPR003650 EOG735GBG CQUIN
---------------------------------------------------------------------------------------------------MNSCLADLSRLIPQQYMRKGRGRVEKTEIIEMAIRHLKNLQ---------------------------NQECLRESSCAEQYRLGYNECLTEAAKFILRERG----EETCYRMVTHLKEHCSELMKGELMKSRCGSEIPNGV----SSPVYLHPGPLSQLRDML-SCPSDMEHSS-----------NDHHD--------------------------------------------------------------------------------------------------------------------------AAVITSTAPSSVQ-HLDTSSNHSTTDFEA-SSPSRISTSSTSGIGNGQMHHHSQDTNNNINAQHESVLRTIRMRKFSET-SPEHDHSHNSYKFKNYIQQRFSQDTHGNENGHMLSEVAHSPSSVHEDHHHLQMADVP------PPQPLTGKSLVNGVGSKSKPESA-TSHHHHQNGISDEPLSLKRKA-----------PSPAPTTM-SDR-----------DDLMLLEKK--PAKNG------------------LTEIKNEHAASRG-----------------------------PAGY-LVPIFACHRQG-FYVPMNVDYEALQPYLNGIDLFGKSSWQHPMPPLHPISISVNYAPLST----GQLMMKASAAAA------------------------------AAATGNVKLVEGMLNGC---
>AAEL010513 AAEL010513-PA Q16SR7 AAEL010513-PA IPR011598,IPR003650 EOG735GBG AAEGY
---------------------MDEASVP----------GYSYCNEQ-LNFSTTNTNYSEDDADFAPG-RRGKTS--------RQDPLSHRIIEKRRRDRMNSCLADLSRLIPQQYMRKGRGRVEKTEIIEMAIRHLKNLQ---------------------------NQECARENSCSEQYRVGYHDCLTEAAKFMLRERG----EEMCYRMVAHLKEHCNEIMKGEMMKSRCGSEIPNG-----GSPVYLHPGPLSQLRDML-SCPSDIEHSS-----------NDHHDVKDLSFRSNTNS--------------------------------------------------------------------------------------------------SSS-----NPPQAAVITSTAPNSVQ-HLDTSSNHSTVDFEA-SSPSRISTSST----NGQLQHLSQDTNNNINAQHESVLRTIRMRKFSET-SPEHEHSHNSYKFKNYIQQRFSQDTHGHENGHL-SEMAHSPSSVHEDH---PMSEVP------PPSAIC-KGLVNGLGPKSRTDSA-TGQTNG----SDEPLSLKRKISS------AEQSSPGPQAVRDDR-----------ED---------T-KNG------------------LTDIKSEHVARSV-----------------------------YASY-AVPVFACHTQG-FYIPLNVNYDSLLPYLNGIDLFGKSYRQ--MPPLHPISISVNYAPAS--------LIKAGAVNG------------------------------LTPAGKSTLVETMVNGC---
>WSc15437
-----------------------EASVP----------GYSYCSEQ-LNFSTTNTTYSEDDADFAPG-RRGKTS--------RQDPLSHRIIEKRRRDRMNSCLADLSRLIPQQYMRKGRGRVEKTEIIEMAIRHLKNLQ---------------------------NQECVRESSCAEQYRLGYNDCLTEAAKFIIRERG----EEMCYRMVTHLKEHCNEIMKGELMKSRCGSEIPNG-----ASPVYLHPGPLSQLREML-SCPSDLEHSS-----------NDHHDVKDLSFRSSTNS--------------------------------------------------------------------------------------------------NSS-----NPPQAAVITSTAPSNVQ-LLDNSSNHSTIDFES-SSPSRISTSST----NGPLHHFQQDTNNNINAQHESVLRTIRMRKFSETQSPEHEHNHNSYKFKNYIQQRFSQDTNGHENGHM-TDGPHSPSSIPEDQ---TMIEVP------SQAQGN-SGL-NGLCPKRKTECA-PA-AEE----SEEPLSLKRKVTP------MEKASPSPIAHEAEH-----------DELFMVEKK--P-KNG------------------LTEFKTEHMGRSA-----------------------------FASY-TVPIFACHTQG-FYVPLNVDYDTLLPYLNGIDLFGKNYPQ--MPPLHPINISVNYSPAS--------LLKT-TVNG------------------------------LSSIGKVKLVEGMVPGC---
