# Supplementary material for: Evolutionary divergence of core and post-translational circadian clock genes in the pitcher-plant mosquito, Wyeomyia smithii
Source: BMC Genomics. 2015 Oct 6;16:754. doi: 10.1186/s12864-015-1937-y (PMC4594641; doi:10.1186/s12864-015-1937-y)
Supplement: Additional file 3: — Muscle protein alignments; visualize with MEGA [ 117 ]. (ZIP 46 kb) [file 12864_2015_1937_MOESM3_ESM.zip › Additional File 3 Muscle protein alignments/CYC_Muscle_Protein_Alignment_RA.fasta]

>DP03011 DP03011-PA EOG6BVR1C DPLEX
-------------------------------------------------MNVA---------------------------------------------------------------------------------------VRPDVVRVFGQISRIFFGFGSNASSTSYELTVGAGAGAGPGACDDMAGAGAVLSLQPHAPHNPPPDPRKRKNQQYSDGYGLVCEVPMSGHAAVVPQIATTN-------------RKRKPSSYGTASAYDDDGSEDTRSRSTVPDKRQNHSEIEKRRRDKMNTYISELSSMVPMCGAMARKLDKLTVLRMAVQHLRSVRGALSAGPLTV-RPRPAFLSETELNALVLQAARDCFLMVVGCDRGRLLYVSASVSRMLNYDQSELIGQSLFDMLHPKDVGKVKEQLSSSDLSPRERLIDAKTMLPLKPDVVADASRLCPGARRSFFCRIKCRT-------EPSQASQSSQSSQGCQPCTNTQPSEVKEEEPNSKMKKKQAHEKKYCVVQCTGYLKSWAP------AEMSDGCCTDAGSEEESCNLSCLVAVGRALADLAQHP-----------------------------------DSAPQTRYLQYISRHAPDGKFLFVDQRVTIALGFLPQELLGTSMYEYILAPELGSVARIHKAALLRRDSLRTPPYCFRKKDGTYVRIQTHFKPFKNPWTKDVESLVANNTVVVGNRVQPPP-----------EDCSQYDIYKINDMDRPLSEADV----------------EMQRLIDSQVESHKIGSTIAEEAL---RRSSSDFSDLTSDLLQDAVFSQQSSLVDNILGGEVNYSNQVRNNVPLSAAGGSSP---------------------------------------------------------SPEAELPLSP--------LPVSPPLPPLGLDGNGEAAMAVIMSLLEADAGLGGPVNISGLPWPLP
>FBgn0023094 FBpp0074693 O61734 Protein cycle IPR011598,IPR000014,IPR001610 EOG6BVR1C DMELA
--------------------------------------------------------------------------------------------------------------------------------------------------------------------------------------------------------------------------------------------------------------MEVQEFCENMEEIEDENYDEEKSARTSDENRKQNHSEIEKRRRDKMNTYINELSSMIPMCFAMQRKLDKLTVLRMAVQHLRGIRGSGSLHPFNGSDYRPSFLSDQELKMIILQAS-EGFLFVVGCDRGRILYVSDSVSSVLNSTQADLLGQSWFDVLHPKDIGKVKEQLSSLEQCPRERLIDAKTMLPVKTDVPQSLCRLCPGARRSFFCRMKLRTASNNQIKEES--DTSSSSRS----S--------------TKRKSRLTTGHKYRVIQCTGYLKSWTP--------IKDE-DQDADSDEQTTNLSCLVAIGRIPPNVRNSTVPA------------------------------SLDNHPNIRHVLFISRHSGEGKFLFIDQRATLVIGFLPQEILGTSFYEYFHNEDIAALMESHKMVMQVPEKVTTQVYRFRCKDNSYIQLQSEWRAFKNPWTSEIDYIIAKNSVFL----------------------------------------------------------------------------------------------------------------------------------------------------------------------------------------------------------------------------------------------------------------------
>WS_2F72Q5
-------------------------------------------------------------------------------------------------------------------------------------------------------------------------------------------------------------------------------------------------------------------------------------------------------------------------------------------------------------LYEITFLTC------------ECTIHITSCN-GR----------------------------------------------------------------------------------------------------------------------------------------------------------------------------------------------------------------------------------------------------------KFLFVDQRATLALGFLPQELLGTSMYEYYHHEDILALAESHKAALQGAQCVTTSVYRLRTKENGFVRLQSEWKSFRNPWTKEIEYLIAKNNVILSDLADTGG-------------------------------SSGGNFGSGSSTVPSGNGAN---------------------------------------------------------------------------------------------------------------------------------------------------------------------SAGNGN--------------------------------
>Nasvi2EG007066 Nasvi2EG007066t1 EOG6BVR1C NVITR
MVVQESQAHSYSEMLQQQRQHQENQKFISIEELRPRADYSAVATSSSGGHNVYHQQQQSHYQTYYNLTPVQESPCSTVYFGELEPSSAGNAGLSAGGAGARSDGTTTTSLSITSIVNTNSSSNYNNNNNNNNNNSSSGSNIGSAEASGVPAPSAGLVVASEARSSTESSSSSNPSAAESRSQCQRMESSGLPLAASTVMVPEQQQRSAGGSRRHYHNHHHHHHHHSRNSAVSEKTPLPGGSDRSCSVEEMQQRLKKRKLFCHDGSEITDDQGDDAKSVRSNDDSKKQNHSEIEKRRRDKMNTYITELSSMVPMCHAMSRKLDKLTVLRMAVQHLKTILGA--VTSYTEGHCKPAFLSDQELKSLILQAA-EGFVFVVGCDRGRLLYVSKSVSQTLNYSQGDLLGQSWFDILHPKDVAKVKEQLSSSDLSPRERLIDAKTMLPVKTDMPQGVSRLCPGARRSFFCRMKRKV--DARCAESQIKERADTTTG----Y--------------HMQKKQQNHDWKYCVIQCTGYLKSWAP------AKIGLE-EQESEADGEACNLSCLVAVGRMQPPLVAPTSTPR---------------------------------RLRLRNIEFVSRHAIDGKFLFVDQRATMVLGFLPQELQGTSMYEYYHHDDIPHLAKSHKAALQSPERVNTQVYRFRSKGASFVRLNSEWRSFRNPWTKEIEYLIAKNSAVFSD---------------------------TRQVESSANRSEGGSVQENYDYFAQSNG-GLERLISSHVEVSKIGRQIAEEVLDLQRRSDQDSSSGSSPTLRP-------------EPALLNAESQITPTVSPDRATDVRQATGSDNISSN-------------------------------PTPSYNHRNNIQLDIIASDQGPPGDEDMMEIIGGTTINESPNPVPTDGNDEAAMAVIMSLLEADAGLGGPVDFSGLPWPLP
>WS_Cycle
-------------------------------------------SANTGGNEHL---------------------------------------------------------------------------------------TASEIVSSNSAVLDSMQRSMSSVSNHNSHQQNLQDSGS----------------------ENHQHLSGNDHGHRLHQQQQHAPHTDSSGNGAAEEG------------------RKRKFSFNDNSDIEDDTCDDAKSVRTTDENKKQNHSEIEKRRRDKMNTYITELSAMIPMCHAMSRKLDKLTVLRMAVQHLKTIRGA--VHSYTEGHYKPAFISDQELKMLILRAA-EGFLFVVGCDRGR---------------------------------AKVKEQLSSSDLSPRERLIDAKTMLPVKTDVPQGVSRLCPGARRSFFCRMKCKT--NVQVKEET--ESNNSTTS----C--------------HRRK-------KSEFREISSYSMHWLSKNHGLRPKIGLE-EHEADGEGDSCNLSCLVAVGRVQPSLFKIINNRRVETRTIKRPN----GQWRQRFWWGNWSVRWIEWLPNLRNVQFISRHAMDGKFLFVDQRATLALGFLPQELLGTSMYEYYHHEDILALAESHKAALQGAQCVTTSVYRLRTKENGFVRLQSEW--------------------------------------------------------------------------------------------------------------------------------------------------------------------------------------------------------------------------------------------------------------------------------------------
>AAEL002049 AAEL002049-PA Q17JB1 Circadian protein clock/arnt/bmal/pas IPR011598,IPR000014,IPR001610 EOG6BVR1C AAEGY
------------------------------------------------------------------------------------------------------------------------------------------------------LLISVF---------------------------------------------------------------------------------------------------------SDNSDIEDDTGDDAKSVRTTDENKKQNHSEIEKRRRDKMNTYITELSAMIPMCHAMSRKLDKLTVLRMAVQHLKTIRGA--VHSYTEGHYKPAFLSDQELKMLILQAA-EGFLFVVGCDRGRILYVSESVSQILNYSQGDLLGQSWFDILHPKDVAKVKEQLSSSDLSPRERLIDAKTMLPVKTDVPQGVTRLCPGARRSFFCRMKCKT--NIQVKEEA--ESNGSTSS----C--------------HRRKNKVNSDKKYSVIQCTGYLKSWAP------AKIGLE-EHETDGEGESCNLSCLVAVGRNQISGNGNLTNRRVTGF-------------------------NRNNIPNLRNVQFISRHAMDGKFLFVDQRATLVLGFLPQELLGTSMYEYYHHEDIPALAESHKAALQGNQCVTTPVYRLRTKENGFVRLQSEWKSFRNPWTKEIEYLIAKNNVILVDLAEGTGGSYGGTSANVQSRCNGNGTTTGNEISDGNNNESNGQSTVGYEIFNHSNGREIQRMINSHVEASKIGRQIAEQVLDHQRRIGDSSSESSPDPTDSAIAQSFNPAI--QEANNLSSEAIAAVERSLASSSGVSPASSSGAGATGGANGSGGAGTASTVGPNGGQATGPPPQRINGTLPGYNHVR--NNEIVSPEHEVPHSQ----------------ANSTDGNDEAAMAVIMSLLEADAGLGGPVDFSGLPWPLP
>CPIJ014938 CPIJ014938-PA B0X5V1 Circadian protein clock/arnt/bmal/pas IPR011598,IPR000014,IPR001610 EOG6BVR1C CQUIN
MVARNFSLQDLPYNNLLQVPEEEREFLTLEELKPHQLTELGVSIVTSPGSNTL---------------------------------------------------------------------------------------VTSIGGGGGTTMVASDITSHSSAASTAGNEHLTATTASSVVSLDPMQGSSSVVGTTAVAHQPGDQHHYHQHHHQHHHHQLHSQHTDTDGGGSENDGGGGGS-------------RKRKFSYNDNSDIEDDTGDDAKSVRTTDDNKKQNHSEIEKRRRDKMNTYITELSAMIPMCHAMSRKLDKLTVLRMAVQHLKTIRGA--VHSYTEGHYKPAFLSDQELKMLILQAA-EGFLFVVGCDRGRILYVSESVSQILNYSQGDLLGQSWFDILHPKDVAKVKEQLSSSDLSPRERLIDAKTMLPVKTDVPQGVTRLCPGARRSFFCRMKCKT--NVQVKEEA--ESGNTSSS---SC--------------HRRKGKVNSDKKYSVIQCTGYLKSWAP------AKIGLE-EHETDGEGDSCNLSCLVAVGRVQPSLFQPPIAPSGTNLSNQRPTMEGAGAGTDRSGTNGCKGTSRNNIPNLRNVQFISRHAMDGKFLFVDQRATLVLGFLPQELLGTSMYEYYHHEDIPALAESHKVALQGNQCVTTPVYRLRIKESGFVRLQSEWKSFRNPWTKEIEYLIAKNNVILSELVESGG-------------PSGRTMAGGATVHGSNGNGGGGGSSSNSTELSGGDGNN-----------------------------ESNGQKSSPDPAEPPGLPANFTPAIIQEASNLSSEAIAAVERTLALSSGVSPASSSGGGAPG------------------------TPQRVNGTLPGYNHVRNNSNAIMSPEHEVPHVQ--------VNNSSAAAAAAADGNDEAAMAVIMSLLEADAGLGGPVDFSGLPWPLP
>AGAP005655 AGAP005655-PA Q5TRI4 AGAP005655-PA IPR011598,IPR000014,IPR001610 EOG6BVR1C AGAMB
---------------------------------------------------ML---------------------------------------------------------------------------------------TSPILICFFPLLFSLFISSP---------------------------------------------------------------------------------------------------YCSDTSDIEDDTCDDSKSVRTADESKKQNHSEIEKRRRDKMNTYITELSAMIPMCHAMSRKLDKLTVLRMAVQHLKTIRGA--VHSYTEGHYKPAFLSDQELKMLILQAA-EGFLFVVGCDRGRILYVSESVSHILNYSQGDLLGQSWFDILHPKDVAKVKEQLSSSDLSPRERLIDAKTMLPVKTDVPQGVTRLCPGARRSFFCRMKCKA--NVQVKEEA--DQPNSVSSVNNVC--------------HRRKKQVNSDKKYSVIQCTGYLKSWAP------AKIGLE-ENETDGEGDSCNLSCLVAVGRVQPNLSQSCSLSNGKQL-------------------------NRNTIPNLRNVQFISRHAMDGKFLFVDQRATLVLGFLPQELLGTSMYEYYHHEDIPALAESHKAALQGTQCVTTSVYRLRTKETGFVRLQSEWKSFRNPWTKEIEYLIAKNNVILAELGDGGT-----------ARAGGYGMGELGDGTGEPGSGAPGQPGVGYEFFNHTNGREIQRMINSHVEASKIGRQIAEQVLDHQRRVGDSSSESSPNPNEPTLQPAFSSAL---SEANHSNDAITSGDHSMVTSTGVSP-SSMAVVPPT------------------------VTTRINGTLPGYSHVQ--TNAIISPEHDVSQTQ----------------ASSTDGNDEAAMAVIMSLLEADAGLGGPVDFSGLPWPLP
>AGAP012873 AGAP012873-PA Q7QNA5 AGAP012873-PA IPR011598,IPR000014 EOG6BVR1C AGAMB
-----------------------------------------------------------------------------------------------------------------------------------------------------------------------------------------------------------------------------------------------------------------------------------------------------KRRRDKMNTYITELSAMIPMCHAMSRKLDKLTVLRMAVQHLKTIRGA--VHSYTEGHYKPAFLSDQELKMLILQAA-EGFLFVVGCDRGRILYVSESVSHILNYSQGDLLGQSWFDILHPKDVA--------------------------------------------------------------------------------------------------------------------------------------------------------------------------------------------------------------------------------------------------------------------------------------------------------------------------------------------------------------------------------------------------------------------------------------------------------------------------------------------------------------------------------------------------------------------------------------------
