# Supplementary material for: Evolutionary divergence of core and post-translational circadian clock genes in the pitcher-plant mosquito, Wyeomyia smithii
Source: BMC Genomics. 2015 Oct 6;16:754. doi: 10.1186/s12864-015-1937-y (PMC4594641; doi:10.1186/s12864-015-1937-y)
Supplement: Additional file 3: — Muscle protein alignments; visualize with MEGA [ 117 ]. (ZIP 46 kb) [file 12864_2015_1937_MOESM3_ESM.zip › Additional File 3 Muscle protein alignments/DBT_Muscle_Protein_Alignment_finalized_RA.fasta]

>DPOGS200370 DPOGS200370-PA IPR002290,IPR020635 IPR000719 IPR011009 EOG7S84VF DPLEX
--------MELRVGNKYRLGRKIGSGSFGDIYLGTDIVTKKEVAIKLECKRTRHPQLHIESKFYKLMQGGVGIPKIKWCGSEGDYNVMVMELLGPSLEDLFNFCSRRFSLKTVLILADQLITRIEDIHYRNFIHRDIKPDNFLMGLGKRGNIVYIIDFGLAKKYKDPHNNQHIPYRENKNLTGTARYASINTHLGIEQSRRDDLESLGYVLMYFNRGSLPWQGLKAATKRQKYERISEKKLSTPFDELCKNHPIEFQQYLKYCRRLRFEERPDYAYLRQLFRMLFHRQGFTYDFVYDWNMLKFGALPATCQTGVADRAIRAAAHTKKQEPDTS--------------------------------------EYYTYPLAPEPWVTRAPLWRPYGRDGERVPP---RAPPAPPPAHTARDTTSTLPGRPADTADTPDTPPQKDGRRHR------------------QVQC------
>Nasvi2EG018299 Nasvi2EG018299t1 IPR002290,IPR020635 IPR000719 IPR011009 EOG7S84VF NVITR
--------MELRVGNKYRLGRKIGSGSFGDIYLGTNISTGEEVAIKLECIKTRHPQLHIESRFYQMMKCGVGIPMIKWCGTEGDYNVMVMELLGPSLEDLFNFCSRRFSLKTVLLLADQLLSRTDYIHSRNFIHRDIKPDNFLMGLGKKGNLVYIIDFGLAKKYRDGRTNKHIPYRENKNLTGTARYASVNTHLGVEQSRRDDLESLGYVLMYFNRGSLPWQGLKAVTKRQKYERISEKKMSTPIEELCKGYPMEFATYLKYCKELRFEQKPDYTYLRHMFRTLFHNQGFTYDYVFDWNMLKFGNARQPALPSAQQAAAHSQPTNNPATQPSGTNNDQEHRSRPYTRQCLANASGAGVVST------TVVGSSGRRQQNKFDSIEARAEQIDNQDKGELQVPGAVGQERRVSVRLTHRGNAAAAAGEIPPKSNANATAMVVPTLAAR------------------RASV--QHNK
>FBgn0002413 FBpp0085104 O76324 Discs overgrown protein kinase IPR000719 IPR011009 EOG7S84VF DMELA
--------MELRVGNKYRLGRKIGSGSFGDIYLGTTINTGEEVAIKLECIRTKHPQLHIESKFYKTMQGGIGIPRIIWCGSEGDYNVMVMELLGPSLEDLFNFCSRRFSLKTVLLLADQMISRIDYIHSRDFIHRDIKPDNFLMGLGKKGNLVYIIDFGLAKKFRDARSLKHIPYRENKNLTGTARYASINTHLGIEQSRRDDLESLGYVLMYFNLGALPWQGLKAANKRQKYERISEKKLSTSIVVLCKGFPSEFVNYLNFCRQMHFDQRPDYCHLRKLFRNLFHRLGFTYDYVFDWNLLKFGGPRNPQAIQQAQDGADGQAGHDAVAAAAA---------------VAAAAAASSHQQQQHKVNAALGGGGGSAAQQQLQGGQTLAMLGGNGGGNGSQLIGGNGLNMDDSMAATNSSR------------PPYDTPERRPSIRMRQGGGGGGGGVGVGGMPSGGGGGGVGNAK
>AGAP008476 AGAP008476-PA Q7PN30 AGAP008476-PA IPR000719 IPR011009 EOG7S84VF AGAMB
-------VMELRVGNKYRLGRKIGSGSFGDIYLGTNISTGEEVAIKLECIKTKHPQLHIESKFYKMLQGAVGIPTIKWCGSEGDYNVMVMELLGPSLEDLIDKICQPASVRVACQAVVWCVGPVTSVVFYVFFHTKKGP--VAAWHGARGTSSRASAGDLLRKVTVLCVRVCVCVFAGRSKTKTNLHPP-HTPRSVCQSRRDDLESLGYVLMYFNLGTLPWQGLKAANKRQKYERISEKKLSTPVEELCKGYPREFSLYLAYCRHMDFIQRPDYCYLRKLFRTLFHRQGFVYDYVFDWNMLKFGRPNLNAFTSMKR---------------------------------------------------------------------------------------------GQSRTPSATQN-------------------------------------------------------
>AAEL002226 AAEL002226-PA Q17IV7 AAEL002226-PA IPR000719 IPR011009 EOG7S84VF AAEGY
TYNKLNPAMELRVGNKYRLGRKIGSGSFGDIYLGTNISTGEEVAIKLECIKTKHPQLHIESKFYRMLQGAVGIPTIKWCGSEGDYNVMVMELLGPSLEDLFNFCSRRFTLKT-------------------------------------------------------------------------------------------------------------SRLKAANKRQKYERISEKKLSTPIEDLCKGFPVEFTSYLCYCRQLDFIQRPDYGYLRKLFRVLFARQGYVYDYVFDWNMLKFGGTTRNNNANERNKTNAAVQQNDPAALGSS---------------MVATAGG-GVVTTVTGTTASLAKNNDSCKQLTNRMVQMMAQ-RPPGADQQQAPV-PGS---QQQQQPSHNNNAGSTNPEPIATFSRHDTPERRSSIRLR------------------GQNLDSRNIE
>CPIJ003503 CPIJ003503-PA B0W8S8 Discs overgrown protein kinase IPR000719 IPR011009 EOG7S84VF CQUIN
--------MELRVGNKYRLGRKIGSGSFGDIYLGTNISTGEEVAIKLECIKTKHPQLHIESKFYRMLQGAVGIPTIKWCGSEGDYNVMVMELLGPSLEDLFNFCSRRFTLKTVLLLADQMISRIDFIHSRSFIHRDIKPDNFLMGLGKKGNLVYIIDFGLAKKYKDSKTMAHIPYRENKNLTGTARYASINTHLGIEQSRRDDLESLGYVLMYFNLGTLPWQGLKAANKRQKYERISEKKLSTPIEELCKGFPPEFASYLSYCRQLDFTQRPDYCYLRKVFRTLFARQGYTYDYVFDWNMLKFGGSSRHNNATERNKTGAVVQPGDPGAIGTS---------------MVATAGG-GVVTTVTGTTASLA-KNDSCKQLATRLVQMMAQSRPPGVDGQQVPVGPGGQPVQQQQQPPHNNNAGSANPEP--TFSRHDTPERRSSIRLR------------------GQNLDSRNIE
>WSc08662
--------MELRVGNKYRLGRKIGSGSFGDIYLGTNISTGEEVAIKLECIKTKHPQLHIESKFYRMLQGAVGIPTIKWCGSEGDYNVMVMELLGPSLEDLFNFCSRRFTLKTVLLLADQMISRIDFIHSRSLIHRDIKPDNFLMGLGKKGNLVYIIDFGLAKKYKDSKTMAHIPYRENKNLTGTARYASINTHLGIEQSRRDDLESLGYVLMYFNLGTLPWQGLKAANKRQKYERISEKKLSTPIEELCKGFPPEFASYLSYCRQLEFTQRPDYCYLRKVFRTLFARQGYSYDYVFDWNMLKFGGSSRHNNTNERTKGGAVVQTNDPTAIGTS---------------MVATGGGTGMVTTVTGTTASIA-KNDSCKQLANRLVQMMAQARP-GADGQPLPV-PGAPQQQQPPQPTHNNNAGSANPEPIPAFSRHDTPERRSSIRLR------------------GQNLDSRNIE
