# Supplementary material for: Evolutionary divergence of core and post-translational circadian clock genes in the pitcher-plant mosquito, Wyeomyia smithii
Source: BMC Genomics. 2015 Oct 6;16:754. doi: 10.1186/s12864-015-1937-y (PMC4594641; doi:10.1186/s12864-015-1937-y)
Supplement: Additional file 3: — Muscle protein alignments; visualize with MEGA [ 117 ]. (ZIP 46 kb) [file 12864_2015_1937_MOESM3_ESM.zip › Additional File 3 Muscle protein alignments/Jetlag_Muscle_Protein_Alignment_RA.fasta]

>DPOGS215430 DPOGS215430-PA IPR006553 EOG7HFD01 DPLEX
----------------------------------------MNLKRNK--------------HFFDLYWEDILVAKVIPYLNIRECFNFRCVSKTCLQIINMYFAKLTTLKLINNGFSPH---TFQVFAVNCTRLKVLNLSRCASITDAELIPILLNN-KGLISLNLSQCKNLSAKCLQPAILYCSNLQVLKLSKCYWLTTGAMEALALHQSL-----LEEVDLAHCAAISEGCILIFIKKFRNLKTLNLEGNKQITDKCLHTMAKYSKSLKLLNLGGCSEITDKGVRALAFNCPKLEGLLVRGCTKVTENSLQLMRN-RVHLDRR----------PTEPVPAPEFVAI
>FBgn0031652 FBpp0078693 Q0E8T8 Jetlag, isoform B EOG7HFD01 DMELA
MCTLHPEEEAHLMA----------------------MASGGQPTRTASPRPLVTASIAAPRSLFDVCWDDVLIPQVAVYLSLKDLFNLRCCSRTAQRFVEAALEKRQELHLSGNN-TKNIDVAFRVLARCCQRLEVLHLACCRWLTDELLLPLLANNKKRLWAVNLNECVNITALSLQPIIVECKELRVLKLSKCQWLTTGAVDALTLHQSK-----LVEFDISYCGAIGERCLIIFFRKLNKLTVLSLANTPSVTDQVLIQIGNYCRELEHINVIGCAAISDYGVHALTVHCLRLRTLLIRRCPRVTELSLAPLRQRRLYIDRPQPDVGLNAYNLNDFYPS-DFLVY
>AGAP009335 AGAP009335-PA Q7QGF4 AGAP009335-PA IPR006553 EOG7HFD01 AGAMB
------------------------------------MADSDNSDNDG----L---------SLFDIVWEDVLYVKLFPLLSLKDLFNLRCCSHLAKTFVDNGLRRLQEINLSGNN-SPHLDLALTVLADNCRNVRVVNLARCNWLQDSVLCPLLKHN-RRLTKINLSECLNITPRSMQPIIIGCKQLTTLKLSHCHWLTIGAMEALTLHHTK-----LQELDVSHCAALNERCISVFLLSCRMLKTLSLSNVPAVTDNLLFAIAKHSKFIKNLNLVGCYLITDRGVLALAFCCKELESLMVRECPHVTERSLAVLRG-RVFIDRPRVYQQDMNMVPNMGFPR-MFLQV
>WScontig03197_translation length=721  numreads=15  gene=isogroup08207  status=isotig
TVKARNENSRPLENNHEVNLVNRQLRRVPVCPTDSPMSDSETSNASYE---L---------TLFDIAWEDVLYAILFPLLSLKDLFNLRCCSRICKQLVDDGFYHIRDVNLSGNN-SPRIEIAFQVLSRSCRNVRTVNLAKCNWLRDDDLSRFLRTN-TKIRKINLSECPHISTASLQPIIIDCKDLLVLKLARCNWLTIGAMEALTLHHSQ-----IQELDISYCSSLSERCITIFLHNCRLIRTLSLAYIPSVTDN------------------------------------------------------------------------------------------
>AAEL012126 AAEL012126-PA Q16N18 AAEL012126-PA EOG7HFD01 AAEGY
------------------------------------MADSTTDQQQDEPNGL---------TLFDIAWDDVLFAKVLPLLSLRDLFNLRCCSRLSKHFVDNGFRRMRVLNLSGNN-NRYIERGFQVVSRNSRNIRTVNLAKCSWLHDGLLSSFLQCN-TKITRINLSECANITSASLQPIIIECKELTVLKLAHCNWLTIGAMEALTLHHSK-----IQELDISHCNSLNERCISVFLLNCRRLHTLSLAYLPSVTDNLLYSIAKNSKEIRHLNVIGCQMVTDRGIGALSLYCKKLESLMVRDCPFITERSLSLLRG-KVFIDRPRNYQQQLHVAPNMGFPR-LFLQV
>CPIJ802280 CPIJ802280-PA B0X9W8 F-box/lrr protein, drome EOG7HFD01 CQUIN
------------------------------------MADYGTDDTAPE---L---------TLFDIAWEDVLFAKVLPLLSLADLFNLRCCSRLSKQLVDGGLRSRRIVNLSGNN-SRSVHRAFRVLSRKCRNVRTVNLAKCSWLSDGLLAEFLRAN-TKIRRVNLSDCVNVTPVGLQPIIIECKQLQELKLARCSWLTIGAIEALTLHHSAPGAHGIVELDISHCVGLNERCISIFLLNMRQLRTLAVAYIPAVTGNLLYSIAKNAKAMRHLNIIGCQLTTDRGVGALSLYCTGLESLMVRDCPGITERSLSLLRG-RVFIDRPRNFQQQMNVAPNVALPR-LYLQV
