# Supplementary material for: Evolutionary divergence of core and post-translational circadian clock genes in the pitcher-plant mosquito, Wyeomyia smithii
Source: BMC Genomics. 2015 Oct 6;16:754. doi: 10.1186/s12864-015-1937-y (PMC4594641; doi:10.1186/s12864-015-1937-y)
Supplement: Additional file 3: — Muscle protein alignments; visualize with MEGA [ 117 ]. (ZIP 46 kb) [file 12864_2015_1937_MOESM3_ESM.zip › Additional File 3 Muscle protein alignments/KAY_Muscle_Protein_Alignment_RA.fasta]

>FBgn0001297 FBpp0288515 P21525 Transcription factor kayak, isoforms A/B/F IPR004827 EOG7S2DCV DMELA
MKNLNGRTHNACYHPYYHQSLHFAQQQQQQQQHHLQQQQQHMQQQQQQQQAPQQQLRHQQRQLPTQPAYQQSQSVAHNAFPLRSSSNNYGHVASSAYAASSGSHNSNNAAAMAAVCQMQNFFNQQQQQQQQLEFNNNCMPINYYQQQQQQHYPSESQSSASGWNPETPGQAQLALTATTCNTTAAATCNTTAAATTSTTATSAAAGSDNNHSDNFAMDASEIATFLANELFLQQLGNFET---GQSVLTLTTPTLTPTTTRNIEDTLGHLLSDTQTDRVAGCAGFAVPKVLPNAIDVLGMGIPTGVSSLPLQQTFDLSLGQGSESEDSNASYNDT---QMN-EEQDTTDTSSAHTDSTSYQAGHIMAGSVNGGGVNNFSNVLAAVSSS-----RGSASVGSSNANTSNTPARRGGGRRPNR-STNMTPEEEQKRAVRRERNKQAAARCRKRRVDQTNELTEEVEQLEKRGESMRKEIEVLTNSKNQLEYLLATHRAT-CQKIRSDMLSVVTCNGLIAPAGLLSAGSSGSGASSHHNHNSNDSSNGTITGMDATLNSTGRSNSPLDLKPAANIDSLLMHIKDEPLDGAIDSGSSLDQDGPPPSKRITLPPMSTMPHVHLSTILTPTGASSGSLQTPITSTAPGGFGSAFPVTSNGSSINNINSIGNNMNSPTLNAHNKVPKERPNTLAFQRPLGQMHLTMANNKAGGPTQIQG-VPIQTPSTGT-FNFDSLMDGGTGLTPV-------SGPLVPN--SSSTNKH------------PLELPTPTA--EPSKLVSL
>DPOGS214573 DPOGS214573-PA IPR004827 EOG7S2DCV DPLEX
-----------------------------------------------------------------------------------------------------------------------------MQNIDPLEFANMLATELWCQQ----------------------------------------------------------------------------------------LANLEGL--QSGVPTRTTATITPTQLRNFEQTYIELSNCRSEQ--TNHAGFV----------------PP-------------SVTQANTYGILNSAAYCDSGPTTL------------------HVSPGPLSASGDS--------------------------SSSPGLPAPK--RRNMGGRRPTKAPQDISPEEEERRKIRRERNKMAAARCRKRRLDHTNELQEETDKLEEKKQALQDEIRKLSSDRDSLQALLQNHMHSGCR-------------------------------------------------------LNKRSTSPPDVKPF-------------------QDSYDYQEMTGQGVRVKEEVMDPTVDP-----VLGLDNEI---FTSPT----PDK-----RIMLSAANPA--VLTGTSLDTP---------PVRPSRPSFLQVPHTLTPAQIHNNKLSNNNKIPGIEISTPSNGIPFNFDSLMEGGTGLTPVHPHPFAHSHPHAHPHPCAQQQRA------------APDLASPDAQ---NSLVSL
>Nasvi2EG012316 Nasvi2EG012316t1 IPR008917,IPR004827 EOG7S2DCV NVITR
---------------------------------------------------------------------------------------------------------------------------MAAITLDSIDIANILAQELLYQQL---------------------------------------------------------------------------------------VSPLEGL--HSGVPTRTTPTLTPTTLRSIENTLFLGFNEEPAS-HSREAGFV----------------PPLI-----------EPSQPTPTQTQNNVQQQQQ-----------------------HKQPHQQQQQQQQQQQVQQTQIQ----------------TQQQQQPATATTRRNMGGRRPTR-TVGMSPEEEERRQIRRERNKMAAARCRKRRMDHTNALLEETEGLEQKKQNLKDEIQELQQMKMDLELMLESHRTV-CR-------------------------------------------------------LHS--SSPPDIKPV----------------------------IVLNSKAPTTNGNATDLHQQQ------HNNLNNGLRPNR----PNSL--------PVGFDNNNQHRPTSLP--------IFTEPKP-RPSTLQFKTIETPAF--MKTAAEV-AG--IPITTPSSGIPFNFDSLMEGGTGLTPV-------STPLVPSCSSQQRNNGSNSNSTGHHHLSAVDLSSPDA--NPPKLVSL
>AGAP001093 AGAP001093-PA Q7Q2D9 AGAP001093-PA IPR004827 EOG7S2DCV AGAMB
MKSHNNVTSRSC-----------------------------------------------------------------------------------------------------------DENSQLDSDVSNNSSSGNIHDSVISTSHAEADHQMPSLTVVAG--------------------------------------KDHVGGNNNDQPASLDLTINAPVQPFSSFRMSRAFASFDGIGVHSGVPTRTTPTLTPTTLKNIEQTFIEATNATQIN-LPYQAGFV----------------PPSYPMEDHSQDG--GVSQESLSSTSNGSWHVSGSHGFNGDDLDSKSSASMDQPSFGTRASRSTFATSNSDDNVKLETGLFDAVNS-FAIGTTTRRTSGPSARNGSGGRRNVGGRRPHK-PSNLTPEEEEKRRIRRERNKQAAARCRRRREDHTNELVDETDQLEKKRQSLAQEIQQLQQEKDDLEFLLESHRAH-CR-------------------------------------------------------LQAR-HSPIDLKPTE-LENIATFVLPKIKTEPDEE-FILQRQNLRATQMQDHLDNDASEHSTVSKKLKISNTHTESLETPT----PTS---------SGFIPLVGVSFAGTKPSS------EASGSRPTRPDSLDVKSAAQYPL-----IARIDAGGSVGMSTPSSGL-FNFDSLMEGGTGLTPI-------AAPI-----SFPSNRN------------PLELITPTST-EPSKLCSL
>AAEL008953 AAEL008953-PC Q16X94 AAEL008953-PA; AAEL008953-PB IPR004827 EOG7S2DCV AAEGY
MLATKPWRKLAV-----------------------------------------------------------------------------------------------------------DYLEQENQADQMTRDDNVLLNDVYFNAYNMNHQPLTPLTPIS-----------------------------------------------------------------------KIFASFDGL--HSGVPTKTTPTLTPTTLKNIEQEFMELTNDNSTN-IPCQAGFV----------------PPPFQFEDHSQDR--ENSRESMSSVSNSSWQVTPPPIIS-EDLDSKSSSTSFERDVAVAQPRLAAAVRGVAQLVTMNQLNMAQQSP--APTGGNRKTANHDNSTPATSRRNMGGRRPAK-ASNLSPEEEEKRRVRRERNKQAAARCRRRREDHTNELVDETDLLEKKKQALQDEIKSLQQEKEDLEFLLESHREH-CR-------------------------------------------------------FQGR-QSPMERKPVG-L--------------PQQPAVATDLKMVPPVKIKAEPVDQIEQPPAK--KLILSNALTDSLDTPT----PTSIAPA-PVLTSVNLPR--LMLPGAVPIS-------VANGRPARPASLDVKATTVFP---MRNVT-TDAG--IGISTPSSGL-FNFDSLMDGGTGLTPV-------AAPI-----SLQLNRD------------PLELITPTSSNDVPKFCRL
>WScontig13013_translation_frame_1_reverse
------------------------------------------------------------------------------------------------------------------------------------------------------------------------------------------------------------------------------------------FASFDGI--HSGVPTKTTPTLTPTTLKTIEQTFMELTNDTSNN-IPCQAGFV----------------PPPFQFEDHSQDQ--ENSRESMSSGSNSSWQVTPPPIIS-EDMDSKDSSTSREPA---SESRLVLSRGGGMQVVNVTAQQNNATAKLLNTSNANANASLTSAPTRNNSRR-MGGRRPTK-ASNLTPEEEEKRRIRRERNKMAAARCRRRREDHTNELVDETDQLEKRKQALQDEIKQLQQEKEDLEFLLESHREH-CR-------------------------------------------------------FQGR-RSSLEKKPIE-L--------------PSQH-VAADHKVVLPMKIKIEPEEF-EQPPAK--KLILSNVITDSLDTPT----PTNIA---PVLTSVNLPKTMQHPFSGLNTP------VISSGRPTRPASLDVKATTPFPLLNVRSIA-METG--VGVSTPSNGL-FNFDSLMDGGTGLTPI-------AAPI-----SLQSNRG------------PLDLITPSTS-EPSKLCSL
>CPIJ003767 CPIJ003767-PA B0W9F6 Putative uncharacterized protein IPR004827 EOG7S2DCV CQUIN
--------------------------------------------------------------------------------------------------------------------------------MDACEIANFLAKELFMNQ----------------------------------------------------------------------------------------FASFDGI--HSGVPTKTTPTLTPTTLKNIEQTFLELSNDTAQN-IPCQAGFV----------------PPPFQFEYHSQDDRCDNSRESMSSGSNSSWQVTPPPIIS-EDLDSKSSSTSMETATPQRRGGLATVVQAGGQI-----------------------TTTPQQPTGKTSRRNMGGRRPAK-GNNLSPEEEEKRRVRRERNKMAAARCRRRREDHTNELVDETDGLEKRKQALQDEIKQLQQEKEDLEFLLNSHREH-CR-------------------------------------------------------LQGR-RSPLERKPVA-LI------------VRQQQ-PVTDLRIVHPIRVKEEPEDLADQPPAKRTKLILSNALGDSLDTPT----PTTIA---PVLTSVNLPPRQLMLPSGLVTPTASTSSVAAAGRPARPDSLPVRTGTTFPLLNMRNIVPLDAG--VGISTPSSGL-FNFDSLMDGGTGLTPI-------AAPI-----SLQSNRG------------PLDLITPTST-EPSKLCSL
