# Supplementary material for: Evolutionary divergence of core and post-translational circadian clock genes in the pitcher-plant mosquito, Wyeomyia smithii
Source: BMC Genomics. 2015 Oct 6;16:754. doi: 10.1186/s12864-015-1937-y (PMC4594641; doi:10.1186/s12864-015-1937-y)
Supplement: Additional file 3: — Muscle protein alignments; visualize with MEGA [ 117 ]. (ZIP 46 kb) [file 12864_2015_1937_MOESM3_ESM.zip › Additional File 3 Muscle protein alignments/NMO_Muscle_Protein_Alignment_RA.fasta]

>DPOGS212179 DPOGS212179-PA IPR002290,IPR020635 IPR000719 IPR011009 EOG7N3KT1 DPLEX
------------------------------------------------------------------MFYQAYSSKSNRNKCYVYNLGNGLPRVGDKQRYSDPVHGETFRTSSRQPPSVG--GATHLE-VTTLYVITELLQSDLHKIIVSPQHLSADHIKVFLYQILRGLKYLHSARILHRDIKPGNLLVNSNCVLKICDFGLARVEEPDVTKNMTQEVVTQYYRAPEILMGANHYTAAVDVWSVGCIFGELLGRRILFQAQSPVQQLELITELLGTPSLEDMRYACAGARAHMLRRAPRPPALAALYTLSVQATHEAVHLLAQMLVFDPAKRITVVDALAHPYLEEGRLRYHSCMCKCCYSAPPAARHYSPDLEPVAPHAFHDGWERKLTSVHQVKEEIHKFIAEQLQTSRVPLCINPQSAAFKSFAS-VRASPKAKVCSPFKTAAKYLLLSPVIFLCAA-------------------
>Nasvi2EG006484 Nasvi2EG006484t1 IPR002290,IPR020635 IPR000719 IPR011009 EOG7N3KT1 NVITR
---------------MSLSMSLMQCGGAITGAVGANQAQAALAAAAAHSSAQDAVQPDRPIGYGAFGVVWAVTDPRDGKRVALKKLPNVFQSLVSSKRVFRELKMLCFFKHDNVLSALDILQPPHLDFFQEIYVITELLQSDLHKIIVSPQHLSSDHIKVFLYQILRGLKYLHSARILHRDIKPGNLLVNSNCVLKICDFGLARVEEPDKNKHMTQEVVTQYYRAPEILMGARHYTNAVDIWSVGCIFGELLRRRILFQAQSPVQQLELITELLGTPTLEDMKYACEGARSHMLRRTPKPPSLTALYSLSSQATHEAVHLLCQMLVFDPDKRISVTDALAHPYLDEGRLRYHSCMCTCCYTTSAGMRHYTREFEPVTPHTFDDLWERKLTSVQQVKEEMRKFIAEQLNTSRVPLCINPQSAAFKSFAR---------------------------------------------------
>AAEL004797 AAEL004797-PA Q17BW3 AAEL004797-PA IPR002290 IPR000719 IPR011009 EOG7N3KT1 AAEGY
----------------------------------------------------------MVTGYR----FRAVTDPRDGRRVALKKLPNVFQSLVSSKRVFRELKMLCFFKHDNVLSALDILQPPHLDFFQEIYVITELLQSDLHKIIVSPQHLSADHIKVFLYQILRGLKYLHSARILHRDIKPGNLLVNSNCVLKICDFGLARVEEPDQSKHMTQEVVTQYYRAPEILMGARHYSAAVDVWSVGCIFGELLGRRILFQAQSPVQQLELITELLGTPTLEDMRHACEGARTHMLRRAPKPPSLSALYTLSTHATHEAVHLLCQMLVFDPDKRISVIDALAHPYVDEGRLRYHSCMCKCCYTPSAGMRQYAAEFEPSAPQPFDDLWERKLTSVQQVKEEMHKFIAEQLQTNRVPLCINPQSAAFKSFASFTRQVLQQHVKEKAQRQKERLHKLQQLQKLQQLKKLKELQKQQQLQKRDDE
>FBgn0011817 FBpp0076473 Q23993 Nmo protein IPR002290,IPR020635 IPR000719 IPR011009 EOG7N3KT1 DMELA
---------------MSVSMSLVQGGAAGGAPQGASAILAAAAPYYQPPAVPQDVQPDRPIGYGAFGVVWAVTDPRDGRRVALKKLPNVFQSLVSSKRVFRELKMLCFFKHENVLSALDILQPPHLDFFQEIYVITELLQSDLHKIIVSPQHLSADHIKVFLYQILRGLKYLHSARILHRDIKPGNLLVNSNCVLKICDFGLARVEEPDQAKHMTQEVVTQYYRAPEILMGARHYSSAVDVWSVGCIFGELLGRRILFQAQNPVQQLELITELLGTPTMEDMRHACEGARTHMLRRAPKPPSFSVLYTLSSHATHEAVHLLCQMLVFDPDKRISVTDALAHPYLDEGRLRYHSCMCKCCFTTSAGMRQYTADFEPSAGQPFDDLWERKLTSVQQVKEEMHKFIAEQLQTGRVPLCINPQSAAFKSFASSTVAHPSELPPSPHQWE----------------------------------
>WSc17870 length=2641  numreads=56  gene=isogroup07373  status=isotig
MAAVGGPTRQSRGVSMSVSMSLVQGGAAGAAGP-QGAILAAAAPYYQPPAVPQDVQPDRPIGYGAFGVVWAVTDPRDGRRVALKKLPNVFQSLVSSKRVFRELKMLCFFKHENVLSALDILQPPHLDFFQEIYVITELLQSDLHKIIVSPQHLSADHIKVFLYQILRGLKYLHSARILHRDIKPGNLLVNSNCVLKICDFGLARVEEPDQSKHMTQEVVTQYYRAPEILMGARHYSAAVDVWSVGCIFGELLGRRILFQAQSPVQQLELITELLGTPSLEDMRHACDGARSHMLRRAPKPPSHSALYTLSTHATHEAVHLLCQMLVFDPDKRISVIDALAHPYVDEGRLRYHSCMCKCCYTPSAGMRQYAAEFEPSAAQPFDDLWERKLPQYNK-------------------------------------------------------------------------------------
>AGAP005898 AGAP005898-PA Q7PNN1 AGAP005898-PA IPR002290 IPR000719 IPR011009 EOG7N3KT1 AGAMB
MAAVGGPARQSRGVSMSVSMSLVQGGAAGAP---QGAILAAAAPYFQPPAVPQDVQPDRPIGYGAFGVVWAVTDPRDGRRVALKKLPNVFQSLVSSKRVFRELKMLCFFKHENVLSALDILQPPHLDFFQEIYVITELLQSDLHKIIVSPQHLSADHIKVFLYQILRGLKYLHSARILHRDIKPGNLLVNSNCVLKICDFGLARVEEPDQSKHMTQEVVTQYYRAPEILMGARHYSAAVDVWSVGCIFGELLGRRILFQAQSPVQQLELITELLGTPSLEDMRHACEGARSHMLRRAPKPRSLTALYTLSTHATHEAVHLLCQMLVFDPDKRISVIDALAHPYVDEGRLRYHSCMCKCCYTTSAGMRQYTGEFEPSATQAFDDLWERKLTSVQQVKEEMHKFIAEQLQTGRVPLCINPQSAAFKSFASSTVAHPSELPPSPHQWE----------------------------------
>AAEL012269 AAEL012269-PA Q16MK9 AAEL012269-PA IPR000719 IPR011009 EOG7N3KT1 AAEGY
-----------------------------------------------------------------------------------------------------------------------------INFAPTSYVITELLQSDLHKIIVSPQHLSADHIKVFLYQILRGLKYLHSARILHRDIKPGNLLVNSNCVLKICDFGLARVEEPDQSKHMTQEVVTQYYRAPEILMGARHYSAAVDVWSVGCIFGELLGRRILFQAQSPVQQLELITELLGTPTLEDMRHACEGARTHMLRRAPKPPSLSALYTLSTHATHEAVHLLCQMLVFDPDKRISVIDALAHPYVDEGRLRYHSCMCKCCYTPSAGMRQYAAEFEPSAPQPFDDLWERKLTSVQQVKEEMHKFIAEQLQTNRVPLCINPQSAAFKSFASSTVAHPSELPPSPHQWE----------------------------------
>CPIJ004910 CPIJ004910-PA B0WD06 Serine/threonine kinase NLK IPR002290 IPR000719 IPR011009 EOG7N3KT1 CQUIN
--------------------------------------------------------------------MWAVTDPRDGRRVALKKLPNVFQSLVSSKRVFRELKMLCFFKHENVLSALDILQPPHLDFFQEIYVITELLQSDLHKIIVSPQHLSADHIKVFLYQILRGLKYLHSARILHRDIKPGNLLVNSNCVLKICDFGLARVEEPDQSKHMTQEVVTQYYRAPEILMGARHYSAAVDVWSVGCIFGELLGRRILFQAQSPVQQLELITELLGTPTLEDMRHACEGARTHMLRRAPKPPSLSALYTLSTHATHEAVHLLCQMLVFDPDKRISVIDALAHPYVDEGRLRYHSCMCKCCYTPSAGMRQYAAEFEPSAQQPFDDLWERKLTSVQQVKEEMHKFIAEQLQTGRVPLCINPQSAAFKSFASSTVAHPSELPPSPHQWE----------------------------------
