# Supplementary material for: Evolutionary divergence of core and post-translational circadian clock genes in the pitcher-plant mosquito, Wyeomyia smithii
Source: BMC Genomics. 2015 Oct 6;16:754. doi: 10.1186/s12864-015-1937-y (PMC4594641; doi:10.1186/s12864-015-1937-y)
Supplement: Additional file 3: — Muscle protein alignments; visualize with MEGA [ 117 ]. (ZIP 46 kb) [file 12864_2015_1937_MOESM3_ESM.zip › Additional File 3 Muscle protein alignments/PDP1_Muscle_Protein_Alignment_RA.fasta]

>Nasvi2EG007073 Nasvi2EG007073t1 IPR004827 EOG74820W NVITR
-------------------------------------------------------------------------------------------------------------------------------------MEYQQLAPPPVPVAVLHQTHHPQQSQQPGGPQAPHPHIVVAPAHNGPPPQQQQQQMPPTTHAHQIHAPLPSLHEDSASSRW--------------------------------------------------------------------------------------------------------------------------------------------------------------------------------------TQYQHLWRQHHVYMNGK---QGKD--GPDEKKDADGELWGNVEAQAAFLGPNLWDKTLPYDADLKVLNHYVDLDEFLSENGIPVDGVAGGGGGGGAGAMQASQLHKLGGANANNNAAGPGGNGDVQATGHQGPAGLHLEPVTKRERSPSPSDCCSPDTLNPP-SPADS-----TLSMASSGRDFDPRTRAFSDEELKPQPMIKKSRKQFVPDDLKDDKYWARRRKNNMAAKRSRDARRMKENQIALRAGFLEKENMGLRQELDRLKNENMLLRDKLSKYTDV
>DPOGS203016 DPOGS203016-PA IPR004827 EOG74820W DPLEX
------------------------------------------------------------------------------------MSLARGPRLEGLCGGAAVG-------------------------------------------------------------------------------RQPPPQLLPPAPPPPLPSPPQLQHGHVQDDDRWS---------------------------------------------------------------------------------------------------------------------------------------------------------------------------------------QYHIWRQHVFVNGK-SVNNKD---PLEDKKDDSELW---EAQAAFLGPNLWDKTLPYDPDLK----YVDLDEFLSENGMPGEGLGGAHLG------------------SSAFGAGAG----------LGL-GLQ-APVTKRERSPSPSDCMSPDTINPPLSPADS-----TFSMASSGRDFDPRTRAFSDEELKPQPMIKKSRKQFVPDDLKDDKYWARRRKNNMAAKRSRDARRMKENQIALRAGYLEKENMGLRQEVELLKKENHILREKLSKYADV
>FBgn0016694 FBpp0076495 Q24217 PAR domain protein 1-delta; PAR-domain protein 1, isoform I IPR004827 EOG74820W DMELA
MSSDTNSCTSFFAQEHANATLSQYFQQLNSHVAAAAAGNSGGNSSSSNNNNSSGNNSSSGNSDSGNDGSMTGSSGTMDNHRSSVSSNDSGKSSATGGGGAGATSNNGVNAWALQQQQQTAALHHQQQQQHQQQQQHQQHLQQHHQAHHQHVLQQQQQQQQQHSQHQHQQQHHGHPLHPHHTHQQQQQQQQQQQPPPQHHQQQQQQHAQQQQQQHHAAQLAHTLSSAAVAAAAGNTGGNTNPHSIFGTGNFHYKTNNSWTLPTLTYQRIYQENPHYQRNSFMDPQSNAAAAAAAAAASCNAAAVAAAAAVASGNQGSNGNASGNGNAVVAATGNGNGGNPGQNNNNNNGNNSGNSNNNSNNNVSSVQHVANAVAAAVIANEHHNHLNSLKARFQPASSGRKSPFLGFICKSNGKSTSNSKEIICPDDKYKEEGDIW-NVEAQTAFLGPNLWDKTLPYDADLKV-TQYADLDEFLSENNIP-DGLPGTHLGHSSG---------LGH-RSDSLGHAAG----------LSL-GLG-HITTKRERSPSPSDCISPDTLNPP-SPAES-----TFSFASSGRDFDPRTRAFSDEELKPQPMIKKSRKQFVPDELKDDKYWARRRKNNIAAKRSRDARRQKENQIAMRARYLEKENATLHQEVEQLKQENMDLRARLSKFQDV
>AGAP006376 AGAP006376-PA A0NES1 AGAP006376-PA IPR004827 EOG74820W AGAMB
-------------------------------------------------------------------------MGTETACGNYYNDPPAGPSAAAMGGYYRMSSDESGPA----------------RSESLTDEELAQATVSASDCDTDHDLHQTPQQQQQQQQQQQHQVQHQQPSPNRSHLQQHMQQQQQQQHGQHQHAHQHHPSDGRDRSNPWAQQLQNHISGTGTSATVTGPDNSPGPSPGRSSGN---------NWPFPNYQRLYNENSYSI---------------------AIAAAAAAASSQAQQHNATQQQLQQQNQQAQQHTQHALPGPSQHHTTGQQQQQSQQQQQSQQQQSQQLVHLQHQQQQQQQQQQQQTHQHSVTQAQQQQQQQQQQHQQQHQHSVQHSSNDNNKD-ICGEDKHKEENDPW-NVETHSAFLGPNLWDKTLPYDSDLKV-HQYADLDEFLSENGIPYDGIPNSNLGNSTS---------LTGQRSDSIGHCAG----------LSLSGLG-QVTTKRERSPSPSDCMSPETMNPP-SPADS-----TFSMSS-TRDFDPRTRAFSDEELKPQPMIKKSRKQFVPDEMKDDKYWARRRKNNMAAKRSRDARRMKENQIALRAGYLEKENMNLHREVEQLKQENMELRARLSKYQEV
>AAEL005255 AAEL005255-PA Q17AL6 AAEL005255-PA IPR004827 EOG74820W AAEGY
-------------------------------------------------------------------------------------------------------------------------------------------------------------------------------------------------------------------------------------------------------------------------------------------------------------------------------------------------------------------------------------------------------------------------FSGK-SSNNKD-ICGDDKHKEDGDPW-NVEAQAAFLGPNLWDKTLPYDSDLKV-HQYADLDEFLSENGIPVDGLPSGHLGHSTS---------LTS-RSDSLGHCAG----------LSL-GLS-QVTTKRERSPSPTDCMSPDTINPP-SPADSIFDVAAFSMSSATRDFDPRTRAFSDEELKPQPMIKKSRKQFVPDDMKDDKYWARRRKNNMAAKRSRDARRMKENQIALRAGYLEKENMNLHREVEQLKQENMELRARLSKYQEV
>CPIJ014920 CPIJ014920-PA B0X658 Par domain protein IPR004827 EOG74820W CQUIN
---------------------------------------------------------------------------------------------------------------------------------------------------------------------------------------------------------------------------------------------------------------------------------------------------------------------------------------------------------------------------------------------------------------------MRIFDAGKSSNNNKD-ICGDDKHKEDGDPW-NVEAQAAFLGPNLWDKTLPYDSDLKV-HQYADLDEFLSENGIPVDGLPSSHLAHSTS---------LNG-RSDSLGHCAG----------LSLSGLS-QVTTKRERSPSPSDCMSPDTINPP-SPADS-----TFSMSSTTRDFDPRTRAFSDEELKPQPMIKKSRKQFVPDDMKDDKYWARRRKNNMAAKRSRDARRMKENQIALRANYLEKENLNLHREVEQLKQENMELRARLSKYQEV
>WScontig02480_translation_frame_1_reverse
------------------------------------------------------------------------------------------------------------------------------------------------------------------------------------------------------------------------------------------------------------------------------------------------------------------------------------------------------------------------------------------------------------------------------SSNNKD-ICGDDKHKEDGDPW-NVEAQAAFLGPNLWDKTLPYDSDLKV-HQYADLDEFLSENGIPVDGLPGSHLGHSTS---------LTG-RSDSLGHCAG----------LSL-GLS-QVTTKRERSPSPSDCMSPDTINPP-SPADS-----TFSMSSTTRDFDPRTRAFSDEELKPQPMIKKSRKQFVPDDMKDDKYWARRRKNNMAAKRSRDARRMKENQIALRAGYLEKENMNLHREVEQLKQENMELRARLSKYQEV
