# Supplementary material for: Evolutionary divergence of core and post-translational circadian clock genes in the pitcher-plant mosquito, Wyeomyia smithii
Source: BMC Genomics. 2015 Oct 6;16:754. doi: 10.1186/s12864-015-1937-y (PMC4594641; doi:10.1186/s12864-015-1937-y)
Supplement: Additional file 3: — Muscle protein alignments; visualize with MEGA [ 117 ]. (ZIP 46 kb) [file 12864_2015_1937_MOESM3_ESM.zip › Additional File 3 Muscle protein alignments/PER_Muscle_Protein_Alignment_RA.fasta]

>DPOGS203908 DPOGS203908-PA IPR013767,IPR013655,IPR022728 IPR000014 EOG7DZN00 DPLEX
-------MDNLDDSENNAKISDSAYSNSCSNSQSRRSHSSKSTHSGSNSSGSSGYGGKPSTSGYSNNLS-QPPEKWIKEKESKKKKPVQVELK------------PSEEKIEECPQELAPVC----------------------------------------------------------------------EAPKEETKDVNRTPTPSLV-----------------------------------------------------------------------------------------------------------------QTEKGPENMEITTLKRNDEKDESVSSNAPMVTS--------------------LNLVTGRSNSPSCP-----------------ESFSCVISMQDGVVMFTTSSIVTALGFPKDMWIGRSFIDFVHPRDRNTFASQITSGLAVPKNVNGTQEKAPVPGNHVSTMVCRIRRYR------GLN-LGFGIK--------EKTVSFMPFLLKFFFKNINDE---------DGQVIYLVIQATPFFSAFKTSAEIIHN-AIPFVIRHSATGSLEYIDHESVPYLGYLPQDIVEKDALQLYHPGDLGYLRQIYETIVKEGGVQ----RSKPYRMMAQNGDYLKLETEWSSFINPWSKKLEFVIGKHYIVEGPSNPDVFQMP--DPEKSLK--FTDDEKAKAAALREKITRVM-TEVLTKPA-EIAKQQMSKRCQDLASFMESLMEETPKIE-EELRLEIQDQDHS------YYERDSVMLGGISPHHDHSDSKSGTDTPVSYNQLNYNETLQRYFDSHEPYSFED--YYLMDSENKIQMKENEEGSVSKCISP--------------------MAQASTECDRTSSS-------------------------------------------------ECSGLGIGNSC----PCDYQPM-RLTESLLNKHNAEMERELIKMYRENRSSKGDREKASNETRQKKKQHLARCNAAFQPTSLGLPDSQPHGVKR------------------------------P-------------------------------------------------------------------------------------------------SKQAEEASAHKHRCSSPRPIRHSAVSNNQPVAINSVVT----------------------------------------------NMWPTTAANTMNTCHLQGL--GMPPQVSFMTPMAMPGQYPMCYIPVPVQPIQ---PQSDSYQNTNSNNNYP-----------------YQ------PQPMPY------MMYGHAMYGSPFMYPSVDPRTYVPQT-----------------------------------------------------------------------TSGHNIPPFGLS--SSNYQEAC--------------------------------------------------------KLTVPLKTSKACRITRENHNQALRRD--------------GVNYSAGTSNRNTEVNNDKDIRKPRATNSNRTVEK-----------------------------------------------------TDEESSFSSFYSSFFKTESGSAEDSDAKKSWHKNHKGDDLMSLQSSTEAVTYAPNKSQAQQ--------------------------KKVDPSWVEEVCVTSELIYKYQIRTKSLEEVLSEDKKKLETLEQPLLVSQQLGQLYLDLQLQGVAARLTLEEGITSSSSSGEENSSMSSKKIRRRKREYSKLVMIYEEDAPLPPPDNVAGTSDS
>Nasvi2EG013801 Nasvi2EG013801t1 IPR013655,IPR022728 IPR000014 EOG7DZN00 NVITR
MLITEPVNMEET-SKENAKISDSGYSNTCSNSQFHTSSES-SEARNSHKSASSGYHGRHPSTFGSCTETLPKPITKRKEKGHKKTPKNSASSAT---LLKHVEATQIISPVGSAPV----------------------------------------------------------------------------PNAASNHVSLIVAEQP--------------------------------------------------------------------------------------------------------------------CKAVFDKKAEVAVVELVDAT-DPRVHNDNNSNL--------------------LPSSEAGLASKTCPIDEFS--------SQSTEEYYAAISMHDGLVLHATPSLHASLGYPKDSWTGQLFIDFLDPKDKHVFIERIASEI--TL---SREICQSGANGRKASIFCRLRRFNATSCASGNNDSGKGDTINHSQEQSNRCEQYAPYRIRVVVQNFNRNNDGL----PQSQVMILVAFFQPIRSAYKVPEETIIPTV--FTTRHNAACRLSYVDPDVVQYLGYLPQDMIDRSLFDFYHPEDLPLIKDIYKTVI---NLDSSSYRSKPYRYIVQNGCYVVLETDWSSFVNPWSKNLEFIVGYHRVLKGPADPDVFRSCPSDRENGILANIRKEVLQEAKIIEKEILALLSQDPQRKRSYQVTDSELLSKKKELHTFVKNILQEIKSPAPVKDHVVVDDRSFSGSRNPVLQEHGSVMLGEVSPHHEYFDSKSSTETPPSYNQLNYNDNIQRFFNSNIGASVDN-RPYVSDPENLQSSANSSDEHGKKNSSGPELQFTSSSGSGNSGSAENLSSELNNQCSSGSRGD------------------------------------------------TSNTTSNS-------TARFKTP-ILTETLLNLHNGIMEKLLVQKHLEQKKGAKRIKIEQKANKESK-------EHQQQPTAVVRCERGENKQTRLKRSGS--------------------------------------------------------------------------------------------------------------------------PIWEDGDNFKISKHDGPAKTQQNTGTNQTPTSANFPAPTSMET--------------STN------------------T-NNANLQWPPLSVPMPSATTLLHQYFANPNARFQERLPMFPQMLPVYCLPVLRPQENPSLATAPQEHPGPPNALSP-----------------YCYVPITDMATTMS-----NIIYPPIIR-APALTTMMYQPFIVPET----------------------------------------------------------------------------STATTDT--HNNFNPKC------------------------------------------------------------PARRPTSVKAEPGSIMALSESSKK-------TLLTTGIVSSCMSNEGDCSCSCINKSCDSCCNTDRR----------------------------------------------------YTASSSESQVSLNESINQPKQTCHKSKESRVSQMRKVFDMV----------------------------------------------------RKEPPWNVGAKLTPELIYKYQKKSESLDEILKADLDFLRRSKQPNLVNEQLGQLFHDLEIQGLGSKLLLDDAGTNSASDNSSDDSESDY----------------------------------
>FBgn0003068 FBpp0070455 P07663 Period circadian protein IPR013767 IPR000014 EOG7DZN00 DMELA
-----MEGGESTESTHNTKVSDSAYSNSCSNSQSQRSGSSKSRLSGSHSSGSSGYGGKPSTQASSSDMI-----IKRNKDKSRKKKKNKGAGQ---------GAGQAQTLISASTSLEGRDEEK----------------------------------------------------------------PRPSGTGCVEQQICRELQDQQHGEDHSEPQAIEQLQQEEEEDQSGSESEADRVEGVAKSEAAQSFPIPSPLSVTI-----------------------------------------------------VPPSMGG-CGGVGHAAGLDSGLAKFDKTWEAGPGKLESMTG--------------------VGAAAAGTGQRGERVK--------------EDSFCCVISMHDGIVLYTTPSITDVLGYPRDMWLGRSFIDFVHLKDRATFASQITTGI--PI---AESR-GSVPKDAKSTFCVMLRRYR------GLKSGGFGVI--------GRPVSYEPFRLGLTFREAPEEARPDNYMVSNGTNMLLVICATPIKSSYKVPDEILSQKSPKFAIRHTATGIISHVDSAAVSALGYLPQDLIGRSIMDFYHHEDLSVMKETYETVMKKGQTAGASFCSKPYRFLIQNGCYVLLETEWTSFVNPWSRKLEFVVGHHRVFQGPKQCNVFEAA-PTCKLK----ISEEAQSRNTRIKEDIVKRL-AETVSRPS-DTVKQEVSRRCQALASFMETLMDEVSRAD-LKLEL-PHENELT------VSERDSVMLGEISPHHDYYDSKSSTETPPSYNQLNYNENLLRFFNSKPVTAPAELDPPKTEPPEPRGTCVSGASGPMSPV---------HEGSGGSGSSGNFTTASNIHMSSVTNTSIAGTGGTGTGTGTGTGTGTGTGTGTGTGTGTGTGTGTGTGTGTGTGNGTNSGTGTGTASSSKGGSAAIPPVTLTESLLNKHNDEMEKFMLKKHRESRGRTGEKSKKSANDTLKMLEYSGP-GHGIKRGGSHSWEGEANKPKQQLTLGTDAIKGAAGSAGGAVGTGGVGSGGAG-------------------------------------------------------------------------------------------------VAGGGGSGTGVAGTPEGRATTTSGTGTPGGAGGGGGAGAAAAAGASSSVGSSTPGPSSYP------------------TCTQNINLWPPFSVGITPPVHSTH---TAMAQSSFSSAGLFP---TFYYIPASLTPTSPTRSPRMHKHPHKGGTDMPTTSQQAAAAAAQAMPLQYM-AGVMYPHPSLFYTHPAAAAATAMMY-QPMPFPGMANALQIPER-------------------------------------------------------------------PLGSQSAYNKSVYTTT--PASMTKKVPGAFH---------------------------------------------SVTTPAQVQRPSSQSASVKTEPGSSAAVSDPCKK------------EVPDSSPIPSVMGDYN-----SDPPCSSSNPANNKKYTDS-------------------------------------------NGNSDDMDGSSFSSFYSSFIKTTDGSESPPDTEKDP-------------------------------------------------------------------------------KHRKLKSMSTSESKIMEHPEEDQTQHGDG------------------------------------------------------------------------
>CPIJ007193 CPIJ007193-PA B0WKR5 Period circadian protein IPR013767 IPR000014 EOG7DZN00 CQUIN
--------------------------MTVLSKFGQNRGSSKSRHSNSSSGGSSGYGGKNNTPGAIPGPITQHPVIKRTKDKDRKKKRIRTSIE---------ASGPGTATAACGNGANG-------------------------------------------------------------------------GTGSTETDQLMACDGAGPGSASGQGET-------------GASTGVHQEMNAQPEMNEASKPNGSPATATC-----------------------------------------------------DEPTLASDENQTMHSQPQAESANVIDAAMPSSSGVVPMEEG--------------------GVEGEGVEGAEGAPKTPADCNPMKAAKPEVEDGFCCVISMLDGVVLFTTPSITRSLGFPKDMWLGRSFIDFVHPKDRATFASQITSKVVLPL---GESKNGSNNKDQKNCLYVMLRKYR------GLKSAGFGVT--------KTTVNYEPYCLVLTFREAPNDNSGE-VSPITGRNILLIVSATPVKSVYTQPNERMNERKLRFSTRHTTNGVLNYVDGNSVESIGYLPQDILGQSIMELYHPEDMPILKKMYETIMVKGRTAGASF----------NGCYLVLKTEWTSFVNPWSRELEFVIGNHHIMEGPSDPDVFALH-FNHQHQ----FADELLKEAKTIEEQILRLL-KEPVTKPS-DTVKQEVSKRCKALASFMEELMDEVTQPE-LKLNL-LNESDFT------FSERDSVMLGEISPHHDYFNSKSSSETPPSYNQLNYNDNLQRFFDSRPVMNIEE--SLKNDSSGGTNTEIQDDRTNVSPNQR----FSASGGGGSGGSAGNFSSESNAQMDSTTNTT------------------------------------------------SNTGTS---------SGSVQPP-TLTEELLCQHNEDMQKVMLKRHREARTTSRGADKSRKGPPDKV--YTNIATHGVKRGSSHSWEEDMHKTAKHQHNSN------------------------P-------------------------------------------------------------------------------------------------MRDYQPQSSSAQHTVLPKPTQQRLPVVPMDTCRAVVTTTAVTMGQQTATV-------PYN------------------L-PRAGEMWPPFSVSVTTVQTAQ----TSSSASFVPSHSIFP---TLYYIPAAAQPTS--------INPTLNPITVP-----------------YV-AGMMYPHPQLY---QQSVLYPPMMY-HAMPYQPAPPPCGLASD---------------------------------------------------------------------ARNKLQPQPPTSQNPVPGSSGQVVPGDMPGG-------------RQVLQTIPPPAGSGSQ--------------SQVALTSFQWPPSQATSVKAEPGSNMGSIASASM---------------------------------ANRVNYSVQPGIRRRRRRA----------------------------------------I--------------------------------------------------------------------------------------------------------------------------------------------------------------------------------------------------------------------------
>AAEL008141 AAEL008141-PA Q16ZM1 AAEL008141-PA IPR013767,IPR013655 IPR000014 EOG7DZN00 AAEGY
-------------------------------------GSSKSRHSGSNSSGSSGYGGKGNIQAG-------------TDDKDRKKKKLKTSVE----PTPGGTGVAGEEPFSTGATAGGNFTT---------------------------------------------------------------------GSGEQVQSSV-------------------------------------------------------------------------------------------------------------------------HASTVGQGEAQQNQSHVDDTDVPG--GDEPTAKG--------------------KPFGRGESNGNRVPATPAN------AKTETENGFCCVISMHDGVVLFTTPSITSSLGFPNDMWLGRSFIDFVHPKDRSTFASQITSKVVVPL---GESKNGVGHKDQKNSLYVMLRKYR------GLKSAGFGVT--------GTNVNYEPYRLVLTFREAPNDTSED--IKNTGRNILLIISATPVKSVYTVSNEQLHDKELKFSTRHSTNGVLNYVDGNSVESIGYLPQDILGRSIMELYHPEDLPSLKNIYETVMIKGQTAGASFVSQPYRFLVNNGCYIVLKTEWASFVNPWSRELEFVIGNHYIQQGPSNPNVFASK-FYCKDPLL--FPDDLLKEAKMIEEQILRLL-KEPVAKPS-DMVKQEVTKRCKALASFMEELMDEVAQPE-LKLNL-LNESDFT------FSERDSVMLGEISPHHEYFDSKSSSETPPSYNQLNYNDNLQRFFESRPVMNVKE--SSKIHSSGGTNTETIDDQRFS------------GDGGESGGSAGNFSSESNVQMDSVTNTT------------------------------------------------SNTGTS---------SGSYQPP-TLTEELLCKHNDDMQKVMLKKHREARSLARVTDKNRKGPPDKT--YANIIAHGVKRGSSHSWEGDIHKTFKHQHNPD------------------------N-------------------------------------------------------------------------------------------------TCDYQPQSS--QALATPKPPQTSSAILDA--CTSIVATTAVTATPLLSSVSN-----AFP------------------M-SRAVELCPPFSVSVTTIQAT--Q--SNATTNIMPTSNIFP---TLYYIPAPPQPTP---ASSALQIPRLNPITLP-----------------YM-AGVMYPHPQLY---QQSVLYPPMMY-HAMPYQPIPPPSQLPSN-------------------------------------------------------------------QSGPARIYAQPGFLDG--SGLYDTSNSGG---N-------------KQQLQSIPSSIGGGGGR-------------GSQSQHLFQRPPSQATSVKTEPGSNMGSIASASI------------GLADSPRNSHVEADFPQEDMEKIRSRGSKTPG-------------------------------------------------PLWEISDDMDESSFSSFYSSFLKTDNSSES--------------------------------------------------------------------------------------------------------------------------------------------------------------------------------------------
>WS_Period rank=0100662 x=339.0 y=3054.0 length=527 trimmed=11-527
-----------------------------------------------------------------------------------------------------------EAPL---------------------------------------------------------------------------------GNGEFETNSV--------------------------------------------------------------------------------------------------------------------------------------------------------------------------------------------------------------------------------------------------------------------------------------------------------------------------------------------------------------RTILLIVSATPIKSVFKVPNEQFSDNAMKFTTRHTTCGVLSYVDGNSAELIGYLPQDILGRSVMEFYHPEDMTILKNVYETVMVKGQTAGASFVSQPYRFLINNGCFIVLQTEWTSFVNPWSRGLEFVIGHHQILEGPVIPDVFASN-ENSRT-----FSNELMASAKRMEEHILRIL-KEPVAKPS-DKVKQ---------------------------------------------------------------------------------------------------------------------------------------------------------------------------------------------------------------------------------------------------------------------------------------------------------------------------------------------------------------------------------------------------------------------------------------------------------------------------------------------------------------------------------------------------------------------------------------------------------------------------------------------------------------------------------------------------------------------------------------------------------------------------------------------------------------------------------------------------------------------------------------------------------------------------------------------------------------------------------------------------------------------------------------------------------------------------------------------------------------------------------------------------------------------------------
>AGAP001856 AGAP001856-PA Q7PYB3 AGAP001856-PA IPR013767,IPR001610,IPR022728 IPR000014 EOG7DZN00 AGAMB
MSTTGMENLEGADSTHNTKVSDSAYSNSCSNSQSQRSGSSKSRHSGSNSSGSSGYGGKASTQASSIAPL-PQAAAKRTKDKERKKKKLKTSTDSGTVPAPNGSAGPGGVTAGTAPNAAGTVANANAVSDVEQQTLAAGGCGEPEPMETTTGNSSVASVSGELGAVGAGAGGMQSASHGGESNEHHELGPITGGNGTAELVSVEVAAAAAVAQIINEENTKDDRKHLSQEQLHRAGGGGTHDGRQKSLVAQSILPGPAPLPAGVASIVNSIATGAGLRTGTVSSSGTLLGVVQQQQQQQQHQQQQQQQHHGGLNQCQQKQTQHHHHHHGAHQHPKQQHSSMQDPSLANQKHVPQQHSAQQPHHQQQQPLDKQHLQPQQQPQQQQQQQQQQQQQAQPQSNTPRTNKPDVEDGFCCVISMHDGVVLFTTPSITHSLGFPKDMWLGRSFIDFVHPKDRATFASQITSKVVVPL---GESK--SGQKDQKNSLYVMLRKYR------GLKTAGFGVT--------KTTVNYEPYRLVLTFREAPAENAEI----MSGRSILLIISATPVKSVYKEPNESLCERDLKFSTRHTTSGVLSYVDGNSVESIGYLPQDILGRSVMELYHPDDMPILRKAYETVMVKGQTAGASFVSQPYRFLVNNGCYIVLSTEWTSFVNPWSRELEFVIGHHRILQGPSIADVFAVSPFYCQTQNQ--FSDDTLKEAKMVEEQILRLL-KEPVAKPS-DMVKQEVSKRCKALASFMEELMDEVAQPE-LKLNL-LNESDFT------FSERDSVMLGEISPHHEYFDSKSSSETPPSYNQLNYNENLQRFFDSRPAMNIEE--QMKMDSSGGTNTETIGDEQQSHAVSPNQRGFSASGGGGSGGSAGNFSSESNAQMDSTTNTT------------------------------------------------SNTGGTGGTGTSSGGGGSFQPP-TLTEELLCKHNEDMQKVMLKKHREARMVARGTDKNKKGPPDKAGYGGGAVGHGVKRGSSHSWEGDAHKTIKHQHNPDGGGCSAMLQQQQQQKMGPVAPHALQQQLLIQQQHQQLQQQQQQQQQQQQQQAQQQQQQLQQQQQQQQQQLYQQTNMHMHYKTQHVSHQLQYHHALQGQGSAALQQTGGGMQTHLQQQQLLHHQQHQQQQQQQHQHLSHPAPSQQQQYPYQSPYHNNGPVQSTVAGESLLAGGSNQRSTFTTPSILAPQMAYGGAHTTGSSLTGRTGDLWPPFSVSVTTMQASAGA--GSSAASFVPSHSIFP---TLYYIPAAAAAAT--------AAPQPAPITVP-----------------YMAAGVMYPHPQLY--HQQSLLYPPMMY-HAMPYQPLPPPCGLDSDTRNVQIWSGSSLGTAAEHCAADDIVALALIFPLSKTHQHQQHQQQQQQQQQQQQQQQQQQQQRQQQQQQQAQRLQSQPGHTTS--TGGPGPAAPGGMAVGLGQPATGGQPSAQSAEVPGVPTNAGSGGGKHPAHMTVPPSAGSGSQSQTPFQRPSSQATSVKAEPGSALGSIASASIVVNRAFSESSKKDLTDSPLISNVDCTDCALDEVHDKHCDTTASGIDRRVNGAGTRRTGSGQVDKLPMGTGIGGTAGNNGGDRDGGGGGGGGVVGLGEVSDDMDESSFSSFYSSFLKTDNSSEGQNGAERKESSEMCWESGSNNATSTTNRMHVDGDGSGNQAARDRGGSGNGAGDGTGTLVRPSGAKRRPNPPWLDNVCQTKDLIYRYQINERSLKELLDSDNLALKKISQPILVNDQLGQLYLDLELEGLSAKLSLSEATSGSSSDDCDTKDKAKV--NKRNMKYSKLVMIYEENAPFPPPNDSEP----
