# Supplementary material for: Evolutionary divergence of core and post-translational circadian clock genes in the pitcher-plant mosquito, Wyeomyia smithii
Source: BMC Genomics. 2015 Oct 6;16:754. doi: 10.1186/s12864-015-1937-y (PMC4594641; doi:10.1186/s12864-015-1937-y)
Supplement: Additional file 3: — Muscle protein alignments; visualize with MEGA [ 117 ]. (ZIP 46 kb) [file 12864_2015_1937_MOESM3_ESM.zip › Additional File 3 Muscle protein alignments/PP2A-B_Muscle_Protein_Alignment_finalized_RA.fasta]

>CPIJ014698 CPIJ014698-PA B0X5X8 Serine/threonine protein phosphatase 2A IPR002554,IPR016024 EOG78T2Z5 CQUIN
-----------------MTMNDDGSDSS----------------------------------------------------------------------------------------------------GSGGGGGGGAGTGITMANNNSLLGMTTAAGGGGGATNTTTTSA----------------------------------------------------------------ANGLNGGGNGGGPAGLGPNNNNNN---------------------------------------------------------------------------------------------------------------------------------------------------------------------------------------NGRPV----------SNISNTSSGGSQ----SRFIVPKSSEIET--------LEQLKDAAPGPEREELFVQKLRQCCVLFDF-SEPLNDLKYKEIKRCALQEMVEYVSSQQQIITEQIYPEAVQMFAVNLFRTLPPSSNPNGAEFDPEEDEPTLEASWPHLQFVYELFLSLVRKTKV-PSVAKRYIDQGFILNLLELFDSEDPRERDFLKTVLHRVYGKFLGLRAFIRKQINNIFYKFIYETEHHNGIAELLEILGSIINGFALPLKEEHKQFLLKVLLPLHKVKSLSVYHPQLAYCVVQFLEKDPALTQPVIKCLLKFWPKTHSPKEVMFLNELEEILDVIEPAEFQKSALPGGRAGA------------------------VLLEQRVHHVVDI------GKLQGHSADHVPGAQH-------QLQTAL----------EQNDPRADLQRDQAVHGDEPEAV-------------------------------------------------------------------------------------------------------------------------------------
>Nasvi2EG002993 Nasvi2EG002993t1 IPR002554,IPR016024 EOG78T2Z5 NVITR
-----------------MDTNN----------------------------------------------------------------------------------------------------------IKDKNKKGKNGEPAEEANKTA-----------SSSPNSNIPPP----------------------------------------------------------------PTQINKIKYQPGGPVIKKDKRQSSSRFNVSKNRELQKLPLLSATTKSKMVHVTDM------------------------------------------------------------------------------------------------------------------------------------------------GPPLGAGIPKSPSFHQGLAFAADGAADDELDGGCYAALHFGKYYGGSSAAAAAIQYQPGHQPRLHEVQAGEEREELFIQKLRQCCVLFDFESDPLSDLQWKEVKRAALHDMVEYVTKNRNVITEAIYPEAVNMFAVNLFRTLPPSSNPNGAEFDPEEDEPTLEVAWPHLQFVYEFFLRLLESPDFQPSIAKRYIDHKFILQLLELFDSEDPRERDFLKTTLHRIYGKFLGLRAYIRKQINNVFYRFIYETEHHNGIAELLEILGSIINGFALPLKEEHKTFLLKVLLPLHKAKSLSVYHPQLAYCVVQFLEKDASLTEPVIKNLLKFWPKTHSPKEVMFLNELEEILDVIEPAEFQKVMDPLFRQLAKCVSSPHFQVAERALYYWNNEYIMSLISDNYSVILPIMYPALYKNSRNHWNKTIHGLIYNALKLFMEMNQKVFDECTQQYHQDRQKERKMLKDRDEAWTRVEALAMRHPSCGS---------------------------------KGGVPNNNPFITSQNDNNSPPEEDGENEQITLTAEKIEARANEVKKVSNVNKVKQLLRRKSELPQDSYTIRALSDHKRADEYLVTPPDPSNC
>DPOGS214593 DPOGS214593-PA IPR002554,IPR016024 EOG78T2Z5 DPLEX
------------------------------------------------------------------------------------------------------------------------------------MVHAGPAARAPSRAMFA-----------AAETKPRRAVS------------------------------------------------------------------PLGIPKSPSFHSGLDLVANQGAKRSESVSDVARAFRFALFGMEGQP--------------------------------------------------------------------------------------------------------------------------------------------------------------PQKAPS----------PPDARSPPPPVVASVTVAVSPERPPVLNADKESLMVQLPLLKDAPAG-EREQLFVQKLRQCCLLFDFADEPLSDLKWKEVKRAALLEMVEYVTSQRGVITEAIYPEAVNMFAINLFRTLPPSSNPNGAEFDPEEDEPTLEAAWPHLQLVYELFLRLLESPDFQPNIAKKYMDQKFVLQLLELFDTEDPRERDFLKTTLHRIYGKFLVLRAYIRKQINNVFYRFIYETEHHNGIAELLEILGSIINGFALPLKEEHKLFLLRVLLPLHKVKSLSVYHPQLAYCVVQFLEKDPSLTQPVVRALLKYWPKTHSPKEVMFLNEMEEILDVIEPAEFQKVMDPLFRQLAKCVSSPHFQVAERALYYWNNEYIMSLISDNTSHILPIMFPSLYRNTKSHWNKTIHGLVYNALKLFMEMNQKLFDECTQQYKQEKQKERERLQQREELWQKLEARAATRA----------------------------------------------AQLNDTEP----RKQNY------------------------NASKPLLRKKSELPADVTTARALADHTRPAAFLTTPPDADGC
>CPIJ014701 CPIJ014701-PA B0X5Y1 Phosphatase 2a, regulatory subunit IPR016024,IPR002554 EOG78T2Z5 CQUIN
-----------------MLL------------------------------------------------------------------------------------------------------------VLLLGWIDGSGALVDCRTAFF---------------------------------------------------------------------------------------SWCGCCWKEWATEGLVREEHNGYLPV-----------------------------------------------------------------------------------------------------------------------------------------------------------------------------------IKSQPR------------GSTNPHGE------ALFLFTD--------------APGTRSIPPSLGQESTRLATLLKS-------EDRISRRRLLSRARPG------------------VHSTDVRM----------QCEDSSLGRFGSRDDRVARVAGIRSSGLV------------FVPSVAKRYIDQGFILNLLELFDSEDPRERDFLKTVLHRVYGKFLGLRAFIRKQINNIFYKFIYETEHHNGIAELLEILGSIINGFALPLKEEHKQFLLKVLLPLHKVKSLSVYHPQLAYCVVQFLEKDPALTQPVIKCLLKFWPKTHSPKEVMFLNELEEILDVIEPAEFQKVMEPLFRQIAKCVSSPHFQVAERALYYWNNEYIMSLISENSKLIGDRLVISVATGERG----TSHVLQY--------LEALIF---------------------------------------------------------------------------------------------------------------------------------------------------------------------
>FBgn0042693 FBpp0082978 B7Z0L6 PP2A-B', isoform J IPR002554,IPR016024 EOG78T2Z5 DMELA
MVFGAMLLTGNGLKGPKQQQQQHQQEPQQQQQQSQQQQQEQKKPAPIKSSSKEQETQPIAAGYYALGIRIPKSPSFHSGLDQLADDELDDQVQDQQQEQQQTGSRFRFSSVEELKAKFEGRKTPLSPPEAAAGGAAGSGAPTTSSSPSS-----------SSTSSNSSASALSSLSQAASSSLASAAANSSASSSAATYGGGANSAAAALIASSPFGSQSSTSSLSLSSNAGMSKNAAGAGSGSGSGTTSTGAASGSNSLVSTLAQHFSAATSAAASAAAAAASSASAASSSSASSSSTATNNAASSSIAASKSPVSAAAAIKNILNATKSVGTSAAAAAAAAATSSSSSPSSAAAVPSSAATAVAAVPTTSDVPAEEMRPTVAQNLVGGISISLGIGQRNGGAAPASSAVMVTPNATMVVTTSSLSIRQNGDILPGHPAGLQPSPQ----------TLQQLTGSPGRARDRNLFYTPPTASVAMA--------LPALRETAAS-EREELFIQKIQQCCTLFDF-SEPLSDLKFKEVKRAALHEMVDFLTNQNGVITEVIYPEAINMFAVNLFRTLPPSSNPNGAEFDPEEDEPTLESSWPHLQLVYELFLRFLESPDFQPSMAKRFIDHQFVLQLLDLFDSEDPRERDFLKTVLHRIYGKFLGLRAFIRKQINNVFYRFIYETEHHNGIAELLEILGSIINGFALPLKEEHKQFLLKVLLPLHKAKSLSVYHPQLTYCVVQFLEKDPSLSEAVIKSLLKFWPKTHSPKEVMFLNELEELLDVIEPAEFQKVMVPLFRQIAKCVSSPHFQVAERALYYWNNEYIMSLITDNSAVILPIMFPALNRNSKTHWNKTIHGLIYNALKLFMEIDQRLFDECSKNYKQEKQMEREKLSQREELWQQVESLAKTNPEWTKARRFNDCLPVSDSRALCDQYSENSDSAYDQSEQRARQPPPPLPPQKQAHQEPREIRGER------------------------NKDKPLLRRKSDLPSDSGTVKALNEHKRTDEYLTTPPPDGNY
>AGAP009341 AGAP009341-PA A0NC49 AGAP009341-PA IPR002554,IPR016024 EOG78T2Z5 AGAMB
-----------------MTLNDENGASSNNVVVTAASGTGLSAAGTGSDRPAPAGTQPVGLGGGG------------------------------------------------------------ATTGQATGPNGGIGAPINSSANNN-----------NNNNNNSSSII----------------------------------------------------------------NSGNGGTAAANGSNTIGNTINNNNLNSNITSAAATATALSNSTNNNNNNNNNSISNGNGQNGKQQQQQQQQSQ------------------------------------------------------------------------------------------------------------------------------GPPTGGSLEKRPS----------SSSATSGTGS------GRYIIPKFYEIET--------LPPLKDADPA-EREELFIQKLRQCCVLFDF-SEPLNDLKYKEIKRCALQEIVEHLNNQSNVITEPIYPEAFNMVATNLFRTLPPSSNPNGAEFDPEEDEPTLEVSWPHLQFVYELFLRFLESPDFQPNVAKRYIDHSFILNLLELFDSEDPRERDFLKTVLHRVYGKFLGLRAFIRKQINNIFYKFIYETEHHNGIAELLEILGSIINGFALPLKEEHKQFLLKVLLPLHKVKSLSVYHPQLAYCVVQFLEKDASLTQPVIKCLLKFWPKTHSPKEVMFLNELEEILDVIEPAEFQKVMEPLFRQIAKCVSSPHFQVAERALYYWNNDYIMSLISENSKVIMPIMFPALYSNSKSHWNKTIHGLIYNAIKLFMEMNQLLFDECHRKYQAEQETEQEKLAQRDALWQQMEDLAARNS---K------------------------------------------LTLNDDESQ---QSGSG------------------------RHSSSFSHPQQQQQQHRQMNGTSGGGGGGGVYDRRSIQHSST
>AAEL014031 AAEL014031-PA Q16HG7 AAEL014031-PA IPR002554,IPR016024 EOG78T2Z5 AAEGY
-----------------MPQPDRDSEGN----------------------------------------------------------------------------------------------------NKMTMNDDGNGTGNNAVTNST-----------NNNSLSTTNTT----------------------------------------------------------------NGTNGGGGAGMGTPGTGVNNNNGSKLNN----------------------------------------------------------------------------------------------------------------------------------------------------------------------------------LDKRPS----------SGGNNNGSSNGGTNASSRFIIPQSHEIET--------LPQLKDSPPS-EREELFIQKLRQCCVLFDF-SEPLNDLKYKEIKRCALQEMVEYLSSQQQVITEAIYPEAVQMFAVNLFRTLPPSSNPNGAEFDPEEDEPTLEASWPHLQFVYELFLRFLESPDFQPSVAKRYIDHGFILNLLELFDSEDPRERDFLKTVLHRVYGKFLGLRAFIRKQINNIFYKFIYETEHHNGIAELLEILGSIINGFALPLKEEHKQFLLKVLLPLHKVKTLSVYHPQLAYCVVQFLEKDPSLTQPVIKCLLKFWPKTHSPKEVMFLNELEEILDVIEPAEFQKVMEPLFRQIAKCVSSPHFQVAERALYYWNNEYIMSLISENSKVILPIMFPALNSNSKTHWNKTIHGLIYNAIKLFMEMNQKLFDECHRKFKAEEQNEMEKLNRREELWQQVESLARQHPIYPK------------------------------------------FALSDDEGSAAMGSGGE------------------------LVLAGATNSTQEKDKDSILGRTYNSSNNSSSRSSPVIQQKT-
>WScontig04554_translation_frame_2
-----------------MPQPDRDSEGN----------------------------------------------------------------------------------------------------NKMTMNDDGNGTVVNSSSTTT-----------ANNNSLSSNTT----------------------------------------------------------------PATATNGTNGGGGIGLAGANNNGSKQNN----------------------------------------------------------------------------------------------------------------------------------------------------------------------------------LDKRPT----------SNSSNSSGSN------FRFIIPKSNEIET--------LPQLKDTSQS-DREELFIQKLRQCCVLFDF-TEPLNDLKYKEIKRCALQEMVEYLSSQQQIITEPIYPEAIQMFAMNLFRTLPPSSNPNGAEFDPEEDEPTLEASWPHLQFVYELFLRFLESPDFQPSVAKRYIDHGFILNLLELFDSEDPRERDFLKTVLHRVYGKFLGLRAFIRKQINNIFYKFIYETEHHNGIAELLEILGSIINGFALPLKEEHKQFLLKVLLPLHKVKSLSVYHPQLAYCVVQFLEKDPSLTQPVIKCLLKFWPKTHSPKEVMFLNELEEILDVIEPAEFQKVMEPLFRQIAKCVSSPHFQVAERALYYWNNEYIMSLISENSKVILPIMFPALNSNSKTHWNKTIHGLIYNAIKLFMEMNQKLFDECHKKYKAEQENEQEKLNRREELWQQVESLARQHPTYEN------------------------------------------FVL---------LRPTG------------------------RVLASWLSLPQDP--------------LLCLRKTARIRIQ--
>CPIJ019419 CPIJ019419-PA B0XJP9 Serine/threonine protein phosphatase 2A IPR002554,IPR016024 EOG78T2Z5 CQUIN
--------------------------------------------------------------------------------------------------------------------------------------------------------------------------------------------------------------------------------------------------------------------------------------------------------------------------------------------------------------------------------------------------------------------------------------------------------------------------------------------------------------------------------------------------------------------------------------MFAVNLFRTLPPSSNPNGAEFDPEEDEPTLEASWPHLQFVYELFLRFLESPDFQPSVAKRYIDQGFILNLLELFDSEDPRERDFLKTVLHRVYGKFLGLRAFIRKQINNIFYKFIYETEHHNGIAELLEILGSIINGFALPLKEEHKQFLLKVLLPLHKVKSLSVYHPQLAYCVVQFLEKDPALTQPVIKCLLKFWPKTHSPKEVMFLNELEEILDVIEPAEFQKVMEPLFRQIAKCVSSPHFQVAERALYYWNNEYIMSLISENSKVILPIMFPALNTNSKQHWNKTIHGLIYNAIKLFMEMNQKLFDECHKKYKAEQQNEREKLNRREELWQQVESLARQHPTYEK------------------------------------------LVD---------GTTGE------------------------LVLAG------------------------TGRKT--------
