# Supplementary material for: Evolutionary divergence of core and post-translational circadian clock genes in the pitcher-plant mosquito, Wyeomyia smithii
Source: BMC Genomics. 2015 Oct 6;16:754. doi: 10.1186/s12864-015-1937-y (PMC4594641; doi:10.1186/s12864-015-1937-y)
Supplement: Additional file 3: — Muscle protein alignments; visualize with MEGA [ 117 ]. (ZIP 46 kb) [file 12864_2015_1937_MOESM3_ESM.zip › Additional File 3 Muscle protein alignments/SGG_Muscle_Protein_Alignment_finalized_RA.fasta]

>FBgn0003371 FBpp0304140 P18431 Protein kinase shaggy IPR002290,IPR020635 IPR000719 IPR011009 EOG79M1VH DMELA
-MATTTTTQAAGAAPALNLLPASNNNINNTLINNNNNNNNTSNSNNNNNNVISQPIKIPLTERFSSQTSTGSADSGVIVSSASQQQLQLPPPRSSSGSLSLPQAPPGGKWRQKQQRQQLLLSQDSGIENGVTTRPSKAKDNQGAGKASHNATSSKESGAQSNSSSESLGSNCSEAQEQQRVRASSALELSSVDTPVIVGGVVSGGNSILRSRIKYKSTNSTGTQGFDVEDRIDEVDICDDDDVDCDDRGSEIEEEEEEEEDDGVNVDDDVEEADNQSDNQSGIIINLKSQTEQEEEVDEVDAKPKNRLLPPDQAELTVAAAMARRRDAKSLATDGHIYFPLLKISEDPHIDSKLINRKDGLQDTMYYLDEFGSPKLREKFARKQKQLLAKQQKQLMKRERRSEEQRKKRNTTVASNLAASGAVVDDTKDDYKQQPHCDTSSRSKNNSVPNPPSSHLHQNHNHLVVDVQEDVDDVNVVATSDVDSGVVKMRRHSHDNHYDRIPRSNAATITTRPQIDQQSSHHQNTEDVEQGAEPQIDGEADLDADADADSDGSGENVKTAKLARTQSCVSWTKVVQKFKNILGMKQLIGKLNDLWPEHSVALSIPKEVDRSKEKLEGAWETTGRDGSKITTVVATPGQGTDRVQEVSYTDTKVIGNGSFGVVFQAKLCDTGELVAIKKVLQDRRFKNRELQIMRKLEHCNIVKLLYFFYSSGEK------------------RDEVFLNLVLEYIPETVYKVARQYAKTKQTIPINFIRLYMYQLFRSLAYIHSLGICHRDIKPQNLLLDPETAVLKLCDFGSAKQLLHGEPNVSYICSRYYRAPELIFGAINYTTKIDVWSAGCVLAELLLGQPIFPGDSGVDQLVEVIKVLGTPTREQIREMNPNYTEFKFPQIKSHPWQK-----------------VFRIRTPTEAINLVSLLLEYTPSARITPLKACAHPFFDELRMEGNHTLPNGRDMPPLFNFTEHELSIQPSLVPQLLPKHLQNASGPGGNRPSAGGAASIAASGSTSVSSTGSGASVEGSAQPQSQGTAAAAGSGSGGATAGTGGASAGGPGSGNNSSSGGASGAPSAV-AAGGANAAVAGGAGGGGGAGAATAAATATGAIGATNAGGANVTGSQSNSALNSSGSGGSGNGEAAGSGSGSGSGSGGGNGGDNDAGDSGAIASGGGAAETEAAASG
>Nasvi2EG027316 Nasvi2EG027316t1 IPR002290,IPR020635 IPR000719 IPR011009 EOG79M1VH NVITR
----------------------------------------------------------------------------------------------------------------------------------------------------------------------------------------------------------------------MAPASVLDWSEPR-------------------------------------------------QQWRYP---------------------------------------------------------------------------------------KGNNTRMRQQ-------V---------KTQSTIELNEKEADTAYK--------------------------------------------------------------------------------------------------------------------------------------------------------------KICKFLRRLKSKK-------------------------------------CKDGSKVTTVVATPGAGPDRPQEIAYTDTKVIGNGSFGVVYQAKLCETNETVAIKKVLQDKRFKNRELQIMRRLEHCNIVKLKYFFYSSGDK------------------KDEVYLNLVLEYIPETVYKVARHYSKSKQTIPISFIKLYMYQLFRSLAFIHSLGICHRDIKPQNLLLDPETGILKLCDFGSAKHLVKGEPNVSYICSRYYRAPELIFGAIDYTTKIDVWSAGCVLAELLLGQPIFPGDSGVDQLVEIIKVLGTPTRDQIREMNPNYTEFKFPQIKSHPWQK-----------------VFRARTPHEAMELVARLLEYTPSLRMTPLEACAHSFFKELR-EQGTRLPNGRELPPLFNFTDHELRIQPSLNSQLIPKYTQPS--DGSQ-----------------------------PAVAAADGANQASAAAQPGTQATSGT--AESSDAQQ-------------------------SNPAGQANAAAQN----------------------------ADPSQSSMA----------------------------------------------
>DPOGS206625 DPOGS206625-PA IPR002290,IPR020635 IPR000719 IPR011009 EOG79M1VH DPLEX
-----------------------------------MSGRPRTTSFAEGSKSVRKTFENQPPKPPLGGVKISTSVGDLAILRS--------------------------RQEHAIVHPAIRVIIVPTYSRRGRVRYTAKLDRPR----------------------------------------------------------------------GPVCLDSMRVTEGPAMVLRPVGEV---------------------------------------TARSEPSI-----------------------------------------------------------------------------QRLLDNDKTGQLSRARDRLSTFCKKL---------RRTISDVDTPKKNDLASEKKPVSSH---------------------------------------------------------------------------------------------------------------------------------------------------------------------------------------------------------RKDGSKVTTVVATPGQGPDRPQEVSYADMKLIGNGSFGVVYQAKLCDTGELIAIKKVLQDKRFKNRELQIMRRLEHCNIVKLKYFFYSSGEK------------------KDEVYLNLVLEYIPETVYKVARHYSKDEQTIPISFIKLYMYQLFRSLAYIHSLGICHRDIKPQNLLLDPKSGVLKLCDFGSAKHLVRSEPNVSYICSRYYRAPELIFGATDYTTKIDVWSAGCVVAELLLGQPIFPGDSGVDQLVEIIKVLGTPTREQIREMNPNYTEFKFPQIKSHPWAKYMLERIPPARTTDHRIRVFRACTPPDAISLVSRLLEYTPGARLSPLQACAHSFFDELR-EPAARLPNGRALPPLFNFTEYELAIQPSLNDFLKPRAAVAD-------------------------------------AAPAQTAASSEQHDAQGETAASGP--SGSPGAS--------------------------------------------------------------------------------------------------------------------------
>AGAP004443 AGAP004443-PA F5HLN9 AGAP004443-PB IPR002290 IPR000719 IPR011009 EOG79M1VH AGAMB
MAAVAATAQEMTDSVTRAAGTAGSSTAIVPIITLPGVFRRRMENLKHNSECENDEQRHNQTLPSFADAKMAASDSGVFLSMQ-----------------DIDRDPPGSGTGSVIGMTRLLSSNGGSSSGARTKEPTPRLDRDR--------CTTLLAGSSSATGHGGGELQRKVVQEEDPAMDGHDNDVDNDDEEVGITIRLGKKKPELRLMKDRTCQSLPDVNSARPKALPKVVTACDSTDTDGFGEADDDDDVDDDELNQASAPVRPCDTGG--TSTMAPIVEQPVGSSGEEENVSSTTATTVVVPPPNNPLVKPAPVPGTGPPMVDP------------NVLQVFAIDPKLINKYDGLEQTLYYIDENGSPKIREKYA-----L---------QRQLAEEKRQRKQQKKLERAAKFGGSLDGEPPVQC---------------------------------------------------------------------------------------------------------------------------------------SCFSFSRLSRKLKEMCKLP-------------------------------------CKDGSKVTTVVATPGQGPDRPQEVSYTDTKIIGNGSFGVVFQAKLCDTGELVAIKKVLQDKRFKNRELQIMRRLEHCNIVKLKYFFYSSGEK------------------KDEVYLNLVLEYIPETVYKVARHYAKNKLTIPINYIRIYMYQLFRSLAYIHSLGICHRDIKPQNLLLNPETAVLKLCDFGSAKQLLDGEPNVSYICSRYYRAPELIFGAINYTTKIDVWSAGCVLAELLLGQPIFPGDSGVDQLVEIIKVLGTPTREQIKEMNPNYTEFKFPQIKSHPWQK-----------------VFRTRTPPEAIALVSRLLEYTPGTRITPMQACAHPFFNELR-EGSKYLPNGREFPPLFNFTEQELAIQPSLNLILRPRNQNEAASKAGQ-----------------------------SSSGSMEGGSGSSGNGGAGSSSGSGG--VGGSGGGASASSAGDASNLAQQSCS--------GAAGGSAGAG-----VGSDDMAA-----ASGGDANTCQ---PSAATSSMG----------------------------------------------
>CPIJ006114 CPIJ006114-PA B0WH13 Mck1 IPR002290 IPR000719 IPR011009 EOG79M1VH CQUIN
-------------------------------------------------------------------------MTG-------------------------------------------------------------KQQKQR--------------------------------------------------------------------------------------------------------------------------------------------------------------------------------------------------------------------------QGRIDFIESAHFALLTPEG--------------------------------------------------------------------------------------------------------------------------------------------------------------------------------------------------------------------------------------------------GKDGSKVTTVVATAGQGPDRPQEVSYTDTKVIGNGSFGVVFQATLCDTGELVAIKKVLQDKRFKNRELQIMRRLEHCNIVKLKYFFYSSGEKRDGFPFDMGIFAGALQTQKDEVYLNLVLEYIPETVYKVARYYAKNKQTIPINFIRLYMYQLFRSLAYIHSLGICHRDIKPQNLLLDPETAVLKLCDFGSAKQLLHGEPNVSYICSRYYRAPELIFGAINYTTKIDVWSAGCVLAELLLGQPIFPGDSGVDQLVEIIKVLGTPTREQIKEMNPNYTEFKFPQIKSHPWQK-----------------VFRARTPPDAIALVSRLLEYTPGTRITPIQACAHPFFNELR-EGNKQLPNGREFPPLFNFTEQELAIQPSLNLILRPRNPNDA--KAGQ------------------------------SSSSADGGAGASGGNGAGGSSNNNN--GGSSNSGTSAADGGS--------QAQGQDGGS-GSSQPAGGAGSQS-GAGADDIPTAQSGGVPGVDSSSSQGALASAATSTMG----------------------------------------------
>AAEL005238 AAEL005238-PA Q17AP0 AAEL005238-PA IPR002290 IPR000719 IPR011009 EOG79M1VH AAEGY
---------------------MKQINLEDTPLTMAAIVRRRAEAIKHNSECETDDQRHNQTFPPLGTGTIAASDSGVFMSTS-----------------DIDRTHSASTSTQHL---------------SAVEEYTEGQTAPT--------KSSYVIGEQD--------------EDEDECQVDDEGDEDEGEEEDVIELDQSHESKTDRKLSKRACQSLPDVNSPRPNALKAKGTTCDSS-----SDIHVAPKKDEIELRASSDAAKPCDTGGHGKQATAPVA---------------------------------PALATSQRKPVDP------------SLLQAFSIDPKLINKFDGLEHTLYYIDENGSPKLRDKFS-----V---------QQQLADEKKRRKKAKKLEKY----GPDGEDDMAQC---------------------------------------------------------------------------------------------------------------------------------------TCFSFSRLSKKFRDM-----------------------------------------CKDGSKVTTVVATAGQGPDRPQEVSYTDTKVIGNGSFGVVFQATLCDTGELVAIKKVLQDKRFKNRELQIMRRLEHCNIVKLKYFFYSSGDK------------------KDEVYLNLVLEYIPETVYKVARYYAKNKQTIPINFIRLYMYQLFRSLAYIHSLGICHRDIKPQNLLLDPETAVLKLCDFGSAKQLLHGEPNVSYICSRYYRAPELIFGAINYTTKIDVWSAGCVLAELLLGQPIFPGDSGVDQLVEIIKVLGTPTREQIKEMNPNYTEFKFPQIKSHPWQK-----------------VFRARTPPDAIALVSRLLEYTPGSRITPIQACAHPFFNELR-EGNKTLPNGREFPPLFNFTEQELAIQPNLNLILRPRNPNDA--KAGQ------------------------------SSSSTDGGNSGSGGNGAGANSSTVA--GSNSSNNSGTGNGGSSNSGVAPDSTQGQGGGASGSSQGV-GAGAQS-VGGAEDITSSQS--VPGVDSSSSQGAIASAATSTMG----------------------------------------------
>WSc17080
-------------------------------------------------------------------------MSG----------------------------------------------------------------RPR--------TTSFAEGN---------------------------------------------------------------------------------------------------------------------KQQNYPVM--------------------------------------------------------------------------------------GGMKII------------------------------------------------------------------------------------------------------------------------------------------------------------------------------------------------------------------------------------------------------SKDGSKVTTVVATAGQGPDRPQEVSYTDTKVIGNGSFGVVFQATLCDTGELVAIKKVLQDKRFKNRELQIMRRLEHCNIVKLKYFFYSSGEK------------------KDEVYLNLVLEYIPETVYKVARYYAKNKQTIPINFIRLYMYQLFRSLAYIHSLGICHRDIKPQNLLLDPDTAVLKLCDFGSAKQLLQGEPNVSYICSRYYRAPELIFGAINYTTKIDVWSAGCVLAELLLGQPIFPGDSGVDQLVEIIKVLGTPTREQIKEMNPNYTEFKFPQIKSHPWQK-----------------VFRARTPPDAIALVSRLLEYTPGTRISPIQACAHPFFNELR-EGNKTLPSGREFPPLFNFTEQELAIQPSLNLILRPRNPNDA--KAGQ------------------------------SSSSVDGGN--SGGSSAGANSTGGA--SSISSNNNG-GNGGSSNSGAPVDSSQG------GSSQGAAGAGAQSLGGGAEDITSSQS--VAAVDSSSSQGAMAPAATSTMG----------------------------------------------
