# Supplementary material for: Evolutionary divergence of core and post-translational circadian clock genes in the pitcher-plant mosquito, Wyeomyia smithii
Source: BMC Genomics. 2015 Oct 6;16:754. doi: 10.1186/s12864-015-1937-y (PMC4594641; doi:10.1186/s12864-015-1937-y)
Supplement: Additional file 3: — Muscle protein alignments; visualize with MEGA [ 117 ]. (ZIP 46 kb) [file 12864_2015_1937_MOESM3_ESM.zip › Additional File 3 Muscle protein alignments/SLMB_Muscle_Protein_Alignment_RA.fasta]

>DPOGS201583 DPOGS201583-PA IPR021977,IPR001810,IPR017986,IPR001680 EOG7Q30KF DPLEX
---METDWMIEDS--------------------------------TTPKVTSLTSL--DSGVRPAPSGAA----YVAERNTCLNLFSRWNETDQVEFVEQLLARMCHYQHGHINAYLKPMLQRDFISMLPKKGLDHVAENILSYLDAGSLCAAELVCREWQRVISEGMLWKKLVERKVRTDSLWRGLADRRGWIMYLFKPKPGCQHPSHSFYRQLYPKIIQDIQSIEDNWRMGRHNLQRINCRSENSKGVYCLQYDDNKIVSGLRDNTIKIWDRKTLQCVKELQGHTGSVLCLQYDERAIISGSSDSTVRVWDVNTGAMLNTLIHHCEAVLHLRFCNGMMVTCSKDRSIAVWDMSSTTEIMLRRVLVGHRAAVNVVDFDEKYIVSASGDRTIKVWNTSSCEFVRTLNGHKRGIACLQYRDRLVVSGSSDNTIRLWDIECGQCIRVLEGHEELVRCIRFDNKRIVSGAYDGKIKVWDLRAALDVRTPHQDLCLRTLVEHTGRVFRLQFDEFQIVSSSHDDTILVWDFLNYGGASPAA--PPPRPG----P-GRLDV----------------------------------------------------IAMIAYEQKAVRLLCSVM---------
>Nasvi2EG001694 Nasvi2EG001694t1 IPR021977,IPR001810,IPR017986,IPR001680 EOG7Q30KF NVITR
MINMETDKMPEDETRTPSMQVSRRRESIRNYYRNAIPSTYTSTHDTEPSINYPMTILYDPGTRKKEPPSAISAQFTHERDQCMKYFEKWSEPEQVNFVEQLLARMCHYQHGHINAYLKPMLQRDFISLLPKKGLDHVAEGILSYLDNESLAAAELVCKEWHRVISEGMLWKKLIERKVRTDSVWRGLAERRKWINFLFKPRLGENHPNHSFYRNLFPKITRDIKSIDNNWRNGIFNLQRINCRSENSKGVYCLQYDDQKIVSGLRDNTIKIWDRNTLQCVKVLTGHTGSVLCLQYDDKAIISGSSDSTVRVWDANTGEMVNTLIHHCEAVLHLRFNNGMMVTCSKDRSIAVWDMTSQTEIALRRVLVGHRAAVNVVDFDEKYIVSASGDRTIKVWNTSTCEFVRTLSGHKRGIACLQYRDRLVVSGSSDNTIRLWDIECGACLRVLEGHEELVRCIRFDSKHIVSGAYDGKIKVWDLVAAMDPRTITTNLCLRTLVEHTGRVFRLQFDEFQIVSSSHDDTILIWDFLNCNQDNSGS--ENSATG------FRSSNSTINLNQSDTR-----------------------------------------SLSPAFE--------------------
>FBgn0023423 FBpp0303082 O44382 Slimb IPR021977,IPR001810,IPR017986,IPR001680 EOG7Q30KF DMELA
MMKMETDKIMDET--------------------------------NSNAQAFTTTMLYDPVRKKDSSPT-----YQTERELCFQYFTQWSESGQVDFVEHLLSRMCHYQHGQINAYLKPMLQRDFITLLPIKGLDHIAENILSYLDAESLKSSELVCKEWLRVISEGMLWKKLIERKVRTDSLWRGLAERRNWMQYLFKPRPGQTQRPHSFHRELFPKIMNDIDSIENNWRTGRHMLRRINCRSENSKGVYCLQYDDGKIVSGLRDNTIKIWDRTDLQCVKTLMGHTGSVLCLQYDDKVIISGSSDSTVRVWDVNTGEMVNTLIHHCEAVLHLRFNNGMMVTCSKDRSIAVWDMTSPSEITLRRVLVGHRAAVNVVDFDEKYIVSASGDRTIKVWSTSSCEFVRTLNGHKRGIACLQYRDRLVVSGSSDNSIRLWDIECGACLRVLEGHEELVRCIRFDTKRIVSGAYDGKIKVWDLVAALDPRAASNTLCLNTLVEHTGRVFRLQFDEFQIVSSSHDDTILIWDFLNFTPNENKTGRTPSPALMEHXHFVQRQLRELHLQSSSEGEEDDDADEDDEDDFEEEDSRNDAGAFMGGYVRHRDAGGSGSVTGSGSDPESDDLDFDIDVENINDYDE
>AGAP001944 AGAP001944-PA Q7PYH7 AGAP001944-PA IPR021977,IPR001810,IPR017986,IPR001680 EOG7Q30KF AGAMB
MMKMDTDKIMDDGI-------------------------------SNSQVSYTTQILYDPARKKEPSPT-----FQTERDTCLSYFSKWNEANQVDFVEQLLSRMCHYQHGHINAYLKPMLQRDFITLLPTKGLDHVAENILSYLDAKSLCRAERVCKEWSRVISEGMLWKKLIERNVRTDSLWRGLAERKGWIKYLFIPRPGVTLRQHKFYRELFPKIMKDIEAIENNWRTGNHNLQRINCRSENSKGVYCLQYDDDKIVSGLRDNTIKIWSRSTLQCCMILTGHTGSVLCLQYDDKVIISGSSDSTVRVWDVNTGEMVNTLIHHCEAVLHLRFNNGMMVTCSKDRSIAVWDMVSPTEIGLRRVLVGHRAAVNVVDFDEKYIVSASGDRTIKVWNSTNCEFLRTLNGHKRGIACLQYRDRLVVSGSSDNSIRLWDIECGTCLRILEGHEELVRCIRFDSKRIVSGAYDGKIKVWDLQAALDIRAQTNTLCLKTLVEHTGRVFRLQFDEFQIVSSSHDDTILIWDFLNCSPQEETT--APSSGG----SIVPSNHHNNSGSSSGSGSIGGGPAIGGVVGVGMGGGGGGGGGGDGGWQQQQWWRRWQPKRQPSAAKQDKQQWCRQQQQQPAER--
>WSc03120
MMKMETDKIMDES--------------------------------NNSSPQFTTSVLYDPARKKEPSQS-----FQTERDACLSYFTKWNEADQVDFVEQLLSRMCHYQHGHINAYLKPMLQRDFITLLPTKGLDHVAENILSYLDAKSLCRAERVCKEWSRVISEGMLWKKLIERNVRTDSLWRGLAERKGWIKYLFIPRPGVTHRPHKFYRELFPKIMKDIEAIENNWRTGNHNLQRINCRSENSKGVYCLQYDDDKIVSGLRDNTIKIWDRNSLNCCKILTGHTGSVLCLQYDDKVIISGSSDSTVRVWDVNTGDMANTLIHHCEAVLHLRFNNGMMVTCSKDRSIAVWDMTSPTEIALRRVLVGHRAAVNVVDFDEKYIVSASGDRTIKVWNTSTCEFVRTLNGHKRGIACLQYRDRLVVSGSSDNSIRLWDIECGTCLRILEGHEELVRCIRFDSKRIVSGAYDGKIKVWDLQAALDIRAQTNTLCLKTLMEHTGRVFRLQFDEFQIVSSSHDDTILIWDFLNCSQKDETT--TTQALG----QVGRSPS-------------------------------------------------------------------------------
>AAEL003371 AAEL003371-PA Q17FK5 AAEL003371-PA IPR021977,IPR001810,IPR017986,IPR001680 EOG7Q30KF AAEGY
---------------------------------------------MDATAMFTTSILYDPARKKEPSQS-----FQTERDACLSYFAKWNEADQVDFVEQLLSRMCHYQHGHINAYLKPMLQRDFITLLPTKGLDHVAENILSYLDAKSLCRAERVCKEWSRVISEGMLWKKLIERNVRTDSLWRGLAERKGWIKYLFIPRPGVTHRPHKFYRELFPKIMKDIEAIETNWRTGHHNLQRINCRSENSKGVYCLQYDDDKIVSGLRDNTIKIWDRNSLQCCKILTGHTGSVLCLQYDDKVIISGSSDSTVRVWDVNTGDMVNTLIHHCEAVLHLRFNNGMMVTCSKDRSIAVWDMTSPTEIALRRVLVGHRAAVNVVDFDEKYIVSASGDRTIKVWNTSTCEFVRTLNGHKRGIACLQYRDRLVVSGSSDNSIRLWDIECGTCLRILEGHEELVRCIRFDSKRIVSGAYDGKIKVWDLQAALDIRAQTNTLCLKTLVEHTGRVFRLQFDEFQIVSSSHDDTILIWDFLNCSQKEETT--TPQTLV----QVGRSPSREYSSSSAAGG-----------------------------------------RAQPQQETDDDDAY-------------
>CPIJ017102 CPIJ017102-PA B0XD69 F-box and wd-40 domain protein IPR021977,IPR001810,IPR017986,IPR001680 EOG7Q30KF CQUIN
---------MAERA-------------------------------KAPVLTFTTSILYDPARKKEPSQS-----FQTERDACLSYFTKWNESDQVDFVEQLLSRMCHYQHGHINAYLKPMLQRDFITLLPTKGLDHVAENILSYLDAKSLCRAERVCKEWSRVISEGMLWKKLIERNVRTDSLWRGLAERKGWIKYLFIPRPGVTHRPHKFYRELFPKIMKDIEAIENNWRTGNHNLQRINCRSENSKGVYCLQYDDDKIVSGLRDNTIKIWDRNSLQCCKILTGHTGSVLCLQYDDKVIISGSSDSTVRVWDVNTGDMVNTLIHHCEAVLHLRFNNGMMVTCSKDRSIAVWDMTSPTEIALRRVLVGHRAAVNVVDFDEKYIVSASGDRTIKVWNTSTCEFVRTLNGHKRGIACLQYRDRLVVSGSSDNSIRLWDIECGTCLRILEGHEELVRCIRFDSKRIVSGAYDGKIKVWDLQAALDIRAQTNTLCLKTLVEHTGRVFRLQFDEFQIVSSSHDDTILIWDFLNCSQKEESA--TPQALV----QVGRSPSREYSSSSAAGG-----------------------------------------RAQPQQETDDDDAY-------------
>CPIJ017907 CPIJ017907-PA B0XFF7 F-box/WD repeat protein 11 IPR021977,IPR001810,IPR017986,IPR001680 EOG7Q30KF CQUIN
--------------------------------------------------------------------------------------------------------MCHYQHGHINAYLKPMLQRDFITLLPTKGLDHVAENILSYLDAKSLCRAERVCKEWSRVISEGMLWKKLIERNVRTDSLWRGLAERKGWIKYLFIPRPGVTHRPHKFYRELFPKIMKDIEAIENNWRTGNHNLQRINCRSENSKGVYCLQYDDDKIVSGLRDNTIKIWDRNSLQCCKILTGHTGSVLCLQYDDKVIISGSSDSTVRVWDVNTGDMVNTLIHHCEAVLHLRFNNGMMVTCSKDRSIAVWDMTSPTEIALRRVLVGHRAAVNVVDFDEKYIVSASGDRTIKVWNTSTCEFVRTLNGHKRGIACLQYRDRLVVSGSSDNSIRLWDIECGTCLRILEGHEELVRCIRFDSKRIVSGAYDGKIKVWDLQAALDIRAQTNTLCLKTLVEHTGRVFRLQFDEFQIVSSSHDDTILIWDFLNCSQKEESA--TPQALV----QVGRSPSREYSSSSAAGG-----------------------------------------RAQPQQETDDDDAY-------------
