# Supplementary material for: Evolutionary divergence of core and post-translational circadian clock genes in the pitcher-plant mosquito, Wyeomyia smithii
Source: BMC Genomics. 2015 Oct 6;16:754. doi: 10.1186/s12864-015-1937-y (PMC4594641; doi:10.1186/s12864-015-1937-y)
Supplement: Additional file 3: — Muscle protein alignments; visualize with MEGA [ 117 ]. (ZIP 46 kb) [file 12864_2015_1937_MOESM3_ESM.zip › Additional File 3 Muscle protein alignments/TIM_Muscle_Protein_Alignment_RA_finalized2.fasta]

>DPOGS214179 DPOGS214179-PA IPR006906 EOG7P65DN DPLEX
MEWVHRSPQIHSTFSNLGFTNGDGYHINENYNAVLESILQNILTEDKQLRSYRRSINFGQNIKKDLIPLLINTKDDKTIVLVIKILVNLTIPVECLLSLDSVGRTDVGRHTIFEINNLLTSTKAAITDHRVTKVVIDFLKKNAEIDQSSKLSSDECTNISNGLLLLRNILHIPE----------EINNPSYNPRTVQNQILWNLFSQSIDKVLIKLMNITDAINWGVTMVQIIALLYKDQHVTTLQKLLNLWLEASLSESSEDNESNTSPPNRGSDDSSPMLTSDPTSDSSDAGAS---------------------------------------------------------------------------------------------------------GKSNGEQNSV--------------NNSWDSSSRNNSDNGK-------------------------------------------PSFDSQKENELANDSSESNENNMYIGNSKDNLEESSSNDNNHISNDHSNS-------------------HNMKNNEKKTI-----------------ISEPSDCGYGTQIENRESISTSSNEDELPTTKPVHQK-PHNTKQRTN--NKVRAGVTLQDRK---RKKIVKRGKANIINVQGLLHNTPTDDDISNVLKEFTVDFLLKGYNSLVRTLHTQILTNVQLEIDTSHFFWLVTYFLKFATQIELDLEHVCSVLSYEIILYLTAEGVNLCEQFELAIKLDGSDLKPSIRRLHLVVTAIREFVQAIEVYKKSAHLSSNDQEKLLKLQMKMAQTEELRSLLVLLLRHYHPKYHSKQYLQDLIVTNHILLMFLDSVMKLPQYEGPNTMVDHIKQFASPEIMHQYGLLLEDYEGNGGFVNDCIFTLMHHVGGELGSLISLFQPKILKTFTSIWKSEFEICDDWSDLIEYVINTFIKKPYKLQNYSNIQLEMEIFDDDMKPKENLIDPEPAPEIISVMKKVNENENITDGWNEEEISSLNWNYMQCNTAVDVVEEILRMLKEDG-IVKTRESIIKELYRQLIINKEEFEGLSKVDSDKNSKAIR-----------DKREN-----------EIGKLCEQLRQDGKSLFLDWVQAVLLETCFAKIHVNKIEVDRVRQSSYTTQDAHRHVFDTMLKRNTDMPVISPVSYHSLLLNQSVPLVPWNNEQAAVCKDLKFLQLAHKLGFHMPVDTGKVLIRIPNFWTPDFLYEVAEKISPINKSKLRFSLSDINACGGGG------------------------------GCQARGVLSEPPPGTHDYFQIHKQKHVATIVNFTPMPGPSFSTTDEDYKPNWLEMVQKSQ--------EYKITLDLGKSIL----------TEEVVVSKSSVEAPPVAVLPPAL------------------------VLPSAINMKQDGSGYVNN--------------------------------------------DSEYNSVCETASVASDLTRMYVSDEDDKPEPLRHVKPRDLAPDDASAEKRPRVQFTEHF
>FBgn0014396 FBpp0077256 P49021 Protein timeless IPR006906 EOG7P65DN DMELA
MDWLLATPQLYSAFSSLGCLEGDTYVVNPNALAILEEINYKLTYEDQTLRTFRRAIGFGQNVRSDLIPLLENAKDDAVLESVIRILVNLTVPVECLFSVDVMYRTDVGRHTIFELNKLLYTSKEAFTEARSTKSVVEYMK--HILESDPKLSPHKCDQINNCLLLLRNILHIPETHAHC---VMPMMQSMPHGISMQNTILWNLFIQSIDKLLLYLMTCPQRAFWGVTMVQLIALIYKDQHVSTLQKLLSLWFEASLSESSEDNESNTSPPKQGSGDSSPMLTSDPTSDSSDNGSN---------------------------------------------GRGMGGGMREGTAATLQEVSRKGQEYQNAMARVPADKPDGSEEASD--------------MTGNDSEQPGSPEQS---------QPAGESMDDGDYEDQR-HRQLNEHGEED-------------EDEDEVEEEEYLQLGPASEPLNLTQQPADKVNNTTNPTSSAPQGCLGNEPFKPPPPLPVRASTSAHAQMQKFNESSYASHVSAVKLGQKSPHAGQLQLTKGKCCPQ--KRECPSSQSELSDCGYGTQVENQESISTSSNDDDGPQGKPQHQKPPCNTKPR----NKPRTIMSPMDKKELRRKKLVKRSKSSLINMKGLVQHTPTDDDISNLLKEFTVDFLLKGYSYLVEELHMQLLSNAKVPIDTSHFFWLVTYFLKFAAQLELDMEHIDTILTYDVLSYLTYEGVSLCEQLELNARQEGSDLKPYLRRMHLVVTAIREFLQAIDTYNKVTHLNEDDKAHLRQLQLQISEMSDLRCLFVLLLRRFNPSIHSKQYLQDLVVTNHILLLILDSSAKL-GGCQTIRLSEHITQFATLEVMHYYGILLEDFNNNGEFVNDCIFTMMHHIGGDLGQIGVLFQPIILKTYSRIWEADYELCDDWSDLIEYVIHKFMNTP--------------------PKSPLTIPTTSLTEMTKEHN----QEHTVCSWSQEEMDTLYWYYVQSKKNNDIVGKIVKLFSNNGNKLKTRISIIQQLLQQDIITLLEYDDLMKFEDAEYQRTLLTTPTSATTESGIEIKECAYGKPS---DDVQILLDLIIKENKAQHLLWLQRILIECCFVKLTLR----------------SG-------LKVPEGDHIMEPVAYHCICKQKSIPVVQWNNEQSTTMLYQPFVLLLHKLGIQLPADAGSIFARIPDYWTPETMYGLAKKLGPLDKLNLKFDASELEDATASSPSRYHHTGPRNSLSSVSSLDVDLGDTEELALIPEVDAAVEKAHAMASTPSPSEIFAVPKTKHCNSI-IR-YTPDPTPPVPNWLQLVMRSKCNHRTGPSGDPSDCIGSSSTTVDDEGFGKSISAATSQAASTSMSTVNPTTTLSLNMLNTFMGSHNENSSSSGCGGTVSSLSMVALMSTGAAGGGGNTSGLEMDVDASMKSSFERLEVNGSHFSRANNLDQEYSAMVASVYEKEKELNSDNVSLASDLTRMYVSDEDDR------LERTEIRVPHYH-------------
>CPIJ801582 CPIJ801582-PA IPR006906 EOG7P65DN CQUIN
MEWLLANPQINSTFGSLGAVVDEVYLVSEDCLVNLEEIIGKLAVEDTTLRTFRRAIGFGQNVKNDIVPLLVHAKDSKILDPTIRLLVNLTVPAECLLPVDLVSKSEIGRHTIFELNKLLITSKEAFVDWKTTKAVIDYMK--SILEKDSKLSIQNCDSINNCLLLLRNILHVPEVNT-------PGETKPAHSTSLQNQILWNLFTQSVDKLLIYLMSCPQRAFWAVTMAQLVALMYKDQHISTLQKLLSFWFESTLSESSEDNESNTSPPQQCSGDSSPMLTSDPTSDSSDNGDSL---------------------------TLGWDHQCTQTTLPIPGSSKMNTSISK-DPSEAEQVSRMGTEFPTQIIVARAIKSHQIYHQTM--------------GTTCAAKHPT--QPA---------HPHDPKAPLVTTNSPPGVENSTVSPKLP-------------SDLHAFQ-----------SPFQVQPKLATSTSSPTGAPASKVDTSPKTSPSPPTTPSPAISCKDLSDD-------------------PKSPSSGQESTGPSSTTGI----KNQASLSEPSDCANGTQAE-KESISTP-------------------------------------------------------------------------------------------------------------------------------------------------------------------------------VVTAIREFLQALETYKKSSHLTKEDRELLKTLQLQIGSTDDLKCLFVLLLRCYNPSLQSKQYLQDLIVTNHSLLLLLDGIRDI-PGANVTDMLSHIRQFATVEIMHQYGLMLEDFRENGAFVNDCIFTMMHHVGGDLGLMNVLFQPNILKTFSLIWETEYEICDDWSDLIEYVIHKFINTP--------------------QPSPLTLTST-LPDLSSQLL----SSNLMSTWTQEDKDSLQWYYVQCKQSKCMVADILRLFEENGNQQKTRVSIIEQLWEQDIVTLSQYDELMKLENPDYERNVQTPGFSVASAKSEKMDD-DNRPSSKAVDDIQVLRDRLFKENKGKLVVWLQKSLLDCCFVKLNLL----------------SGT------------VVVMEPVPYHCILQKKSIPIVPWNLEQFNVLSYQPFVLLLHKLGFHLPADARKMFVRIPAFWTADILYNIALKLGPLEKSIIKFDLKHLNKA----------------------------------LSMEKQTKSEPFPVSDGVIKPDIYGTLARSNKSNPV-RSGYTPDVT---TNWLQVVMRNKAAAESASSTRAMEIPVTPQVIVS--------TGAALHPSNGNTGGGKPASHPKL------------------------AHDLSIIVEAASNDELPVG-------EEDDDDELDRSDGPALA-------------------GHDVVSDCETASVASDLTRMYVSDEEDK---------HDIVPQIL--------------
>AAEL006411 AAEL006411-PB Q0IF87 AAEL006411-PA IPR006906 EOG7P65DN AAEGY
MEWLLANPQINSTFGSLGSFVDDIYLVNDDALRTLEEIICKLALEDTSLRTFRRAIGFGQNVKNDILPLLVNTKDAEIIDTTIRLLVNLTVPIECLLPVELFSKSEIGCHTIFELNKLLVTSKEAFIEWKTTKAVVDHMK--TILEKDSKLSIDNCDSINNCLLLLRNILHIPEGNATSG--PGPHHQNSNHNTSFQNQIIWNLFTQSVDKLLIHLMSCPQRAYWAVTMAQLIALMYKDQHMSTLQKLLNLWFESTLSESSEDNESNTSPPQQCSGDSSPMLTSDPTSDSSDNGNY----------------------------TANIILFGVIDRDFSTGSGKMPSSISK-ATDEVDQASRKTAEYPSQIIMARVIKSHQMYHQSIKVIE----------GVSCFVKHPSCIKPV---------TQSEPSSTKQVIDSKQ-VKPLSVSPDLL-------------DEIHTVR-----------PSLQIQPLQKSPTPVSSSPKSETEISTSEGANKPACSGDNNVFTQPGEDS-------------------IPTNSNTKAKLPASTTNGQTQKEKNQISQSETSDCGYGTQVE-KESISTSSNEEDGPNQKPLHQKPPPNQKQRFNAANKSRNPTTIHEKKELRRKKLVKRSKSNIINMKGLMHHAPSDDDISHILKEFTVDFLLKGYGFLVQELHAQLLSDLQVQIDTSHFFWLVTYFLKFASQLELDLEHINTVLSFEIVSYLAYEGVMLCEQLEQLNREPHNDLLPCLRRIHLVVTAIREFLQALDTYKKSSHLTKEDKDRLKLLQLQICATEDLRCLFVLLLRCYNPNVQSRQYLQDLIVTNHILLLLLDGVQGI-AKANNGDMLVHIKQFATVEIMHQYGLLLEDFRDNGAFVNDCIFTMMHHVGGDLGQINVLFQPNILKTYSQIWETEYEICDDWSDLIEYVIHKFINTP--------------------QPSP--LAST-LPEISTQLL----SG--INPWTQEEKDSLQWYYVQCKQSSCLVADILNLFQESGNQQKTRVSIIEQLWEQDIISLMQYDDLMKVENPGYERNVQTPAFSVASCNSGKRDD-ENKTPSMAIDDIQVLRDRLLKENKSNMIVWLQKSLLNCCFVKLNVL----------------SGNMYISSSIDENSNVVVMESVSYHCITKKQSIPVVPWNQEQFSILTYQPFVLLLHKLGFHLPADAKKMFVRIPEFWTADILYNIALKLGPVEQSIIKFDLNCLQKV----------------------------------LLMEKDVKVEPGPMSNSTL--DGYTVLARSNKQNPV-NS-FTSDTN---TGWLHVVMRNK----NVDTARLVDMP-GPSKVID--------SANVVHPSAKAASSPTVITQSKL------------------------THDLSVIVEASNDDEVPTEDDVNADDDDDDDDDDDALEGPCLE-------------------EHDVVSACETASVASDLTRMYVSDEDDK---------HDIVPSSIL-------------
>AGAP008288 AGAP008288-PA A7UUK1 AGAP008288-PA IPR006906 EOG7P65DN AGAMB
MEWLLANPQINSTFGSLGTFEDDAYHLSEDCLVTLEEIICKLAVEDATLRTFRRAIGFGQNVKNDIVPLLVNAKDVKIIDTTIRLLVNLTVPVECLLPVDLVSKSEIGRHTIFELNKLLITSKEAFVDWKTTKAVIDHMK--GILERDTKLSIQQCDSVNNCLLLLRNILHVPEMGTGAGGHGGSCYPTAGHNTSFQNQIIWNLFTQSIDKLLIYLMSCPQRAYWGVTMAQLVALMYKDQHISTLQKLLNLWFESTLSESSEDNESNTSPPKQCSGDSSPMLTSDPTSDSSDNGECLRRAGSSSGPGQPAPSQPRSKPPPPHQTHPHFEPAGLMSAICILGSGKMPSSMSKECASEAPQVTRMVADFPTQIILSRAIKSHQMYHQTLKANAASSDGCVLGGGTTCGSASAGGGKPSCNGSGAHQQQQHQQQQQQQLCDHQKATELQEVSRNFPKKSKGGAGGTKCHQDSSGSSSSSGVFCKQSTASGKDQAMKESSKPSNGSQSCPQQQQQQQQQQVQSPPKSPTLQSQQQQQQ-------------------QQQQQQQQQSQTQQQQSQQQTQKQIQVSQSENSDCGYGTQVE-KESISTSSNEDDSPHQKPVHQKPPSNQKQRFNAANKQRNPVSVQEKKELRRKKLVKRGKSNIINMKGLMHHVPTDDDISHILKEFTVDFLLKGYGYLVHELHTQLLSDLQVQIDTSHFFWLVTYFLKFATQLELDLEHINSVLSFDIISYLTYEGVMLCEQLEQLSRATETDIKPCLRRIHLVVTAIREFLQALDTYKKSTHLTKEDKEKLKLLQLQISCTEDLRCLFVLLLRCYNPNIQSRQYLQDLIVTNHTLLLLLDGVRELTADGNPGDMLGHIKQFATVEIMHQYGLLLEDFRENGAFVNDCIFTMMHHVGGDLGHINVLFQPSILKTYSQIWETEYELCDDWSDLIEYVIHKFINTP--------------------QPAPLTLSTT-LPDIGTQLL----SGNLLVTWTQEEKDSLHWYYVQCRQSKCVVADILKLFQENGNQQKTRLSIIEQLLEQNIVTLVQYDDLMKVENPDYERNVQTPALSVASADSPKPEDGDSKSSSKAVDDIQVLRDRLQKENRGKLIAWLQKSLLDCCFVKLNLL----------------SGNIYVTAGIGGSTGVVVMEPVSYHCILKKKSIPVVPWNQDQFAILSYQPFILLLHKLGFHLPADAKKMFVRIPEFWTADILYNIALKLGPLDKSILKFDLKYLNKV----------------------------------LSMEKQAKADPCPSNDARK--------------------------------------RNK-----------LDLP-GPSKVID--------TANATHPSATLKSGGKPAAPSKM------------------------LHDLSIIVESNDDDDDEL--------PADEDDGLDSTEVPVLE-------------------EHDVVSACETASVASDLTRMYVSDEDDK---------HDIVPPIL--------------
>WSc06527_extraction length=1004  numreads=8  gene=isogroup13794  status=isotig
MEWLLANPQINSTFGSLGSFVDDIYLVNDDCQATLEEIICKLTVEDNSLRTFRRAIGFGQNVKNDIVPLLIHANDPKIIDTTIRLLVNLTVPVECLLPLDSVSATEIGRHTVFELNKLLI---------------------------------------------------------------------------------------------------------------------------------------------------------------------------------------------------------------------------------------------------------------------------------------------------------------------------------------------------------------------------------------------------------------------------------------------------------------------------------------------------------------------------------------------------------------------------------------------------------------------------------------------------------------------------------------------------------------------------------------------------------------------------------------------------------------------------------------------------------------------------------------------------------------------------------------------------------------------------------------------------------------------------------------------------------------------------------------------------------------------------------------------------------------------------------------------------------------------------------------------------------------------------------------------------------------------------------------------------------------------------------------------------------------------------------------------------------------------------------------------------
