# Supplementary material for: Evolutionary divergence of core and post-translational circadian clock genes in the pitcher-plant mosquito, Wyeomyia smithii
Source: BMC Genomics. 2015 Oct 6;16:754. doi: 10.1186/s12864-015-1937-y (PMC4594641; doi:10.1186/s12864-015-1937-y)
Supplement: Additional file 3: — Muscle protein alignments; visualize with MEGA [ 117 ]. (ZIP 46 kb) [file 12864_2015_1937_MOESM3_ESM.zip › Additional File 3 Muscle protein alignments/VRI_Muscle_Protein_Alignment_RA.fasta]

>FBgn0016076 FBpp0078706 O18660 BZIP transcription factor IPR004827 EOG7RG5XT DMELA
MSIVCTLEQKVNFFKAAATTKNLLILKNNTDTNYINNYKQ------DNPSNNK--------------------------------FPRIQAQSNNSHLQHQQQLQQKLAQLHHYSQQKLSGSDFPYGPRPPTGGKEEKLLLLAPPGKLYPEASVSTAMPEVLSGTPTNSHNKANIAMMNNVRLSNISPTLSMNGSSNEASNLHPLSMYGGSISPQSNDSGMSDSLGKYVPGSGYGDGMMAQSPSQGGNGPQSALTAAQKELFSQRKQREFTPDNKKDESYWDRRRRNNEAAKRSREKRRYNDMVLEQRVIELTKENHVLKAQLDAIRDKFNISGENLVSVEKILASLPTSEQVLSNTKRAKMSGSGGSSSGSSPSGSGSGEGSPQGGHNGYPVGPPLSPLIYGPNGNARPEATVKSVHHIHHAGVAPPPTHLQQLVVPQSQTQHLYQPQPQQHQPHQ------QQQISQPPQQQQQQQEPSPSAGSSSPVISDPHNRPPSTTIANLQVQLQQALNRNVRPEDLDSLRKVVAAGALYN-----------------------------------------------------------------------------------------------------------------------------------------------------------AAAVVGAPPPP---------------------------------------------------PSAGLYVPAPSAYKDHLEA------------AAAWSHNVEAAV-------------SSSAVDAVSSSSVSG-------SAASVLNLS--RRACSPSYEHMLSSTTSSTLSSASSSGAVSGDDEQEHEPAHMAPLQLQRSSPQQGSDANNCLPLKLRHKSHLGDKDAAATALLSLQHIKQEPNCSRASPPAWNDGGDNSSDERDSGISIASAEWTAQLQRKLLAPKEAN--------------------------------------VVTSAERDQMLKSQLERLESEVASIKMILAE----------------------------
>Nasvi2EG001221 Nasvi2EG001221t1 IPR004827 EOG7RG5XT NVITR
-----------------------------MVAEFIAR-QS------GSPINGETACLNSTMPASHTMAHAGHGGAHNGGHEAHGPLPPMTHSGHHMQPQHVSHQQQQQQQQLHHP--------------------QPQHMQHQQQQQQQPPLS----------------------------------------------------------------------------PHPDSYNNNNGGGGSNNNNNYDL-----RKELFSQRKQREFIPDNKKDDSYWDRRRRNNEAAKRSREKRRFNDMVLEQRVMELSKENHILKAQLDAIREKFGICGESVISTEHVLAALPAEPTLV---KRAKL------------QSSAA---------LLYARTPSPVH----------------------------------------------------------------------------------------TSVIHQPVSGARSPR----------------------------SPAQLYV--------------------------------------------------------------------------------------------------------------------------------------------------------------------------------------------------------------------------------PETTAYPE----------------AESFQYP--------------------------FPHPAA----LHSFDTSSALNLSRGRRAQSP-FE---LSSGSGDESVQM----TSSPTLLAQ---A--------------AGAGNSLPHKLRHKSRIGDKD-AASALLALQGIKQEP--GPRASPPWDNE--GSSDERDSGISLGA-EWT----------------------------------------GPSVSNMP---------ESEREVKSRLDRLASEVASLQSILRLGKAGEGLVSGSTTVISSAGVNGVSAAP-
>DPOGS208606 DPOGS208606-PA IPR004827 EOG7RG5XT DPLEX
--MESAFSVHVAYNNHTEDPCGQGVVRRNMVAEFILSQQQLLNAGGGPPL-----------------------------------VPPPSPSRIA-QPPRACLSVSP-----HFP------------------------------MEQGPPSS----------------------------------------------------------------------------NGDDY------------GNSFDFS---KRKDFFGQRKQREFIPDSKKDDGYWDRRRRNNEA--------------LEQRVVELSKENHVLKAQLDAIKEKYGICGETLISIDQVLATLPTCDQVLCVTKRSKL-------------STNT---------LFSPAQAPPAP----------------------VQPASPP------------------SPQPQHAPEQY------------------QERLP--------------------------------------------------APEAYYS-------------------------------------------------------------------------------------------------------------------------------------------------------------------------------------------------------------------------------------HPS-------------------------------------------------HFEPPGS-----------VLNLSRPRRAPSP-YE---LSSLSG-----------SGDETTEQ---Y--------------APENNCLPLKLRHKSHLGDKD-VASALLSLQHIKQEP--GPRSSPSWDGE--GSSDERDSGISLGVEYRPPRSDERL------------------------------------------------AEEEDAHLKAELARLATEVATLKNMMHQNKSRS--------------------LEH
>AGAP007801 AGAP007801-PA Q7Q3B8 AGAP007801-PA IPR004827 EOG7RG5XT AGAMB
----------------------------MMVADFVTRQQN------GSPLNGE--------------------------------IPGQNHNSNSNMPAHSALLMSNNSSNSNSS------------------------------GRASPHTS----------------------------------------------------------------------------SESEF-----------PQNSYELAAHLKRKELFSQRKQREFIPDNKKDDSYWDRRRRNNEAAKRSREKRRFNDMVLEQRVVELTKENHVLKAQLDAIKSKYNICGENLVSVDQIMATLPTNEQVLSSTKRVKL------ANGQARSSSPT------GSMIGFPLSRSPSR----------------------QPQATSPSQSHGRASSPHSPPAANGTPHLQQTLLAV-VQGSPTTTTTTPLAAAASQ-LP---SSQQAPVIHPNPNVESPPPAAAGSSPTVSSGGAIQHTNGGPAYLS--PVHAIYHRNSTIIEYERASEGGKLSSAEGSSRS----PSQIRLELIERNLDDH-HHLQQQLAQQQQQQQQQQQQQQHHHQQQLASSSQHPLHHYSHHPREAMRESVIDHHHPHHPHHPQHHQHQSQHQPHPHQQHLQQQQQQQQQQQQHPHHLHQRVLVSNGDLDRDDRSPSPLTPSAAPRFGSPTTTTNSSSSSAPISSTTPPTIISSTSPAGSPPAHVPVAHAHSHHYSQHHHHHPHHLAAHHVHPPHFVVGASSPYASSALPASGYPLTAAAAAVAAYANGASALYGSPPRTTEIASALLTANVLNLS--RRAPSP-YD---ASPAQTASSTASAGSTSGGEEEPDREREI--------------HEHANSLPVKLRHKSHLGDKD-AATALLALQNIKQEPIGHRSSSPAWDDGD-GSSDERDSGISTN--EWPTKAEQKMMVPLPGSPPSAASSSSSAASGGAIVSTAAMVAAVAKITSIPASVVISKKAEENIHLQSKLARLESEVATIKNMMISNTTGSGF--------------GVTAAAQ
>WSc08372 length=1162  numreads=14  gene=isogroup12778  status=isotig
-------------------------------------------------------------------------------------------------------------------------------------------------------------------------------------------------------------------------------------------------------------------------------------DSYWDRRRRNNEAAKRSREKRRFNDMVLEQRVVELTKENHVLKAQLDAIKNKYNICGENLVSVDQIMATLPTNEQVLSSTKRVKI------------NSTAP---------IVFPLARTPVP----------------------QPSLTPQ-------PVPVQVPQHHHQPHA---PQQV-LQQQQQQQQQQQQQQHPTQSQPPQQQSQQAAVIHPNPNIESPPPPQSIASQLQQI--TIQHTNSHYSHHH--SPAAIYR------EYEPLTNGSGSSRCDSKQRDSAIRSPLARVDLLER--DEH---RNESLVDQ--RDRDRDRER---------------------------------------------------------------------------------------EHDRDDVPALPV-----PTFGS----------------------------------------TNSHISGPHISHHPY----------------AGPYSIPNYPVS-------------YANN---LYPSPPRE---INALLTANVLNLS--RRAPSP-YE---TSNGTGSNSSHS----SSGDDEHEREQ-I--------------HDHNNSLPVKLRHKSHLGDKD-AATALLAL-------------------------------------------------------------------------------------------------------------------------------------------------------
>CPIJ016941 CPIJ016941-PA B0XBT4 Putative uncharacterized protein IPR004827 EOG7RG5XT CQUIN
----------------------------MMVAEFVTRQQN------GSPINGE--------------------------------LPGQNHSNSNSMPAHSALMMSS-----DST------------------------------GRASP-FS----------------------------------------------------------------------------GDEDY-----------NGNGYDLAAHLKRKELFTQRKQREFIPDNKKDDSYWDRRRRNNEAAKRSREKRRFNDMVLEQRVVELTKENHVLKAQLDAIKNKYNICGENLVSVDQIMATLPTNEQVLSSTKRVKI------------SNTPP---------LVFPLARTPVS----------------------QPPLTPQ-------PGPPTP-LHHLQPHPQQSPQHLPAHHIPPQQQQQQQQQQPQQ-QPQQQQSQQAAVIHPNPNIESPPPPQSIASQLQQI--TIQHTSSHYSHHPAAAAAAIYR------EYEQ----------PATKHD---RSPLIRMELSER--DDHPAPRAEPLAER----------S---------------------------------------------------------------------------------------NLDRDDVPVLPV-----PTFGS----------------------------------------SNSHISGPHISHHPY----------------SSPYTIPSYPVS-------------YAGG---LYPSPPRE---INALLTANVLNLS--RRAPSP-YE---TSNGTGSNSSHS----SSGDDEHDREH-H--------------HDHNNSLPVKLRHKSHLGDKD-AATALLALQNIKQEP--PLRSSSPWDDGDGGSSDERDSGIST---EWPTKAEQKMLVPIPSSPPSTSVSPVN----------------GPKITSIPASVVISKKTEENIHLQSKLARLESEVATIKNMMISNTAGSGF--------------GVTAAAQ
>AAEL011371 AAEL011371-PA Q16Q81 AAEL011371-PA IPR004827 EOG7RG5XT AAEGY
----------------------------MMVADFVSRPQN------GSPINGE--------------------------------IPGQNHNNSN-MPAHSALLMSN-----NST------------------------------GRASP-AS----------------------------------------------------------------------------PESDY-----------NGNGYDLSGHLKRKDLFSQRKQREFIPDNKKDDSYWDRRRRNNEAAKRSREKRRFNDMVLEQRVVELTKENHVLKAQLDAIKNKYNICGENLVSVDQIMATLPTNEQVLSSTKRVKI------------NSTPS---------IVFPLARPTVP----------------------QSPLTPQ-------QGPQIPSLHSHQPLSQ--PNVI-----------QPSQQHPTQ-QP-QQQSQQAAVIHPNPNIESPPPPQSIASQLQQI--TIQHTSSHYSHH---SPAAIYR------EYEPLTN--GSSRCDSNKHESTIRSPLTRVELMEH--DEH---RSEQLAEHRDRERERDRER---------------------------------------------------------------------------------------NLDRNDVPVLPV-----PTFGS----------------------------------------SNSHISGPHISHHPY----------------SSPYTIPNYPVS-------------YAAN---LYPSPPRE---INALLTANVLNLS--RRAPSP-YE---TSNGTGSNSSHS----SSGDDEHDREH-M--------------HDHNNSLPVKLRHKSHLGDKD-AATALLALQNIKQEP--QIRSSSPWDDGDGGSSDERDSGIST---EWPTKAEQKMMVPLPVSPPSTSVSPIASSTANII---------GGKITSIPASVVISKKAEENIHLQSKLARLESEVATIKNMMISNTAGSGF--------------GVTAAAQ
