# Supplementary material for: Evolutionary divergence of core and post-translational circadian clock genes in the pitcher-plant mosquito, Wyeomyia smithii
Source: BMC Genomics. 2015 Oct 6;16:754. doi: 10.1186/s12864-015-1937-y (PMC4594641; doi:10.1186/s12864-015-1937-y)
Supplement: Additional file 4: — Gblock edited alignments, FA-GB files in .txt format. (ZIP 20 kb) [file 12864_2015_1937_MOESM4_ESM.zip]

Archive with 17 entries (17 files):
- Additional File 4 Gblock edited alignments/CKIIA_Muscle_Protein_Alignment_RA
- Additional File 4 Gblock edited alignments/CLK_Muscle_Protein_Alignment_RA.f
- Additional File 4 Gblock edited alignments/CRY2_Muscle_Protein_Alignment_RA
- Additional File 4 Gblock edited alignments/CULL-3_Muscle_Protein_Alignment_R
- Additional File 4 Gblock edited alignments/CWO_Muscle_Protein_Alignment_RA.f
- Additional File 4 Gblock edited alignments/CYC_Muscle_Protein_Alignment_RA.f
- Additional File 4 Gblock edited alignments/DBT_Muscle_Protein_Alignment_fina
- Additional File 4 Gblock edited alignments/Jetlag_Muscle_Protein_Alignment_R
- Additional File 4 Gblock edited alignments/KAY_Muscle_Protein_Alignment_RA.f
- Additional File 4 Gblock edited alignments/NMO_Muscle_Protein_Alignment_RA.f
- Additional File 4 Gblock edited alignments/PDP1_Muscle_Protein_Alignment_RA
- Additional File 4 Gblock edited alignments/PER_Muscle_Protein_Alignment_RA.f
- Additional File 4 Gblock edited alignments/PP2A-B_Muscle_Protein_Alignment_f
- Additional File 4 Gblock edited alignments/SGG_Muscle_Protein_Alignment_fina
- Additional File 4 Gblock edited alignments/SLMB_Muscle_Protein_Alignment_RA
- Additional File 4 Gblock edited alignments/TIM_Muscle_Protein_Alignment_RA_f
- Additional File 4 Gblock edited alignments/VRI_Muscle_Protein_Alignment_RA.f
