# Supplementary material for: Evolutionary divergence of core and post-translational circadian clock genes in the pitcher-plant mosquito, Wyeomyia smithii
Source: BMC Genomics. 2015 Oct 6;16:754. doi: 10.1186/s12864-015-1937-y (PMC4594641; doi:10.1186/s12864-015-1937-y)
Supplement: Additional file 4: — Gblock edited alignments, FA-GB files in .txt format. (ZIP 20 kb) [file 12864_2015_1937_MOESM4_ESM.zip › Additional File 4 Gblock edited alignments/CKIIA_Muscle_Protein_Alignment_RA]

>DP203677
MAVPSRARVY ADVNSQKPSE YWDYESYVVN WGNQEDYQLV RKLGRGKYSE VFEAINVTNN
EKCVVKILKP VKKKKIKREI KILENLRGGT NLITLEAVVK DPVSRTPALI FEHVNNTDFK
QLYQTLSDYD IRYYLYELLK ALDYCHSMGI MHRDVKPHNV MIDHDNRKLR LIDWGLAEFY
HPGQEYNVRV ASRYFKGPEL LVDYQMYDYS LDMWSLGCML ASMIFRKEPF FHGHDNYDQL
VRIAKVLGTE ELFEYLDKYH IELDPRFHDI LGRHSRKRWE RFVHSENQHL VSPEALDFLD
RLLRYDHYER HTAREAMDHP YFYPIVK
>Na006496
MALPSRARVY TDVNSHKPRE YWDYESYVVN WGQQDDYQLV KKLGRGKYSE VFEAYNITNN
EKCVVKILKP VKKKKIKREI KILENLRGGT NIITLQAVVK DPVSRTPALI FEHVNNTDFK
LLYQTLTDYD IRYYLYELLK ALEYCHSMGI MHRDVKPHNV MIDHENRKLR LIDWGLAEFY
HPGQEYNVRV ASRYFKGPEL LVDYQMYDYS LDMWSLGCMF ASMIFRKEPF FHGHDNYDQL
VRIAKVLGTE ELFEYLDKYH IELDVRFNDI LGRHSRKRWE RFVHSDNQHL VSPESLDFLD
KLLRYDHYER LTAREAMDHP YFYPIVK
>FB0264492
MTLPSAARVY TDVNAHKPDE YWDYENYVVD WGNQDDYQLV RKLGRGKYSE VFEAINITTT
EKCVVKILKP VKKKKIKREI KILENLRGGT NIITLLAVVK DPVSRTPALI FEHVNNTDFK
QLYQTLTDYE IRYYLFELLK ALDYCHSMGI MHRDVKPHNV MIDHENRKLR LIDWGLAEFY
HPGQEYNVRV ASRYFKGPEL LVDYQMYDYS LDMWSLGCML ASMIFRKEPF FHGHDNYDQL
VRIAKVLGTE ELYAYLDKYN IDLDPRFHDI LQRHSRKRWE RFVHSDNQHL VSPEALDFLD
KLLRYDHVDR LTAREAMAHP YFLPIVN
>AGAP005569
MTLPSSARVY ADVNSHKPRE YWDYENYIVD WVNQDDYQLV RKLGRGKYSE VFEAIKMTSN
EKCVVKILKP VKKKKIKREI KILENLRGGT NIITLLAVVK DPVSRTPALI FEHVNNTDFK
QLYQTLSDYD IRYYLYELLK ALDYCHSLGI MHRDVKPHNV MIDHENRKLR LIDWGLAEFY
HPGQEYNVRV ASRYFKGPEL LVDYQMYDYS LDMWSLGCML ASMIFRKEPF FHGHDNYDQL
VRIAKVLGTE DLFAYLDKYN IELDPRFNDI LSRHSRKRWE RFVHSENQHL VSPEGLDFLD
KLLRYDHFER LTAREAMEHP YFAIIVN
>WSc15735
MTLPSSARVY ADVNSHKPRE YWDYENYVVD WANQDDYQLV RKLGRGKYSE VFEAIKITNN
EKCVVKILKP VKKKKIKREI KILENLRGGT NIITLLAVVK DPVSRTPALI FEHVNNTDFK
QLYQTLTDYD IRYYLYELLK ALDYCHSMGI MHRDVKPHNV MIDHENRKLR LIDWGLAEFY
HPGQEYNVRV ASRYFKGPEL LVDYQMYDYS LDMWSLGCML ASMIFRKEPF FHGHDNYDQL
VRIAKVLGTE DLFAYLDKYN IELDPRFNDI LSRHSRKRWE RFVHSENQHL VSPEALDFLD
KLLRYDHYER LTAKEAMEHP YFAPIVN
>AAEL012094
MTLPSSARVY ADVNSHKPRE YWDYENYVVD WANQDDYQLV RKLGRGKYSE VFEAIKITNN
EKCVVKILKP VKKKKIKREI KILENLRGGT NIITLLAVVK DPVSRTPALI FEHVNNTDFK
QLYQTLTDYD IRYYLYELLK ALDYCHSMGI MHRDVKPHNV MIDHENRKLR LIDWGLAEFY
HPGQEYNVRV ASRYFKGPEL LVDYQMYDYS LDMWSLGCML ASMIFRKEPF FHGHDNYDQL
VRIAKVLGTE DLFAYLDKYN IELDPRFNDI LSRHSRKRWE RFVHSENQHL VSPEALDFLD
KLLRYDHYER LTAREAMEHP YFAVIVN
>CPIJ801916
MTLPSSARVY ADVNSHKPRE YWDYENYVVD WANQDDYQLV RKLGRGKYSE VFEAIKITNN
EKCVVKILKP VKKKKIKREI KILENLRGGT NIITLLAVVK DPVSRTPALI FEHVNNTDFK
QLYQTLTDYD IRYYLYELLK ALDYCHSMGI MHRDVKPHNV MIDHENRKLR LIDWGLAEFY
HPGQEYNVRV ASRYFKGPEL LVDYQMYDYS LDMWSLGCML ASMIFRKEPF FHGHDNYDQL
VRIAKVLGTE DLFAYLDKYN IELDPRFNDI LSRHSRKRWE RFVHSENQHL VSPEALDFLD
KLLRYDHYER LTAREAMEHP YFGIIVN
