# Supplementary material for: Evolutionary divergence of core and post-translational circadian clock genes in the pitcher-plant mosquito, Wyeomyia smithii
Source: BMC Genomics. 2015 Oct 6;16:754. doi: 10.1186/s12864-015-1937-y (PMC4594641; doi:10.1186/s12864-015-1937-y)
Supplement: Additional file 4: — Gblock edited alignments, FA-GB files in .txt format. (ZIP 20 kb) [file 12864_2015_1937_MOESM4_ESM.zip › Additional File 4 Gblock edited alignments/CLK_Muscle_Protein_Alignment_RA.f]

>FB0023076
KSRNLSEKKR RDQFNSLVND LSALISTSSR KMDKSTVLKS TIAFLKNHNE ATDRSKVFEI
QQDWKPAFLS NDEYTHLMLE SLDGFMMVFS SMGSIFYASE SITSQLGYLP QDLYNMTIYD
LAYEMDHEAL LNIFMNPTPV IEPRQTDISS SNQITFYTHL RRGGMEKVDA NAYELVKFVG
YFRDTNTSTG SSSEVSNGSD KKLVFVGTGR VQNPQLIREM SIIDPTSNEF TSKHSMEWKF
LFLDHRAPPI IGYMPFEVLG TSGYDYYHFD DLDSIVACHE ELRQTGEGKS CYYRFLTKGQ
QWIWLQTDYY VSYHQFNSKP DYVVCTHKVV SYAEVLKQSQ LQDQLQRKHD ELQKLILQQQ
NELRIVSEQL LLSR
>DP206046
RTRNLSEKKR RDQFNMLVNE LGSMVSTNNR KMDKSTVLKS TISFLKNHNE ITVRSRAHDV
QEDWKPAFLS NEEFTYLVLE ALEGFVMVFS ASGCIYYVSE SVTSLLGHTP GDIINKSIFD
LAFVDDRPNL YNILQN-GGT LDPTQV-VTT DNPISFRCRL QRGTLDFRDE VTYELVQFDG
HFRNLESNE- ---NGHHSYE SRLLFVCTGR LYMPQLVRDV SLVDTIRSEF TSRHSLEWKF
LFLDHRAPPI IGYLPFEVLG TSGYDYYHFD DLEKVVSCHE ALMQKGELTS CYYRFLTKGQ
QWIWLQTRFY ITYHQWNSKP EFVVCTHRVV SYADIIKQAQ LQEQLQRTHR ELQQMIVRQQ
EELRQVKEQL LFAR
>Na031986
KSRNLSEKKR RDQFNMLVNE LGSMVNTNTR KMDKSSVLKS TILFLKNHNE LAVRSRTHEI
QEDWKPSFLS NEEFTHLTLE ALDGFIMLFS LSGRIFYVSE SITSLLGYLP SELTNTTIYE
IALQEDQSHL YNTLANASNT RD--QNSIKT EHQVSFTCHI KRGGLDFREE PIYELVQFIG
YFRDADVDNM IPNNRFGSCE TKTVFVCTGR LQVPQLIREM SVVDNTKTEF TSKHSLEWKF
LFLDHRAPPI IGYLPFEVLG TSGYDYYHID DLDKVVTCHE SLMKKGEGTS CYYRFLTKGQ
QWIWLQTRFY ITYNQWHSNP EFIVCTHHVV SYTDVVKQNQ IQDELQRKHE ELQQLIVHQQ
EELRRVSEQL LIAR
>WS_2GK8YT
---------- ---------- ---------- ---------- ---------- ----------
---------- ---------- --DGFIIVFS STGRVFYASE SITSLLGHLP SDLLNMTVYD
VVYEDDQNDL YNILLNPTVV VDPLQTGIAR ENQVTFSCYI KRGTTDYRFE VSYELVQFTG
YFRDVDADSL MTASRFSSYD TRLYF----- ---------- ---------- -RRH---WQ-
-VADPAADP- ---------- ---------R DVD----C-- ---------- ----------
---------- ---------- ---------- ---------- ---------- ----------
---------- ----
>AGAP005711
KSRNLSEKKR RDQFNLLVNE LSSMVSSNSR KMDKSTVLKS TIAFLKSHNE IAVRSRVHEI
QTDWKPSFLS NEEFTHLILE ALDGFIIVFS STGRVFYASE SITSLLGHLP SDLLNMTVYD
MVYEDDQNDL YNILLNPTTV VDPLQTGISR ENQVTFSCYI KRGTVDYRAD VSYEHVQFTG
YFRDVDTESL MTTSRFSGYD SRLVFVGTGR LQTPQLIREM SIVDNTKSEF TSRHSLEWKF
LFLDHRAPPI IGYLPFEVLG TSGYDYYHFD DLEKVVACHE ALMQKGEGTS CYYRFLTKGQ
QWIWLQTRFY ITYHQWNSKP EFVVCTHRVV SYADVMKQNQ VQDQLQRKHE ELQHLILQQQ
EELRRVQEQL LMAR
>CPIJ002146
KSRNLSEKKR RDQFNLLVNE LSSMVSSNSR KMDKSTVLKS TIAFLKSHNE IAVRSRVHEI
QTDWKPSFLS NEEFTHLILE ALDGFIIVFS STGRVFYASE SITSLLGHLP SDLSNMTVYD
MVYEDDQNDL YNILLNPAAV VDPLQTGISR ENQVTFACYI KRGTADYRSE VSYELVQFTG
YFRDVDADSL MTTSRFSTYD TRLIFVGTGR LQTPQLIREM SIVDSSKSEF TSRHSLEWKF
LFLDHRAPPI IGYLPFEVLG TSGYDYYHFD DLEKVVSCHE ACK------- ----------
---------- ---------- ---------- ---------- ---------- ----------
---------- ----
>AAEL012562
KSRNLSEKKR RDQFNLLVNE LSSMVSSNSR KMDKSTVLKS TIAFLKSHNE IAVRSRVHEI
QTDWKPSFLS NEEFTHLILE ALDGFIIVFS STGRVFYASE SITSLLGHLP SDLLNMTVYD
MVYEDDQNDL YNILLNPAAV VDPLQTGISR ENQVTFSCYI KRGTADYRTE VSYELVQFTG
YFSDVDADSL MTTSRFSGYD TRLIFVGTGR LQTPQLIREM SIVDSSKSEF TSRHSLEWKF
LFLDHRAPPI IGYLPFEVLG TSGYDYYHFD DLEKVVSCHE ALMQKGEGTS CFYRFLTKGQ
QWIWLQTRFY ITYHQWNSKP EFVVCTHRVV SYADVMKQNQ VQDQLQRKHE ELQHLIMHQQ
EELRRVQEQL LMAR
