# Supplementary material for: Evolutionary divergence of core and post-translational circadian clock genes in the pitcher-plant mosquito, Wyeomyia smithii
Source: BMC Genomics. 2015 Oct 6;16:754. doi: 10.1186/s12864-015-1937-y (PMC4594641; doi:10.1186/s12864-015-1937-y)
Supplement: Additional file 4: — Gblock edited alignments, FA-GB files in .txt format. (ZIP 20 kb) [file 12864_2015_1937_MOESM4_ESM.zip › Additional File 4 Gblock edited alignments/CRY2_Muscle_Protein_Alignment_RA]

>DP208079
KHTVHWFRKG LRLHDNPALR EGLVDATTFR CVFIIDPWFA SSSNVGINKW RFLLQCLEDL
DKNLRKLNSR LFVVRGQPAD ALPKLFREWG TTALTFEEDP EPYGRVRDHN IMTKCREVGI
QVTSRVSHTL YKLDDIIEKN GGKAPLTYHQ FQALIASMPP PPSAEPTISL ETLNRAVTPI
SDNHDERFGV PTLEELGFDT EGLKPPIWIG GENEALLRLE RHLERKAWVA SFGRPKMTPE
SLLSSQTGLS PYLRFGCLST RLFYYQLSEL YKRIKQERPP LSLHGQILWR EFFYCAATRN
PNFDRMEGNP ICVQIPWEKN QEALKKWANG QTGFPWIDAI MIQLRNDGWI HHLARHAVAC
FLTRGDLWIS WEEGMKVFDE LLLDADWSVN AGMWMWLSCS SFFQQFFHCY CPVRFGRKTD
PNGDFIRKYI PVLKNMPTRY IHEPWVCPEE IQKSIRCIIG KDYPMPIVDH TKASEINLER
IKQVYAQLAK FK-QGALIPQ MLQRPNV--- ----LQSSPS PTSIIANINQ S-NYLCYIVN
EINKNINDIP VK-----QNN Y
>Na006626
KHTVHWFRKG LRLHDNPSLR EGLAGASTFR CVFVLDPWFA GSANVSINKW RFLLQCLEDL
DRSLHQLNSR LFVIRGQPAD ALPKLFREWG TTSLTFEEDP EPYGRVRDEN ITTLCKELGI
TVVQRVSHTL YKLDEIIEKN GGKPPLTYHQ FQNVIARMDP PEYPAAAVTA ACIGSAYTPL
KDDHDDFFGV PTLEELGFDT EGLMAPVWVG GETEALARLE RHLERKAWVA SFGRPKMTPQ
SLLPSQTGLS PYLRFGCLST RLFYYQLADL YKKIKKTIPP LSLHGQLLWR EFFYCAATNN
PNFDRMHGNP ICVQIPWDKN VVALSKWANG QTGFPWIDAI MTQLREEGWI HQLARHAVAC
FLTRGDLWIS WEEGMKVFDE LLLDADWSIN AGMWMWLSCS SFFQQFFHCY CPVRFGRKAD
PNGDYIRRYL PVLKNFPTRY IHEPWNAPLS VQRAAKCIIG QEYALPMVNH SKSSRINVER
MKRVYQQLSK YR-NGVSLKG ETIG------ ---------- ---------- ----------
---------- ---------- -
>CPIJ015481
KHTVHWFRKG LRLHDNPALR EGLKDAASLR CVFVIDPWFA GSSNVGINKW RFLLQCLEDL
DRNLRQLNSR LFVIRGQPAD ALPKLFKEWG TTCLTFEEDP EPFGKVRDHN ISEMCKELNI
DVISAVSHTL YKLERIIEKN NGRAPLTYNQ FQAIIASMDA PPQPEPAITL AAIGRAVTPQ
CDDHDDKYGV PTLEELGFET EGLKPPIWVG GETEALARLE RHLERKAW-- ----------
---------- ---------- ---------- --KIKKAYPP LSLHGQLFWR EFFYCAATKN
PNFDKMAGNP ICVQIPWDRN AEALAKWASG QTGFPWIDAI MTQLREEGWI HHLARHAVAC
FLTRGDLWIS WEEGMKVFEE LLLDADWSVN AGMWMWLSCS SFFQQFFHCY CPVKFGRKAD
PNGDYIRRYL PVLKNFPTRY IHEPWNAPES VQRAARCIIG KNYPLPMVNH AIASRANMER
IKQVYQQLAK YRKGGSAIAG VMTAAKVQHM NASSLNDSPS PTTIMTSVNS SGNYMCYERN
QENLYNSQFK VEYSDNFNSG Y
>CPIJ018859
KHTVHWFRKG LRLHDNPALR EGLKDAASLR CVFVIDPWFA GSSNVGINKW RFLLQCLEDL
DRNLRQLNSR LFVIRGQPAD ALPKLFKEWG TTCLTFEEDP EPFGKVRDHN ISEMCKELNI
DVISAVSHTL YKLERIIEKN NGRAPLTYNQ FQAIIASMDA PPQPEPAITL AAIGRAVTPQ
CDDHDDKYGV PTLEELGFET EGLKPPIWVG GETEALARLE RHL------- ----------
---GTQTGLS PYLRFGCLST RLFYYQLTDL YKKIKKAYPP LSLHGQLFWR EFFYCAATKN
PNFDKMAGNP ICVQIPWDRN AEALAKWASG QTGFPWIDAI MTQLREEGWI HHLARHAVAC
FLTRGDLWIS WEEGMKVFEE LLLDADWSVN AGMWMWLSCS SFFQQFFHCY CPVKFGRKAD
PNGDYIRRYL PVLKNFPTRY IHEPWNAPES VQRAARCIIG KNYPLPMVNH AIASRANMER
IKQVYQQLAK YRKGGSAIAG VMTAAKVQHM NASSLNDSPS PTTIMTSVNS SGNYMCYERN
QENLYNSQFK VEYSDNFNSG Y
>AG004261
KHTVHWFRKG LRLHDNPALR EGLRGARTFR CVFIIDPWFA GSSNVGINKW RFLLQCLDDL
DRNLRKLNSR LFVIRGQPAD ALPKLFKEWG TTCLTFEEDP EPFGRVRDHN ISEMCKELGI
EVISAASHTL YNLERIIEKN GGRAPLTYHQ FQAIIASMDA PPQPEAAITL DVIGNANTPQ
YDDHDDKYGV PTLEELGFET EALRPPVWIG GETEALARLE RHLERKAWVA SFGRPKMTPQ
SLLASQTGLS PYLRFGCLST RLFYYQLTDL YKKIKKACPP LSLHGQLLWR EFFYCAATKN
PTFDKMAGNP ICVQIPWDRN AEALAKWASG QTGFPWIDAI MTQLREEGWI HHLARHAVAC
FLTRGDLWIS WEEGMKVFEE LLLDADWSVN AGMWMWLSCS SFFQQFFHCY CPVKFGRKAD
PNGDYIRRYL PVLKNFPTRF IHEPWNASES VQRAAKCLIG KDYPLPMVNH AIASRANMER
IKQVYQHLAK YRKGGSAIAG VMTAAKVQHM NTSSMNDSPS PTTILTSVNS SGNYMCYERN
Q-NIYNSQFK VEYSDNFNSG Y
>WSc05165
KHTVHWFRKG LRLHDNPALR EGLKDATTFR CVFVIDPWFA GNSNVGINKW RFLLQCLEDL
DRNLRKLNSR LFVIRGQPAD ALPKLFKEWG TTCLTFEEDP EPFGKVRDHN ISEMCKELGI
EVISAVSHTL YKLERIIEKN GGRAPLTYHQ FQAIFASMDP PPQPEQAITV DTIGNGSTPQ
CDDHDDKYGV PTLEELGFET EGLKPSIWVG GETEALARLE RHLERKAWVA SFGRPKMTPQ
SLLASQTGLS PYLRFGCLST RLFYYQLTDL YKKIKKACPP LSLHGQLLWR EFFYCAATKN
PNFDKMAGNP ICVQIPWDRN AEALAKWASG QTGFPWIDAI MTQLREEGWI HHLARHAVAC
FLTRGDLWIS WEEGMKVFEE LLLDADWSVN AGMWMWLSCS SFFQQFFHCY CPVKFGRKAD
PNGDYIRRYL PVLKNFPTRY IHEPWNAPES VQRAAKCIIG KDYPLPMVNH AIASRANMER
IKQVYQQLAK YRKGGSAIAG VMTAAKMQHM NVSSLNDSPS PTTIMTNVNS SGNYMCYERS
QENLYSNQFK VEYTDNFDSG Y
>AAEL002602
--MPGWLTH- ---------- ----DARNYS IAF------- ---------- ----------
---------- ---------- ---------- ---------- ---------- ----------
---------- ----RIIEKN GGRAPLTYHQ FQAIIASMDA PPQPEPAITL DTIANATTPQ
YEDHDDKYGV PTLEELGFET EGLKPLIWVR GETEALARLE RHLERKAWVA SFGRPKMTPQ
SLLARQTGLS PYLRFGCLST RLFYYQLTDL YKKIKKACPP LSLYGQLLWR EFFYCAATKN
PNFDKMAGNP ICVQISWDRN AEALAKWASG QTGFPWIDAI MTQLREEGWI HHLARHAVAC
FLTRGDLWIS CEEGMKVFEE LLLDADWSVN AG--MWLSCS SFFQQFFHCY CPVKFGRKAD
PNGDYIRRYL PVLKEV---- ---------- ---------- ---------- ----------
---------- --KSG----- ---------- ---------- ---------- ----------
---------- ---------- -
>AAEL011967
KHTVHWFRKG LRLHDNPALR EGLKDAVSFR CVFVIDPWFA GSSNVGINKW RFLLQCLEDL
DRNLRKLNSR LFVIRGQPAD ALPKLFKEWG TTCLTFEEDP EPFGKVRDHN ISEMCKELGI
EVISAVSHTL YKLERIIEKN GGRAPLTYHQ FQAIIASMDA PPQPEPAITL DTIANATTPQ
YEDHDDKYGV PTLEELGFET EGLKPPIWVG GETEALARLE RHLERKAWVA SFGRPKMTPQ
SLLASQTGLS PYLRFGCLST RLFYYQLTDL YKKIKKACPP LSLHGQLLWR EFFYCAATKN
PNFDKMAGNP ICVQIPWDRN AEALAKWASG QTGFPWIDAI MTQLREEGWI HHLARHAVAC
FLTRGDLWIS WEEGMKVFEE LLLDADWSVN AGMWMWLSCS SFFQQFFHCY CPVKFGRKAD
PNGDYIRRYL PVLKNFPTRY IHEPWNAPET VQRTAKCIIG KEYPLPMVNH AIASRANMER
IKQVYQQLAK YRKGGSAIAG VMTAAKVQHM NASSLNDSPS PTTIMTNLNS SGNYMCYERN
QENLYNNQFK VEYTDNYNSG Y
