# Supplementary material for: Evolutionary divergence of core and post-translational circadian clock genes in the pitcher-plant mosquito, Wyeomyia smithii
Source: BMC Genomics. 2015 Oct 6;16:754. doi: 10.1186/s12864-015-1937-y (PMC4594641; doi:10.1186/s12864-015-1937-y)
Supplement: Additional file 4: — Gblock edited alignments, FA-GB files in .txt format. (ZIP 20 kb) [file 12864_2015_1937_MOESM4_ESM.zip › Additional File 4 Gblock edited alignments/CULL-3_Muscle_Protein_Alignment_R]

>DP215829
KSTLPKRAFP MTMDEKYVER IWSLLKNAIQ EIQKKNNSGL SFEELYRNAY TMVLHKHGER
LYTGLKEVVT HHLETKVRED VLQALHNGFL QTLNNAWTDH QTSMVMIRDI LMYMDRVYVQ
QNDVDNVYNL GLIIFRDQVA RYGCIRDHLR QTLLELVARE RRGEVVDRLA IRNACQMLMV
VGINSRTVYE EDFEKPFLHQ SSEFYRMESQ KFLAENSAAV YIARVEARIS EEAERARHYL
DESTEPRIVA VLEHELIERH IKTIVEMENS GVVHMLMHTR TVELACMYKL LSRVEGLRTV
ADAVSAHLRE QGRALVTDTN AIAYVQNLLD LKDRFDHFLH NSFNNDKIFK HMIASDFEYF
LNLNNKSPEF LSLFIDGKLK KGEKGMSEQE IEAVLDKTMV LFRFLQEKDV FERYYKQHLA
KRLLLNKSVS DDSEKNMISK LKTECGCQFT SKLEGMFKDM TVSNTIMEEF KEHVLQSGNN
LHGVDLSVRV LTTGFWPTQS ATPKCNIPTA PRSAFDVFRS FYLAKHSGRQ LSLQPQLGSA
DLHATF---- --RAPSTGSP PRSPPSA-PA AVRRRIIQVS TFQMCVLLLF NKRERLTYEE
ILNETDIPEK DLVRALQSLA MGKPTQRVLI KHPKKEIEPS HQFYVNDAFT SKLHRVKIQT
VAAKGESEPE RRETRNKVDE DRKHEIEAAI VRIMKARKKM AHTLLVAEVT EQLRVRFLPS
PVVIKKRIEG LIEREYLART PDDRKVYTYV A
>Na003449
RSLCSNKERL TSMDERYVEN IWALLKNAIQ EIQKKNNSSL SFEELYRNAY TMVLHKYGER
LYTGLKEVIT QHLVMKVRND VLESLYNNFL QTLNQAWNDH QTSMVMIRDI LMYMDRVYVQ
QNNVDNVFDL GLIIFRDQVV RYGCIRDHLR DTLLSMIARE RNGDIVDRIA IKNACQMLML
LGIKNRQVYE EDFERPFLQQ SVEFYKMESQ KFLEENSASV YIKQVEARIT EESERAKHYL
DESTEPRIVE VVEEELIKKN MKTIVEMENS GVVHMLQNLK TQDLGCMYKL FSRVDGLDTV
CGCVSQYLRE RGRALVQETN AVQFVQNLLD LKDRFEHFLH ISFNNDKQFK QMIASDFEYF
LNLNTKSPEY LSLFIDDKLK KGLKGMTEQE IEGILDKTMV LFRFLQEKDV FERYYKQHLA
KRLLLNKSVS DDSEKNMISK LKTECGCQFT SKLEGMFKDI TVSNTIMEEF KEHTLANGMT
LSGVDLSVRV LTTGFWPTQA ATPKCSMPSA PRNAFDAFRR FYLGKHSGRQ LTLQPQLGSA
DLNATFYGPR --REENMPEC SSTSPGFGTI TTRKHIIQVS TYQMCVLMLF NNREKLTYEE
IQNETDIPER DLIRALQSLA MGKATQRVLL KYPRKEIEPS HSFCVNDNFS SKLHRVKIQT
VAAKGECEPE RKETRSKVDE DRKHEIEAAI VRIMKARKRM AHNILVTEVT DQLRARFLPS
PVIIKKRLEN LIEREYLART PEDRKVYTYV A
>FB0261268
RIARQNRAFN ASMDEKYVET IWASLKNAIQ EIQKKNNSGL SFEQLYRNAY NMVLHKHGNR
LYYGLREVVS EHLEHKVRAD VLEALHSNFL PKLNQAWTDH QTSMVMIRDI LMYMDRVYVQ
QREVDNVYNL GLILFRDQVV RYSEIQKALR EKLLGMVMEE RHGEAINHLA IKNACSMLIT
LGINSRTVYE EDFEKPFLAQ SAAFYKFESQ NFLAENNAGV YIKKVEARIT EESSRAALYL
DKDTEPRIVR VVEEELIKKH MRPIVEMENS GVVYMIKNSK TEDLACTYKL FSRLEGLKVI
ADTMSAYLRE QGRMLVKETN PITFVQNLLD LKDRFDQFLV HSFANDRIFK NVISSDFEHF
LNLNNKSPEY LSLFIDDKLK KGGKGMSEQE IESILDKTMV LFRFLLEKDV FERYYKTHLA
KRLLLNKSVS DDFEKNMISK LKTECGCQFT SKLEGMFKDM SVSNTIMDEF KNFVNNNNLS
LGGVELTVRI LTTGFWPTQT ATPNCNIPAA PREAFDIFKN FYLNKHSGRQ LTLQPQMGTA
YINAVFYGRK AVESEKDKDA PSSSSSG-PT TTRKHILQVS TYQMCVLLLF NNRDVLTYDD
IHQETDIPER ELVRALQSLS MGKPAQRLLV RNSKKDIEPT DEFYVNDAFN SKFHRVKIQT
VAAKGESEPE RKETRGKVDE DRKHEIEAAI VRIMKARKRL AHNLLVSDVT SQLKSRFLPS
PVFIKKRIEG LIEREYLQRS PEDRKVYNYL A
>AGAP008105
RVSTQKRAFP MTMDEKYVES IWSLLKNAIQ EIQKKNNSGL SFEELYRNAY TMVLHKHGER
LYSGLKEVVT HHLESKVREE VLRSFNCNFL QTLNQCWNDH QTSMVMIRDI LMYMDRVYVQ
QNDVDNVYNL GLNIFRDQVV RYPRIRDHMR ETLLNMVMCE RKGEAIDHIA IKNACQMLMV
LGINQRWVYE EDFERPFLTQ SAAFYKLESQ KFLAENSASV YIRRVEARIT EEAERAKLYL
DESTESRIVE VVEDELIKKH MRTIVEMENS GVVYMLQNTK TEDLACMHKL FSRVGGLKTI
ADCVSQNLRS LGRDLVKETN PITFVQNLLD LKDRSDHFLY HSFNNDKTFK NMISSDFEHF
LNLNSKSPEY LSLFIDDKLK KGCKGMSEQE IETILDKTMV LFRYLQEKDV FERYYKAHLA
KRLLLNKSVS DDSEKNMISK LKTECGCQFT SKLEGMFKDM SVSNTVMEEF KNHINNDNSA
LEGVELTVRI LTTGFWPTQS VTPNCNIPAA PRKAFETFKR FYLAKHSGRQ LTLQPQLGTV
YMNAEFYGVK AEKEKTEGNC SSTAPSAGLD APKRHVLQLS TYQMCVLMLF NNRERMTYED
IQQETDIPSK DLIRALQSLS MGKQQQRLLV RTPKKEIVST DEFYVNDAFV SKFHKVKIQT
VAAKGESEPE RKETRSKVDE DRKHEIEAAI VRIMKARKRM PHNLLVSDVT SQLKSRFLPS
PVIIKKRIEG LIEREYLART PEDRKIYVYL A
>AGAP012905
---------- ---------- ---------- ---------- ---------- ----------
---------- ---------- ---------- ---------- ---------- ----------
---------- ---------- ---------- ---------- ---------- ----------
---------- ---------- ---------- ---------- ---------- ----------
---------- ---------- ---------- ---------- ---------- ----------
---------- ---------- ---------- ---------- ---------- ----------
---------- ---------- ---------- ---------- ---------- ----------
---------- ---------- ---------- ---------- ---------- ----------
---------- ---------- ---------- ---------- ---------- ----------
---------- ---------- ---------- ---------- ---------- ----------
---------- ---------- ---------- ---------- ---------- ----------
---------- ---------- ----XIEAAI VRIMKARKRM PHNLLVSDVT SQLKSRFLPS
PVIIKKRIEG LIEREYLART PEDRKIYVYL A
>WS07535
RISTQKRAFP MTMDEKYVES IWSLLKNAIQ EIQKKNNSGL SFEELYRNAY TMVLHKHGER
LYTGLKDVVT LHLETKVREE VLRSFNCNFL QTLNQSWNDH QTSMVMIRDI LMYMDRVYVQ
QNDVDNVYNL GLIIFRDQVV RYGRIRDHMR ETLLSMVMCE RKGEAIDHIA IKNACQMLMV
LGINSRWVYE EDFERPFLTQ SAAFYKLESQ KFLSENSASV YIRRVEARIT EEAERAKLYL
DESTECRIVE VVEDELIKKH MRTIVEMENS GVVYMLKNTK TEDLACMYKL FSRVGGLKTI
ADCVSQHLRS MGKNLVKETN PITFVQNLLD LKDRFDHFLH HSFNNDKIFK NMISSDFEHF
LNLNSKSPEY LSLFIDDKLK KGCKGMSEQE IETILDKTMV LFRYLLEKDV FERYYKAHLA
KRLLLNKSVS DDSEKNMISK LKTECGCQFT SKLEGMFKDM SVSNTVMEEF KNHISNDPSA
LDGVELSVRI LTTGFWPTQS ATPNCNIPQA PRRAFETFKR FYLAKHSGRQ LTLQPQLGTV
YMNAEFYGIK ADKESADGAC SSTAVASGLG APRKHVLQLS TYQMCVLMLF NNRERLSYDE
IQQETDIPGK DLIRALQSLS MGKQQQRLLV RTPKKDIEPT NMFYVNDAFV SKFHKVKIQT
VAAKGESEPE RKETRSKVDE DRKHEIEAAI VRIMKARKKM AHNLLVSDVT TQLKSRFMPS
PVIIKKRIEG LIEREYLART PEDRKVYVYL A
>CPIJ801799
RISTQKRAFP MTMDEKYVES IWSLLKNAIQ EIQKKNNSGL SFEELYRNAY TMVLHKHGER
LYTGLKDVVT QHLETKVREE VLRSFNSNFL QTLNQAWNDH QTSMVMIRDI LMYMDRVYVQ
QNDVDNVYNL GLIIFRDQVV RYGRIRDHMR ETLLNMVMCE RKGEAIDHIA IKNACQMLMV
LGINCRWVYE EDFERPFLTQ SAAFYKLESQ KFLSENSASV YIRRVEARIT EEAERAKLYL
DESTESRIVE VVEDELIKKH MRTIVDMENS GVVYMLKNTK TDDLGCMYKL FSRVGGLKTI
ADCVSQHLRS MGKNLVKETN PITFVQNLLD LKDRFDHFLH HSFSNDKIFK NMISSDFEHF
LNLNSKSPEY LSLFIDDKLK KGCKGMSEQE IETILDKTMV LFRYLLEKDV FERYYKAHLA
KRLLLNKSVS DDSEKNMISK LKTECGCQFT SKLEGMFKDM SVSNTVMEEF KNHISNDPSA
LDGVELSVRI LTTGFWPTQS ATPNCNIPLA PRRAFETFKR FYLAKHSGRQ LTLQPQLGTV
YMNAEFYGVK AEKESA-GYC SSTAVVASLG APRKHVLQLS TYQMCVLMLF NNRERLSYDE
IQQETDIPGK DLIRALQSLS MGKQQQRLLV RTPKKDIEPT NVFYVNDAFV SKFHKVKIQT
VAAKGESEPE RKETRSKVDE DRKHEIEAAI VRIMKARKKM AHNLLVSDVT TQLKSRFMPS
PVIIKKRIEG LIEREYLART PEDRKVYVYL A
>AAEL006291
RMA-QKRAFP MTMDEKYVES IWSLLKNAIQ EIQKKNNSGL SFEELYRNAY TMVLHKHGER
LYTGLKDVVT QHLETKVRDE VLRSFNCNFL QTLNQSWNDH QTSMVMIRDI LMYMDRVYVQ
QNDVDNVYNL GLIIFRDQVV RYGRIRDHMR ETLLNMVMCE RKGEAIDHIA IKNACQMLMV
LGINSRWVYE EDFERPFLTQ SAAFYKLESQ KFLSENSASV YIRRVEARIT EEAERAKLYL
DESTECRIVE VVEDELIKKH MRTIVEMENS GVVYMLKNTK TEDLACMYKL FSRVGGLKTI
ADCVSQHLRS MGKNLVKETN PITFVQNLLD LKDRFDHFLH HSFNNDKIFK NMISSDFEHF
LNLNSKSPEY LSLFIDDKLK KGCKGMSEQE IETILDKTMV LFRYLLEKDV FERYYKAHLA
KRLLLNKSVS DDSEKNMISK LKTECGCQFT SKLEGMFKDM SVSNTVMEEF KNHISNDPSA
LDGVELSVRI LTTGFWPTQS ATPNCNIPLA PRRAFETFKR FYLAKHSGRQ LTLQPQLGTV
YMNAEFYGVK AEKEPVEGGC SSTAAVAGLG APRKHVLQLS TYQMCVLMLF NNRERLTYDE
IQQETDIPGK DLIRALQSLS MGKQQQRLLV RTPKKDIEPT NVFYVNDAFV SKFHKVKIQT
VAAKGESEPE RKETRSKVDE DRKHEIEAAI VRIMKARKKM AHNLLVSDVT TQLKSRFMPS
PVIIKKRIEG LIEREYLART PEDRKVYVYL A
>AAEL007187
RMA-QKRAFP MTMDEKYVES IWSLLKNAIQ EIQKKNNSGL SFEELYRNAY TMVLHKHGER
LYTGLKDVVT QHLETKVRDE VLRSFNCNFL QTLNQSWNDH QTSMVMIRDI LMYMDRVYVQ
QNDVDNVYNL GLIIFRDQVV RYGRIRDHMR ETLLNMVMCE RKGEAIDHIA IKNACQMLMV
LGINSRWVYE EDFERPFLTQ SAAFYKLESQ KFLSENSASV YIRRVEARIT EEAERAKLYL
DESTECRIVE VVEDELIKKH MRTIVEMENS GVVYMLKNTK TEDLACMYKL FSRVGGLKTI
ADCVSQHLRS MGKNLVKETN PITFVQNLLD LKDRFDHFLH HSFNNDKIFK NMISSDFEHF
LNLNSKSPEY LSLFIDDKLK KGCKGMSEQE IETILDKTMV LFRYLLEKDV FERYYKAHLA
KRLLLNKSVS DDSEKNMISK LKTECGCQFT SKLEGMFKDM SVSNTVMEEF KNHISNDPSA
LDGVELSVRI LTTGFWPTQS ATPNCNIPLA PRRAFETFKR FYLAKHSGRQ LTLQPQLGTV
YMNAEFYGVK AEKEPVEGGC SSTAAVAGLG APRKHVLQLS TYQMCVLMLF NNRERLTYDE
IQQETDIPGK DLIRALQSLS MGKQQQRLLV RTPKKDIEPT NVFYVNDAFV SKFHKVKIQT
VAAKGESEPE RKETRSKVDE DRKHEIEAAI VRIMKARKKM AHNLLVSDVT TQLKSRFMPS
PVIIKKRIEG LIEREYLART PEDRKVYVYL A
