# Supplementary material for: Evolutionary divergence of core and post-translational circadian clock genes in the pitcher-plant mosquito, Wyeomyia smithii
Source: BMC Genomics. 2015 Oct 6;16:754. doi: 10.1186/s12864-015-1937-y (PMC4594641; doi:10.1186/s12864-015-1937-y)
Supplement: Additional file 4: — Gblock edited alignments, FA-GB files in .txt format. (ZIP 20 kb) [file 12864_2015_1937_MOESM4_ESM.zip › Additional File 4 Gblock edited alignments/CWO_Muscle_Protein_Alignment_RA.f]

>DP209925
LSFAPP---- SEDEAEYPPG RQDPMSHRII EKRRRDRMNN CLADLSRLIP PEYLKKGRGR
VEKTEIIEMA IRHLKYLQER GSEFLAGYQR AGAEAVRFVE LQGSADQLAA HLHSHADMMA
KEAVHEKRV- --YPN----- ---------- --SETTSSSS SPYEPDRQEH FADCERLSV-
--LRKIR--- ---KPEHEDY LHSYKFKNSI ERRFSVPVFA LNALGYYVPL SVEYGCVSRQ
L-GAGVTSLA RALHPVTIHV NFQPCI
>Na012953
LNFATA---- SEDDEVYT-- ---------- ---------- ---------- ---------R
VS-------- ---------- ---------- ---------- ---------- ----------
---------- ---------- ---------- ---------- ---------- ----------
---------- ---------- ---------- ---------- ---------- ----------
---------- ---------- ------
>Na012954
LNFATA---- SEDDEVYT-- RQDPMSHRII EKRRRDRMNN CLADLSRLIP AEYLKKGRGR
VEKTEIIEMA IRHMKHLQSA AEHYRLGYQE CLSETMHFLV EVEGCVQLIS HLQQHCDKIL
ATS---DRLG FPHPVSACNG VSSFAHGNGG IPCPNGANGS STLLHNNSSN SDRCSSSGVS
SFLL---LTP AS-SSEQQRP PANYKFKNSI KQRFSVPIFA LHDNGFYVPL TLEASLLRPH
M-GCTAGDIV V-LHPVTISV NFNHAS
>FB0259938
LNFSTSATAY SEDDAEYATG RQDPLSHRII EKRRRDRMNS CLADLSRLIP PQYQRKGRGR
IEKTEIIEMA IRHLKHLQS- --DYRSGYMD CMKEAAKFLY DVHMCHRLLG RLQEHIDEMF
KTDCYKSTRS CHMPDSPHQA YHPPLCHLRD MLSASDVEHS -TAPHHHHHH TDSSHH----
DFLMSVRMRN YSESHEIEHN -NNYKYKNHI KERFVVPIFA LHGQGYYVPL NVDYNALVPF
LNGMDLLEKM PVVHPININV NFMPSS
>AGAP003844
LNFSANNTTY SEDDADFPPG RQDPLSHRII EKRRRDRMNS CLADLSRLIP QQYMRKGRGR
VEKTEIIEMA IRHLKNLQSC AEQYRHGYNE CLAEAAKFMM RERGCFRMVA HLKEHCNEIM
KGELSKTRCG TELANSPIYL AGGQLGHLRE ILCPSDLEHS STAPSIVQHH LDTSSNHSTQ
DYLRTIRMRK FSESPEHEHS HNSYKFKNYI QQRFSVPIFA CHTQGFYIPL NVDYETLLPY
LNGIDLLSKM PPLHPISISV NYTPGS
>CPIJ002379
---------- ---------- ---------- -------MNS CLADLSRLIP QQYMRKGRGR
VEKTEIIEMA IRHLKNLQSC AEQYRLGYNE CLTEAAKFIL RERGCYRMVT HLKEHCSELM
KGELMKSRCG SEIPNSPVYL HPGPLSQLRD MLCPSDMEHS STAPSSVQ-H LDTSSNHSTT
DFLRTIRMRK FSESPEHDHS HNSYKFKNYI QQRFSVPIFA CHRQGFYVPM NVDYEALQPY
LNGIDLFGKM PPLHPISISV NYAPLS
>AAEL010513
LNFSTTNTNY SEDDADFAPG RQDPLSHRII EKRRRDRMNS CLADLSRLIP QQYMRKGRGR
VEKTEIIEMA IRHLKNLQSC SEQYRVGYHD CLTEAAKFML RERGCYRMVA HLKEHCNEIM
KGEMMKSRCG SEIPNSPVYL HPGPLSQLRD MLCPSDIEHS STAPNSVQ-H LDTSSNHSTV
DFLRTIRMRK FSESPEHEHS HNSYKFKNYI QQRFSVPVFA CHTQGFYIPL NVNYDSLLPY
LNGIDLFGKM PPLHPISISV NYAPAS
>WSc15437
LNFSTTNTTY SEDDADFAPG RQDPLSHRII EKRRRDRMNS CLADLSRLIP QQYMRKGRGR
VEKTEIIEMA IRHLKNLQSC AEQYRLGYND CLTEAAKFII RERGCYRMVT HLKEHCNEIM
KGELMKSRCG SEIPNSPVYL HPGPLSQLRE MLCPSDLEHS STAPSNVQ-L LDNSSNHSTI
DFLRTIRMRK FSESPEHEHN HNSYKFKNYI QQRFSVPIFA CHTQGFYVPL NVDYDTLLPY
LNGIDLFGKM PPLHPINISV NYSPAS
