# Supplementary material for: Evolutionary divergence of core and post-translational circadian clock genes in the pitcher-plant mosquito, Wyeomyia smithii
Source: BMC Genomics. 2015 Oct 6;16:754. doi: 10.1186/s12864-015-1937-y (PMC4594641; doi:10.1186/s12864-015-1937-y)
Supplement: Additional file 4: — Gblock edited alignments, FA-GB files in .txt format. (ZIP 20 kb) [file 12864_2015_1937_MOESM4_ESM.zip › Additional File 4 Gblock edited alignments/CYC_Muscle_Protein_Alignment_RA.f]

>DP03011
AYDDDGSEDT RSRSTVPDKR QNHSEIEKRR RDKMNTYISE LSSMVPMCGA MARKLDKLTV
LRMAVQHLRS VRGAAGPLTV -RPRPAFLSE TELNALVLQA ADCFLMVVGC DRGRLLYVSA
SVSRMLNYDQ SELIGQSLFD MLHPKDVGKV KEQLSSSDLS PRERLIDAKT MLPLKPDVVA
DASRLCPGAR RSFFCRIKCR T-----EKKK QAHEKKYCVV QCTGYLKSWA PAEMSDGCTD
AGSEEESCNL SCLVAVGRPQ TRYLQYISRH APDGKFLFVD QRVTIALGFL PQELLGTSMY
EYILAPELGS VARIHKAALL RRDSLRTPPY CFRKKDGTYV RIQTHFKPFK NPWTKDVESL
VANN
>FB0023094
IEDENYDEEK SARTSDENRK QNHSEIEKRR RDKMNTYINE LSSMIPMCFA MQRKLDKLTV
LRMAVQHLRG IRGSLHPFNG SDYRPSFLSD QELKMIILQA SEGFLFVVGC DRGRILYVSD
SVSSVLNSTQ ADLLGQSWFD VLHPKDIGKV KEQLSSLEQC PRERLIDAKT MLPVKTDVPQ
SLCRLCPGAR RSFFCRMKLR TNNQIKEKSR LTTGHKYRVI QCTGYLKSWT P--IKDEDQD
ADSDEQTTNL SCLVAIGRPN IRHVLFISRH SGEGKFLFID QRATLVIGFL PQEILGTSFY
EYFHNEDIAA LMESHKMVMQ VPEKVTTQVY RFRCKDNSYI QLQSEWRAFK NPWTSEIDYI
IAKN
>Na007066
ITDDQGDDAK SVRSNDDSKK QNHSEIEKRR RDKMNTYITE LSSMVPMCHA MSRKLDKLTV
LRMAVQHLKT ILGAVTSYTE GHCKPAFLSD QELKSLILQA AEGFVFVVGC DRGRLLYVSK
SVSQTLNYSQ GDLLGQSWFD ILHPKDVAKV KEQLSSSDLS PRERLIDAKT MLPVKTDMPQ
GVSRLCPGAR RSFFCRMKRK VDARCAEKKQ QNHDWKYCVI QCTGYLKSWA PAKIGLEEQE
SEADGEACNL SCLVAVGRLR LRNIEFVSRH AIDGKFLFVD QRATMVLGFL PQELQGTSMY
EYYHHDDIPH LAKSHKAALQ SPERVNTQVY RFRSKGASFV RLNSEWRSFR NPWTKEIEYL
IAKN
>WS_Cycle
IEDDTCDDAK SVRTTDENKK QNHSEIEKRR RDKMNTYITE LSAMIPMCHA MSRKLDKLTV
LRMAVQHLKT IRGAVHSYTE GHYKPAFISD QELKMLILRA AEGFLFVVGC DRGR------
---------- ---------- -------AKV KEQLSSSDLS PRERLIDAKT MLPVKTDVPQ
GVSRLCPGAR RSFFCRMKCK TNVQVKEK-- -----KSEFR EISSYSMHWL SPKIGLEEHE
ADGEGDSCNL SCLVAVGRPN LRNVQFISRH AMDGKFLFVD QRATLALGFL PQELLGTSMY
EYYHHEDILA LAESHKAALQ GAQCVTTSVY RLRTKENGFV RLQSEW---- ----------
----
>AAEL002049
IEDDTGDDAK SVRTTDENKK QNHSEIEKRR RDKMNTYITE LSAMIPMCHA MSRKLDKLTV
LRMAVQHLKT IRGAVHSYTE GHYKPAFLSD QELKMLILQA AEGFLFVVGC DRGRILYVSE
SVSQILNYSQ GDLLGQSWFD ILHPKDVAKV KEQLSSSDLS PRERLIDAKT MLPVKTDVPQ
GVTRLCPGAR RSFFCRMKCK TNIQVKEKNK VNSDKKYSVI QCTGYLKSWA PAKIGLEEHE
TDGEGESCNL SCLVAVGRPN LRNVQFISRH AMDGKFLFVD QRATLVLGFL PQELLGTSMY
EYYHHEDIPA LAESHKAALQ GNQCVTTPVY RLRTKENGFV RLQSEWKSFR NPWTKEIEYL
IAKN
>CPIJ014938
IEDDTGDDAK SVRTTDDNKK QNHSEIEKRR RDKMNTYITE LSAMIPMCHA MSRKLDKLTV
LRMAVQHLKT IRGAVHSYTE GHYKPAFLSD QELKMLILQA AEGFLFVVGC DRGRILYVSE
SVSQILNYSQ GDLLGQSWFD ILHPKDVAKV KEQLSSSDLS PRERLIDAKT MLPVKTDVPQ
GVTRLCPGAR RSFFCRMKCK TNVQVKEKGK VNSDKKYSVI QCTGYLKSWA PAKIGLEEHE
TDGEGDSCNL SCLVAVGRPN LRNVQFISRH AMDGKFLFVD QRATLVLGFL PQELLGTSMY
EYYHHEDIPA LAESHKVALQ GNQCVTTPVY RLRIKESGFV RLQSEWKSFR NPWTKEIEYL
IAKN
>AGAP005655
IEDDTCDDSK SVRTADESKK QNHSEIEKRR RDKMNTYITE LSAMIPMCHA MSRKLDKLTV
LRMAVQHLKT IRGAVHSYTE GHYKPAFLSD QELKMLILQA AEGFLFVVGC DRGRILYVSE
SVSHILNYSQ GDLLGQSWFD ILHPKDVAKV KEQLSSSDLS PRERLIDAKT MLPVKTDVPQ
GVTRLCPGAR RSFFCRMKCK ANVQVKEKKQ VNSDKKYSVI QCTGYLKSWA PAKIGLEENE
TDGEGDSCNL SCLVAVGRPN LRNVQFISRH AMDGKFLFVD QRATLVLGFL PQELLGTSMY
EYYHHEDIPA LAESHKAALQ GTQCVTTSVY RLRTKETGFV RLQSEWKSFR NPWTKEIEYL
IAKN
>AGAP012873
---------- ---------- -------KRR RDKMNTYITE LSAMIPMCHA MSRKLDKLTV
LRMAVQHLKT IRGAVHSYTE GHYKPAFLSD QELKMLILQA AEGFLFVVGC DRGRILYVSE
SVSHILNYSQ GDLLGQSWFD ILHPKDVA-- ---------- ---------- ----------
---------- ---------- ---------- ---------- ---------- ----------
---------- ---------- ---------- ---------- ---------- ----------
---------- ---------- ---------- ---------- ---------- ----------
----
