# Supplementary material for: Evolutionary divergence of core and post-translational circadian clock genes in the pitcher-plant mosquito, Wyeomyia smithii
Source: BMC Genomics. 2015 Oct 6;16:754. doi: 10.1186/s12864-015-1937-y (PMC4594641; doi:10.1186/s12864-015-1937-y)
Supplement: Additional file 4: — Gblock edited alignments, FA-GB files in .txt format. (ZIP 20 kb) [file 12864_2015_1937_MOESM4_ESM.zip › Additional File 4 Gblock edited alignments/DBT_Muscle_Protein_Alignment_fina]

>DP200370
MELRVGNKYR LGRKIGSGSF GDIYLGTDIV TKKEVAIKLE CKRTRHPQLH IESKFYKLMQ
GGVGIPKIKW CGSEGDYNVM VMELLGPSLE DLFNFCSRRF SLKTVLILAD QLITRIEDIH
YRNFIHRDIK PDNFLMGLGK RGNIVYIIDF GLAKKYKDPH NNQHIPYREN KNLTGTARYA
SINTHLGIEQ SRRDDLESLG YVLMYFNRGS LPWQGLKAAT KRQKYERISE KKLSTPFDEL
CKNHPIEFQQ YLKYCRRLRF EERPDYAYLR QLFRMLFHRQ GFTYDFVYDW NMLKFG----
---------- --TYPLAPEP WVTRAPLWRP YGTTSTLPGR PADTADTPDT PPQKDGRRHR

>Na018299
MELRVGNKYR LGRKIGSGSF GDIYLGTNIS TGEEVAIKLE CIKTRHPQLH IESRFYQMMK
CGVGIPMIKW CGTEGDYNVM VMELLGPSLE DLFNFCSRRF SLKTVLLLAD QLLSRTDYIH
SRNFIHRDIK PDNFLMGLGK KGNLVYIIDF GLAKKYRDGR TNKHIPYREN KNLTGTARYA
SVNTHLGVEQ SRRDDLESLG YVLMYFNRGS LPWQGLKAVT KRQKYERISE KKMSTPIEEL
CKGYPMEFAT YLKYCKELRF EQKPDYTYLR HMFRTLFHNQ GFTYDYVFDW NMLKFGANAS
GGVVST---- --RRQQNKFD SIEARAEQID NQNAAAAAGE IPPKSNANAT AMVVPTLAAR

>FB0002413
MELRVGNKYR LGRKIGSGSF GDIYLGTTIN TGEEVAIKLE CIRTKHPQLH IESKFYKTMQ
GGIGIPRIIW CGSEGDYNVM VMELLGPSLE DLFNFCSRRF SLKTVLLLAD QMISRIDYIH
SRDFIHRDIK PDNFLMGLGK KGNLVYIIDF GLAKKFRDAR SLKHIPYREN KNLTGTARYA
SINTHLGIEQ SRRDDLESLG YVLMYFNLGA LPWQGLKAAN KRQKYERISE KKLSTSIVVL
CKGFPSEFVN YLNFCRQMHF DQRPDYCHLR KLFRNLFHRL GFTYDYVFDW NLLKFGAAAA
ASHQQQQHKV NASAAQQQLQ GGQTLAMLGG NGR------- -----PPYDT PERRPSIRMR

>AGAP008476
MELRVGNKYR LGRKIGSGSF GDIYLGTNIS TGEEVAIKLE CIKTKHPQLH IESKFYKMLQ
GAVGIPTIKW CGSEGDYNVM VMELLGPSLE DLIDKICQPA SVRVACQAVV WCVGPVTSVV
FYVFFHTKKG P--VAAWHGA RGTSSRASAG DLLRKVTVLC VRVCVCVFAG RSKTKTNLHP
P-HTPRSVCQ SRRDDLESLG YVLMYFNLGT LPWQGLKAAN KRQKYERISE KKLSTPVEEL
CKGYPREFSL YLAYCRHMDF IQRPDYCYLR KLFRTLFHRQ GFVYDYVFDW NMLKFG----
---------- ---------- ---------- --N------- ---------- ----------

>AAEL002226
MELRVGNKYR LGRKIGSGSF GDIYLGTNIS TGEEVAIKLE CIKTKHPQLH IESKFYRMLQ
GAVGIPTIKW CGSEGDYNVM VMELLGPSLE DLFNFCSRRF TLKT------ ----------
---------- ---------- ---------- ---------- ---------- ----------
---------- ---------- ---------- ---SRLKAAN KRQKYERISE KKLSTPIEDL
CKGFPVEFTS YLCYCRQLDF IQRPDYGYLR KLFRVLFARQ GYVYDYVFDW NMLKFGATAG
GGVVTTVTGT TASCKQLTNR MVQMMAQ-RP PGNAGSTNPE PIATFSRHDT PERRSSIRLR

>CPIJ003503
MELRVGNKYR LGRKIGSGSF GDIYLGTNIS TGEEVAIKLE CIKTKHPQLH IESKFYRMLQ
GAVGIPTIKW CGSEGDYNVM VMELLGPSLE DLFNFCSRRF TLKTVLLLAD QMISRIDFIH
SRSFIHRDIK PDNFLMGLGK KGNLVYIIDF GLAKKYKDSK TMAHIPYREN KNLTGTARYA
SINTHLGIEQ SRRDDLESLG YVLMYFNLGT LPWQGLKAAN KRQKYERISE KKLSTPIEEL
CKGFPPEFAS YLSYCRQLDF TQRPDYCYLR KVFRTLFARQ GYTYDYVFDW NMLKFGATAG
GGVVTTVTGT TASCKQLATR LVQMMAQSRP PGNAGSANPE P--TFSRHDT PERRSSIRLR

>WSc08662
MELRVGNKYR LGRKIGSGSF GDIYLGTNIS TGEEVAIKLE CIKTKHPQLH IESKFYRMLQ
GAVGIPTIKW CGSEGDYNVM VMELLGPSLE DLFNFCSRRF TLKTVLLLAD QMISRIDFIH
SRSLIHRDIK PDNFLMGLGK KGNLVYIIDF GLAKKYKDSK TMAHIPYREN KNLTGTARYA
SINTHLGIEQ SRRDDLESLG YVLMYFNLGT LPWQGLKAAN KRQKYERISE KKLSTPIEEL
CKGFPPEFAS YLSYCRQLEF TQRPDYCYLR KVFRTLFARQ GYSYDYVFDW NMLKFGATGG
GGMVTTVTGT TASCKQLANR LVQMMAQARP -GNAGSANPE PIPAFSRHDT PERRSSIRLR
