# Supplementary material for: Evolutionary divergence of core and post-translational circadian clock genes in the pitcher-plant mosquito, Wyeomyia smithii
Source: BMC Genomics. 2015 Oct 6;16:754. doi: 10.1186/s12864-015-1937-y (PMC4594641; doi:10.1186/s12864-015-1937-y)
Supplement: Additional file 4: — Gblock edited alignments, FA-GB files in .txt format. (ZIP 20 kb) [file 12864_2015_1937_MOESM4_ESM.zip › Additional File 4 Gblock edited alignments/Jetlag_Muscle_Protein_Alignment_R]

>DP215430
FFDLYWEDIL VAKVIPYLNI RECFNFRCVS KTCLQIINMY FAKLTTLKLI NNGSPH---T
FQVFAVNCTR LKVLNLSRCA SITDAELIPI LLNNNLSQCK NLSAKCLQPA ILYCSNLQVL
KLSKCYWLTT GAMEALALHQ SEVDLAHCAA ISEGCILIFI KKFRNLKTLN LEGNKQITDK
CLHTMAKYSK SLKLLNLGGC SEITDKGVRA LAFNCPKLEG LLVRGCTKVT ENSLQLMRRV
HLDR
>FB0031652
LFDVCWDDVL IPQVAVYLSL KDLFNLRCCS RTAQRFVEAA LEKRQELHLS GNNTKNIDVA
FRVLARCCQR LEVLHLACCR WLTDELLLPL LANNNLNECV NITALSLQPI IVECKELRVL
KLSKCQWLTT GAVDALTLHQ SEFDISYCGA IGERCLIIFF RKLNKLTVLS LANTPSVTDQ
VLIQIGNYCR ELEHINVIGC AAISDYGVHA LTVHCLRLRT LLIRRCPRVT ELSLAPLRRL
YIDR
>AGAP009335
LFDIVWEDVL YVKLFPLLSL KDLFNLRCCS HLAKTFVDNG LRRLQEINLS GNNSPHLDLA
LTVLADNCRN VRVVNLARCN WLQDSVLCPL LKHNNLSECL NITPRSMQPI IIGCKQLTTL
KLSHCHWLTI GAMEALTLHH TELDVSHCAA LNERCISVFL LSCRMLKTLS LSNVPAVTDN
LLFAIAKHSK FIKNLNLVGC YLITDRGVLA LAFCCKELES LMVRECPHVT ERSLAVLRRV
FIDR
>WS03197
LFDIAWEDVL YAILFPLLSL KDLFNLRCCS RICKQLVDDG FYHIRDVNLS GNNSPRIEIA
FQVLSRSCRN VRTVNLAKCN WLRDDDLSRF LRTNNLSECP HISTASLQPI IIDCKDLLVL
KLARCNWLTI GAMEALTLHH SELDISYCSS LSERCITIFL HNCRLIRTLS LAYIPSVTDN
---------- ---------- ---------- ---------- ---------- ----------
----
>AAEL012126
LFDIAWDDVL FAKVLPLLSL RDLFNLRCCS RLSKHFVDNG FRRMRVLNLS GNNNRYIERG
FQVVSRNSRN IRTVNLAKCS WLHDGLLSSF LQCNNLSECA NITSASLQPI IIECKELTVL
KLAHCNWLTI GAMEALTLHH SELDISHCNS LNERCISVFL LNCRRLHTLS LAYLPSVTDN
LLYSIAKNSK EIRHLNVIGC QMVTDRGIGA LSLYCKKLES LMVRDCPFIT ERSLSLLRKV
FIDR
>CPIJ802280
LFDIAWEDVL FAKVLPLLSL ADLFNLRCCS RLSKQLVDGG LRSRRIVNLS GNNSRSVHRA
FRVLSRKCRN VRTVNLAKCS WLSDGLLAEF LRANNLSDCV NVTPVGLQPI IIECKQLQEL
KLARCSWLTI GAIEALTLHH SELDISHCVG LNERCISIFL LNMRQLRTLA VAYIPAVTGN
LLYSIAKNAK AMRHLNIIGC QLTTDRGVGA LSLYCTGLES LMVRDCPGIT ERSLSLLRRV
FIDR
