# Supplementary material for: Evolutionary divergence of core and post-translational circadian clock genes in the pitcher-plant mosquito, Wyeomyia smithii
Source: BMC Genomics. 2015 Oct 6;16:754. doi: 10.1186/s12864-015-1937-y (PMC4594641; doi:10.1186/s12864-015-1937-y)
Supplement: Additional file 4: — Gblock edited alignments, FA-GB files in .txt format. (ZIP 20 kb) [file 12864_2015_1937_MOESM4_ESM.zip › Additional File 4 Gblock edited alignments/KAY_Muscle_Protein_Alignment_RA.f]

>FB0001297
GNFETGQSVL TLTTPTLTPT TTRNIEDTLG HLLSDTQTDA GCAGFAPTGV SSLPLQQTGQ
GSESEDSNAS YNDT---ARR GGGRRPNRNM TPEEEQKRAV RRERNKQAAA RCRKRRVDQT
NELTEEVEQL EKRGESMRKE IEVLTNSKNQ LEYLLATHRA TSPLDLKPKR ITLPPMSTMP
HILTPTGASS GSLQTPIPVT SNGSSIRPNT LAFQRPVPIQ TPSTGTFNFD SLMDGGTGLT
PVSSSTNKPL ELPTPTEPSK LVSL
>DP214573
ANLEGQSGVP TRTTATITPT QLRNFEQTYI ELSNCRSEQT NHAGFVPP-- --------TQ
ANTYGILNSA AYCDSGPRRN MGGRRPTKDI SPEEEERRKI RRERNKMAAA RCRKRRLDHT
NELQEETDKL EEKKQALQDE IRKLSSDRDS LQALLQNHMH SSPPDVKPRV KEEVMDPTVD
PVLGLDNEI- --FTSPTRIM LSAANPRPSR PSFLQVIEIS TPSNGIFNFD SLMEGGTGLT
PVCAQQQRAP DLASPD--NS LVSL
>Na012316
SPLEGHSGVP TRTTPTLTPT TLRSIENTLF LGFNEEPASS REAGFVPPLI --------SQ
PTPTQTQNNV QQQQQ--RRN MGGRRPTRGM SPEEEERRQI RRERNKMAAA RCRKRRMDHT
NALLEETEGL EQKKQNLKDE IQELQQMKMD LELMLESHRT VSPPDIKPKA PTTNGNATDL
H----HNNLN NGLRPNR--- -PVGFDKP-R PSTLQFIPIT TPSSGIFNFD SLMEGGTGLT
PVSQQRNNAV DLSSPDNPPK LVSL
>AGAP001093
ASFDGHSGVP TRTTPTLTPT TLKNIEQTFI EATNATQINP YQAGFVPPSY PMEDHSQDSQ
ESLSSTSNGS WHVSGSHRRN VGGRRPHKNL TPEEEEKRRI RRERNKQAAA RCRRRREDHT
NELVDETDQL EKKRQSLAQE IQQLQQEKDD LEFLLESHRA HSPIDLKPQM QDHLDNDASE
HKLKISNTHT ESLETPT--- -SGFIPRPTR PDSLDVVGMS TPSSGLFNFD SLMEGGTGLT
PISFPSNRPL ELITPTEPSK LCSL
>AAEL008953
ASFDGHSGVP TKTTPTLTPT TLKNIEQEFM ELTNDNSTNP CQAGFVPPPF QFEDHSQDSR
ESMSSVSNSS WQVTPPPRRN MGGRRPAKNL SPEEEEKRRV RRERNKQAAA RCRRRREDHT
NELVDETDLL EKKKQALQDE IKSLQQEKED LEFLLESHRE HSPMERKPKI KAEPVDQIEQ
PKLILSNALT DSLDTPTPVL TSVNLPRPAR PASLDVIGIS TPSSGLFNFD SLMDGGTGLT
PVSLQLNRPL ELITPTDVPK FCRL
>WS13013
ASFDGHSGVP TKTTPTLTPT TLKTIEQTFM ELTNDTSNNP CQAGFVPPPF QFEDHSQDSR
ESMSSGSNSS WQVTPPPRR- MGGRRPTKNL TPEEEEKRRI RRERNKMAAA RCRRRREDHT
NELVDETDQL EKRKQALQDE IKQLQQEKED LEFLLESHRE HSSLEKKPKI KIEPEEF-EQ
PKLILSNVIT DSLDTPTPVL TSVNLPRPTR PASLDVVGVS TPSNGLFNFD SLMDGGTGLT
PISLQSNRPL DLITPSEPSK LCSL
>CPIJ003767
ASFDGHSGVP TKTTPTLTPT TLKNIEQTFL ELSNDTAQNP CQAGFVPPPF QFEYHSQDSR
ESMSSGSNSS WQVTPPPRRN MGGRRPAKNL SPEEEEKRRV RRERNKMAAA RCRRRREDHT
NELVDETDGL EKRKQALQDE IKQLQQEKED LEFLLNSHRE HSPLERKPRV KEEPEDLADQ
PKLILSNALG DSLDTPTPVL TSVNLPRPAR PDSLPVVGIS TPSSGLFNFD SLMDGGTGLT
PISLQSNRPL DLITPTEPSK LCSL
