# Supplementary material for: Evolutionary divergence of core and post-translational circadian clock genes in the pitcher-plant mosquito, Wyeomyia smithii
Source: BMC Genomics. 2015 Oct 6;16:754. doi: 10.1186/s12864-015-1937-y (PMC4594641; doi:10.1186/s12864-015-1937-y)
Supplement: Additional file 4: — Gblock edited alignments, FA-GB files in .txt format. (ZIP 20 kb) [file 12864_2015_1937_MOESM4_ESM.zip › Additional File 4 Gblock edited alignments/NMO_Muscle_Protein_Alignment_RA.f]

>DP212179
AYSSKSNRNK CYVYNLGNGL PRVGDKQRYS DPVHGETFRT SSRQPPSVG- -GATHLE-VT
TLYVITELLQ SDLHKIIVSP QHLSADHIKV FLYQILRGLK YLHSARILHR DIKPGNLLVN
SNCVLKICDF GLARVEEPDV TKNMTQEVVT QYYRAPEILM GANHYTAAVD VWSVGCIFGE
LLGRRILFQA QSPVQQLELI TELLGTPSLE DMRYACAGAR AHMLRRAPRP PALAALYTLS
VQATHEAVHL LAQMLVFDPA KRITVVDALA HPYLEEGRLR YHSCMCKCCY SAPPAARHYS
PDLEPVAPHA FHDGWERKLT SVHQVKEEIH KFIAEQLQTS RVPLCINPQS AAFKSFAS
>Na006484
AVTDPRDGKR VALKKLPNVF QSLVSSKRVF RELKMLCFFK HDNVLSALDI LQPPHLDFFQ
EIYVITELLQ SDLHKIIVSP QHLSSDHIKV FLYQILRGLK YLHSARILHR DIKPGNLLVN
SNCVLKICDF GLARVEEPDK NKHMTQEVVT QYYRAPEILM GARHYTNAVD IWSVGCIFGE
LLRRRILFQA QSPVQQLELI TELLGTPTLE DMKYACEGAR SHMLRRTPKP PSLTALYSLS
SQATHEAVHL LCQMLVFDPD KRISVTDALA HPYLDEGRLR YHSCMCTCCY TTSAGMRHYT
REFEPVTPHT FDDLWERKLT SVQQVKEEMR KFIAEQLNTS RVPLCINPQS AAFKSFAR
>AAEL004797
AVTDPRDGRR VALKKLPNVF QSLVSSKRVF RELKMLCFFK HDNVLSALDI LQPPHLDFFQ
EIYVITELLQ SDLHKIIVSP QHLSADHIKV FLYQILRGLK YLHSARILHR DIKPGNLLVN
SNCVLKICDF GLARVEEPDQ SKHMTQEVVT QYYRAPEILM GARHYSAAVD VWSVGCIFGE
LLGRRILFQA QSPVQQLELI TELLGTPTLE DMRHACEGAR THMLRRAPKP PSLSALYTLS
THATHEAVHL LCQMLVFDPD KRISVIDALA HPYVDEGRLR YHSCMCKCCY TPSAGMRQYA
AEFEPSAPQP FDDLWERKLT SVQQVKEEMH KFIAEQLQTN RVPLCINPQS AAFKSFAS
>FB0011817
AVTDPRDGRR VALKKLPNVF QSLVSSKRVF RELKMLCFFK HENVLSALDI LQPPHLDFFQ
EIYVITELLQ SDLHKIIVSP QHLSADHIKV FLYQILRGLK YLHSARILHR DIKPGNLLVN
SNCVLKICDF GLARVEEPDQ AKHMTQEVVT QYYRAPEILM GARHYSSAVD VWSVGCIFGE
LLGRRILFQA QNPVQQLELI TELLGTPTME DMRHACEGAR THMLRRAPKP PSFSVLYTLS
SHATHEAVHL LCQMLVFDPD KRISVTDALA HPYLDEGRLR YHSCMCKCCF TTSAGMRQYT
ADFEPSAGQP FDDLWERKLT SVQQVKEEMH KFIAEQLQTG RVPLCINPQS AAFKSFAS
>WSc17870
AVTDPRDGRR VALKKLPNVF QSLVSSKRVF RELKMLCFFK HENVLSALDI LQPPHLDFFQ
EIYVITELLQ SDLHKIIVSP QHLSADHIKV FLYQILRGLK YLHSARILHR DIKPGNLLVN
SNCVLKICDF GLARVEEPDQ SKHMTQEVVT QYYRAPEILM GARHYSAAVD VWSVGCIFGE
LLGRRILFQA QSPVQQLELI TELLGTPSLE DMRHACDGAR SHMLRRAPKP PSHSALYTLS
THATHEAVHL LCQMLVFDPD KRISVIDALA HPYVDEGRLR YHSCMCKCCY TPSAGMRQYA
AEFEPSAAQP FDDLWERKLP QYNK------ ---------- ---------- --------
>AGAP005898
AVTDPRDGRR VALKKLPNVF QSLVSSKRVF RELKMLCFFK HENVLSALDI LQPPHLDFFQ
EIYVITELLQ SDLHKIIVSP QHLSADHIKV FLYQILRGLK YLHSARILHR DIKPGNLLVN
SNCVLKICDF GLARVEEPDQ SKHMTQEVVT QYYRAPEILM GARHYSAAVD VWSVGCIFGE
LLGRRILFQA QSPVQQLELI TELLGTPSLE DMRHACEGAR SHMLRRAPKP RSLTALYTLS
THATHEAVHL LCQMLVFDPD KRISVIDALA HPYVDEGRLR YHSCMCKCCY TTSAGMRQYT
GEFEPSATQA FDDLWERKLT SVQQVKEEMH KFIAEQLQTG RVPLCINPQS AAFKSFAS
>AAEL012269
---------- ---------- ---------- ---------- ---------- -----INFAP
TSYVITELLQ SDLHKIIVSP QHLSADHIKV FLYQILRGLK YLHSARILHR DIKPGNLLVN
SNCVLKICDF GLARVEEPDQ SKHMTQEVVT QYYRAPEILM GARHYSAAVD VWSVGCIFGE
LLGRRILFQA QSPVQQLELI TELLGTPTLE DMRHACEGAR THMLRRAPKP PSLSALYTLS
THATHEAVHL LCQMLVFDPD KRISVIDALA HPYVDEGRLR YHSCMCKCCY TPSAGMRQYA
AEFEPSAPQP FDDLWERKLT SVQQVKEEMH KFIAEQLQTN RVPLCINPQS AAFKSFAS
>CPIJ004910
AVTDPRDGRR VALKKLPNVF QSLVSSKRVF RELKMLCFFK HENVLSALDI LQPPHLDFFQ
EIYVITELLQ SDLHKIIVSP QHLSADHIKV FLYQILRGLK YLHSARILHR DIKPGNLLVN
SNCVLKICDF GLARVEEPDQ SKHMTQEVVT QYYRAPEILM GARHYSAAVD VWSVGCIFGE
LLGRRILFQA QSPVQQLELI TELLGTPTLE DMRHACEGAR THMLRRAPKP PSLSALYTLS
THATHEAVHL LCQMLVFDPD KRISVIDALA HPYVDEGRLR YHSCMCKCCY TPSAGMRQYA
AEFEPSAQQP FDDLWERKLT SVQQVKEEMH KFIAEQLQTG RVPLCINPQS AAFKSFAS
