# Supplementary material for: Evolutionary divergence of core and post-translational circadian clock genes in the pitcher-plant mosquito, Wyeomyia smithii
Source: BMC Genomics. 2015 Oct 6;16:754. doi: 10.1186/s12864-015-1937-y (PMC4594641; doi:10.1186/s12864-015-1937-y)
Supplement: Additional file 4: — Gblock edited alignments, FA-GB files in .txt format. (ZIP 20 kb) [file 12864_2015_1937_MOESM4_ESM.zip › Additional File 4 Gblock edited alignments/PDP1_Muscle_Protein_Alignment_RA]

>Na007073
--QGKD-GPD EKKDADGELW NVEAQAAFLG PNLWDKTLPY DADLKVNHYV DLDEFLSENG
IPVDGVAGGG GGGGNANNNA AGPGEPVTKR ERSPSPSDCC SPDTLNPPSP ADSTLSMASS
GRDFDPRTRA FSDEELKPQP MIKKSRKQFV PDDLKDDKYW ARRRKNNMAA KRSRDARRMK
ENQIALRAGF LEKENMGLRQ ELDRLKNENM LLRDKLSKYT DV
>DP203016
SVNNKD--PL EDKKDDSELW --EAQAAFLG PNLWDKTLPY DPDLK---YV DLDEFLSENG
MPGEGLGGAH LG---SSAFG AGAGAPVTKR ERSPSPSDCM SPDTINPPSP ADSTFSMASS
GRDFDPRTRA FSDEELKPQP MIKKSRKQFV PDDLKDDKYW ARRRKNNMAA KRSRDARRMK
ENQIALRAGY LEKENMGLRQ EVELLKKENH ILREKLSKYA DV
>FB0016694
TSNSKEICPD DKYKEEGDIW NVEAQTAFLG PNLWDKTLPY DADLKVTQYA DLDEFLSENN
IP-DGLPGTH LGHSRSDSLG HAAGHITTKR ERSPSPSDCI SPDTLNPPSP AESTFSFASS
GRDFDPRTRA FSDEELKPQP MIKKSRKQFV PDELKDDKYW ARRRKNNIAA KRSRDARRQK
ENQIAMRARY LEKENATLHQ EVEQLKQENM DLRARLSKFQ DV
>AGAP006376
NDNNKDICGE DKHKEENDPW NVETHSAFLG PNLWDKTLPY DSDLKVHQYA DLDEFLSENG
IPYDGIPNSN LGNSRSDSIG HCAGQVTTKR ERSPSPSDCM SPETMNPPSP ADSTFSMSS-
TRDFDPRTRA FSDEELKPQP MIKKSRKQFV PDEMKDDKYW ARRRKNNMAA KRSRDARRMK
ENQIALRAGY LEKENMNLHR EVEQLKQENM ELRARLSKYQ EV
>AAEL005255
SSNNKDICGD DKHKEDGDPW NVEAQAAFLG PNLWDKTLPY DSDLKVHQYA DLDEFLSENG
IPVDGLPSGH LGHSRSDSLG HCAGQVTTKR ERSPSPTDCM SPDTINPPSP ADSAFSMSSA
TRDFDPRTRA FSDEELKPQP MIKKSRKQFV PDDMKDDKYW ARRRKNNMAA KRSRDARRMK
ENQIALRAGY LEKENMNLHR EVEQLKQENM ELRARLSKYQ EV
>CPIJ014920
SNNNKDICGD DKHKEDGDPW NVEAQAAFLG PNLWDKTLPY DSDLKVHQYA DLDEFLSENG
IPVDGLPSSH LAHSRSDSLG HCAGQVTTKR ERSPSPSDCM SPDTINPPSP ADSTFSMSST
TRDFDPRTRA FSDEELKPQP MIKKSRKQFV PDDMKDDKYW ARRRKNNMAA KRSRDARRMK
ENQIALRANY LEKENLNLHR EVEQLKQENM ELRARLSKYQ EV
>WS02480
SSNNKDICGD DKHKEDGDPW NVEAQAAFLG PNLWDKTLPY DSDLKVHQYA DLDEFLSENG
IPVDGLPGSH LGHSRSDSLG HCAGQVTTKR ERSPSPSDCM SPDTINPPSP ADSTFSMSST
TRDFDPRTRA FSDEELKPQP MIKKSRKQFV PDDMKDDKYW ARRRKNNMAA KRSRDARRMK
ENQIALRAGY LEKENMNLHR EVEQLKQENM ELRARLSKYQ EV
