# Supplementary material for: Evolutionary divergence of core and post-translational circadian clock genes in the pitcher-plant mosquito, Wyeomyia smithii
Source: BMC Genomics. 2015 Oct 6;16:754. doi: 10.1186/s12864-015-1937-y (PMC4594641; doi:10.1186/s12864-015-1937-y)
Supplement: Additional file 4: — Gblock edited alignments, FA-GB files in .txt format. (ZIP 20 kb) [file 12864_2015_1937_MOESM4_ESM.zip › Additional File 4 Gblock edited alignments/PER_Muscle_Protein_Alignment_RA.f]

>DP203908
SSKSTHSGSN SSGSSGYGGK EAPKEEFSCV ISMQDGVVMF TTSSIVTALG FPKDMWIGRS
FIDFVHPRDR NTFASQITSG LAVPKGTQEK APVPGNHVST MVCRIRRYRG LN-LGFGVSF
MPFLLKFFFG QVIYLVIQAT PFFSAFKTSA EIIHN-AIPF VIRHSATGSL EYIDHESVPY
LGYLPQDIVE KDALQLYHPG DLGYLRQIYE TIVKEGGVQ- ---RSKPYRM MAQNGDYLKL
ETEWSSFINP WSKKLEFVIG KHYIVEGPSN PDVFFTDDEK AKAAALREKI TRVMTEVLTK
PAEIAKQQMS KRCQDLASFM ESLMEETPKI EEELRLDQDH SYERDSVMLG GISPHHDHSD
SKSGTDTPVS YNQLNYNETL QRYFDS---- -------MAQ ASTECDRRLT ESLLNKHNAE
MERELIKMYR ENRSSKGDRE KASNETRQKA AFQPTSLGLP DSQPHGWPTT AAPMCYIPNT
NSNNNYP--- --PQPMPYYG HAMYPLKTSK ACRITRENSF SSFYSSFFKT ESGS
>Na013801
ES-SEARNSH KSASSGYHGR PNAASNYYAA ISMHDGLVLH ATPSLHASLG YPKDSWTGQL
FIDFLDPKDK HVFIERIASE I--TLSREIC QSGANGRKAS IFCRLRRFNG NNDSGKGEQY
APYRIRVVVS QVMILVAFFQ PIRSAYKVPE ETIIPTV--F TTRHNAACRL SYVDPDVVQY
LGYLPQDMID RSLFDFYHPE DLPLIKDIYK TVI---NLDS SSYRSKPYRY IVQNGCYVVL
ETDWSSFVNP WSKNLEFIVG YHRVLKGPAD PDVFIRKEVL QEAKIIEKEI LALLQDPQRK
RSQVTDSELL SKKKELHTFV KNILQEIKSP AVKDHVDRSF SQEHGSVMLG EVSPHHEYFD
SKSSTETPPS YNQLNYNDNI QRFFNSGSGN SGSAENLSSE LNNQCSSILT ETLLNLHNGI
MEKLLVQKHL EQKKGAKRIK IEQKANKESH QQQPTAVVRC ERGENKWPPL SVPVYCLPPG
PPNALSPVPI TDMATTMSYP PIIRPARRPT SVKAEPGSSL NESINQPKQT CHKS
>FB0003068
SSKSRLSGSH SSGSSGYGGK GTGCVEFCCV ISMHDGIVLY TTPSITDVLG YPRDMWLGRS
FIDFVHLKDR ATFASQITTG I--PIAESR- GSVPKDAKST FCVMLRRYRG LKSGGFGVSY
EPFRLGLTFG TNMLLVICAT PIKSSYKVPD EILSQKSPKF AIRHTATGII SHVDSAAVSA
LGYLPQDLIG RSIMDFYHHE DLSVMKETYE TVMKKGQTAG ASFCSKPYRF LIQNGCYVLL
ETEWTSFVNP WSRKLEFVVG HHRVFQGPKQ CNVFISEEAQ SRNTRIKEDI VKRLAETVSR
PSDTVKQEVS RRCQALASFM ETLMDEVSRA DLKLELENEL TSERDSVMLG EISPHHDYYD
SKSSTETPPS YNQLNYNENL LRFFNSGSGG SGSSGNFTTA SNIHMSSTLT ESLLNKHNDE
MEKFMLKKHR ESRGRTGEKS KKSANDTLKH GIKRGGSHSW EGEANKWPPF SVTFYYIPPH
KGGTDMPAGV MYPHPSLFAT AMMYPSSQSA SVKTEPGSSF SSFYSSFIKT TDGS
>CPIJ007193
SSKSRHSNSS SGGSSGYGGK GTGSTEFCCV ISMLDGVVLF TTPSITRSLG FPKDMWLGRS
FIDFVHPKDR ATFASQITSK VVLPLGESKN GSNNKDQKNC LYVMLRKYRG LKSAGFGVNY
EPYCLVLTFG RNILLIVSAT PVKSVYTQPN ERMNERKLRF STRHTTNGVL NYVDGNSVES
IGYLPQDILG QSIMELYHPE DMPILKKMYE TIMVKGRTAG ASF------- ---NGCYLVL
KTEWTSFVNP WSRELEFVIG NHHIMEGPSD PDVFFADELL KEAKTIEEQI LRLLKEPVTK
PSDTVKQEVS KRCKALASFM EELMDEVTQP ELKLNLESDF TSERDSVMLG EISPHHDYFN
SKSSSETPPS YNQLNYNDNL QRFFDSGGGS GGSAGNFSSE SNAQMDSTLT EELLCQHNED
MQKVMLKRHR EARTTSRGAD KSRKGPPDKH GVKRGSSHSW EEDMHKWPPF SVTLYYIPPT
LNPITVPAGM MYPHPQLYYP PMMYPPSQAT SVKAEPGS-- ---------- ----
>AAEL008141
SSKSRHSGSN SSGSSGYGGK GSGEQVFCCV ISMHDGVVLF TTPSITSSLG FPNDMWLGRS
FIDFVHPKDR STFASQITSK VVVPLGESKN GVGHKDQKNS LYVMLRKYRG LKSAGFGVNY
EPYRLVLTFG RNILLIISAT PVKSVYTVSN EQLHDKELKF STRHSTNGVL NYVDGNSVES
IGYLPQDILG RSIMELYHPE DLPSLKNIYE TVMIKGQTAG ASFVSQPYRF LVNNGCYIVL
KTEWASFVNP WSRELEFVIG NHYIQQGPSN PNVFFPDDLL KEAKMIEEQI LRLLKEPVAK
PSDMVKQEVT KRCKALASFM EELMDEVAQP ELKLNLESDF TSERDSVMLG EISPHHEYFD
SKSSSETPPS YNQLNYNDNL QRFFESGGES GGSAGNFSSE SNVQMDSTLT EELLCKHNDD
MQKVMLKKHR EARSLARVTD KNRKGPPDKH GVKRGSSHSW EGDIHKCPPF SVTLYYIPPR
LNPITLPAGV MYPHPQLYYP PMMYPPSQAT SVKTEPGSSF SSFYSSFLKT DNSS
>WS_Period
---------- ---------- GNGEFE---- ---------- ---------- ----------
---------- ---------- ---------- ---------- ---------- ----------
---------- RTILLIVSAT PIKSVFKVPN EQFSDNAMKF TTRHTTCGVL SYVDGNSAEL
IGYLPQDILG RSVMEFYHPE DMTILKNVYE TVMVKGQTAG ASFVSQPYRF LINNGCFIVL
QTEWTSFVNP WSRGLEFVIG HHQILEGPVI PDVFFSNELM ASAKRMEEHI LRILKEPVAK
PSDKVKQ--- ---------- ---------- ---------- ---------- ----------
---------- ---------- ---------- ---------- ---------- ----------
---------- ---------- ---------- ---------- ---------- ----------
---------- ---------- ---------- ---------- ---------- ----
>AGAP001856
SSKSRHSGSN SSGSSGYGGK GNGTAEFCCV ISMHDGVVLF TTPSITHSLG FPKDMWLGRS
FIDFVHPKDR ATFASQITSK VVVPLGESK- -SGQKDQKNS LYVMLRKYRG LKTAGFGVNY
EPYRLVLTFG RSILLIISAT PVKSVYKEPN ESLCERDLKF STRHTTSGVL SYVDGNSVES
IGYLPQDILG RSVMELYHPD DMPILRKAYE TVMVKGQTAG ASFVSQPYRF LVNNGCYIVL
STEWTSFVNP WSRELEFVIG HHRILQGPSI ADVFFSDDTL KEAKMVEEQI LRLLKEPVAK
PSDMVKQEVS KRCKALASFM EELMDEVAQP ELKLNLESDF TSERDSVMLG EISPHHEYFD
SKSSSETPPS YNQLNYNENL QRFFDSGGGS GGSAGNFSSE SNAQMDSTLT EELLCKHNED
MQKVMLKKHR EARMVARGTD KNKKGPPDKH GVKRGSSHSW EGDAHKWPPF SVTLYYIPPQ
PAPITVPAGV MYPHPQLYYP PMMYPSSQAT SVKAEPGSSF SSFYSSFLKT DNSS
