# Supplementary material for: Evolutionary divergence of core and post-translational circadian clock genes in the pitcher-plant mosquito, Wyeomyia smithii
Source: BMC Genomics. 2015 Oct 6;16:754. doi: 10.1186/s12864-015-1937-y (PMC4594641; doi:10.1186/s12864-015-1937-y)
Supplement: Additional file 4: — Gblock edited alignments, FA-GB files in .txt format. (ZIP 20 kb) [file 12864_2015_1937_MOESM4_ESM.zip › Additional File 4 Gblock edited alignments/PP2A-B_Muscle_Protein_Alignment_f]

>CPIJ014698
EQLKDEREEL FVQKLRQCCV LFDFSEPLND LKYKEIKRCA LQEMVEYVSS QQQIITEQIY
PEAVQMFAVN LFRTLPPSSN PNGAEFDPEE DEPTLEASWP HLQFVYELFL SLVRKTKV-P
SVAKRYIDQG FILNLLELFD SEDPRERDFL KTVLHRVYGK FLGLRAFIRK QINNIFYKFI
YETEHHNGIA ELLEILGSII NGFALPLKEE HKQFLLKVLL PLHKVKSLSV YHPQLAYCVV
QFLEKDPALT QPVIKCLLKF WPKTHSPKEV MFLNELEEIL DVIEPAEFQK SALPGGRAGA
---------- ---------- ----VLLEQR VHHVVDI--- ---GKLQGHS ADHVPGAQH-
------QLQT AL-------- --EQNDPRAD LQRDQAVHGD EPEAV
>Na002993
PRLHEEREEL FIQKLRQCCV LFDFSDPLSD LQWKEVKRAA LHDMVEYVTK NRNVITEAIY
PEAVNMFAVN LFRTLPPSSN PNGAEFDPEE DEPTLEVAWP HLQFVYEFFL RLLESPDFQP
SIAKRYIDHK FILQLLELFD SEDPRERDFL KTTLHRIYGK FLGLRAYIRK QINNVFYRFI
YETEHHNGIA ELLEILGSII NGFALPLKEE HKTFLLKVLL PLHKAKSLSV YHPQLAYCVV
QFLEKDASLT EPVIKNLLKF WPKTHSPKEV MFLNELEEIL DVIEPAEFQK VMDPLFRQLA
KCVSSPHFQV AERALYYWNN EYIMSLISDN YSVILPIMYP ALYKNSRNHW NKTIHGLIYN
ALKLFMEMNQ KVFDECTQQY HQDRQKERKM LKDRDEAWTR VEALA
>DP214593
PLLKDEREQL FVQKLRQCCL LFDFDEPLSD LKWKEVKRAA LLEMVEYVTS QRGVITEAIY
PEAVNMFAIN LFRTLPPSSN PNGAEFDPEE DEPTLEAAWP HLQLVYELFL RLLESPDFQP
NIAKKYMDQK FVLQLLELFD TEDPRERDFL KTTLHRIYGK FLVLRAYIRK QINNVFYRFI
YETEHHNGIA ELLEILGSII NGFALPLKEE HKLFLLRVLL PLHKVKSLSV YHPQLAYCVV
QFLEKDPSLT QPVVRALLKY WPKTHSPKEV MFLNEMEEIL DVIEPAEFQK VMDPLFRQLA
KCVSSPHFQV AERALYYWNN EYIMSLISDN TSHILPIMFP SLYRNTKSHW NKTIHGLVYN
ALKLFMEMNQ KLFDECTQQY KQEKQKERER LQQREELWQK LEARA
>CPIJ014701
PGTRSGQEST RLATLLKS-- ----EDRISR RRLLSRARPG ---------- --------VH
STDVRM---- ------QCED SSLGRFGSRD DRVARVAGIR SSGLV----- -------FVP
SVAKRYIDQG FILNLLELFD SEDPRERDFL KTVLHRVYGK FLGLRAFIRK QINNIFYKFI
YETEHHNGIA ELLEILGSII NGFALPLKEE HKQFLLKVLL PLHKVKSLSV YHPQLAYCVV
QFLEKDPALT QPVIKCLLKF WPKTHSPKEV MFLNELEEIL DVIEPAEFQK VMEPLFRQIA
KCVSSPHFQV AERALYYWNN EYIMSLISEN SKLIGDRLVI SVATGERG-- --TSHVLQY-
-------LEA LIF------- ---------- ---------- -----
>FB0042693
PALREEREEL FIQKIQQCCT LFDFSEPLSD LKFKEVKRAA LHEMVDFLTN QNGVITEVIY
PEAINMFAVN LFRTLPPSSN PNGAEFDPEE DEPTLESSWP HLQLVYELFL RFLESPDFQP
SMAKRFIDHQ FVLQLLDLFD SEDPRERDFL KTVLHRIYGK FLGLRAFIRK QINNVFYRFI
YETEHHNGIA ELLEILGSII NGFALPLKEE HKQFLLKVLL PLHKAKSLSV YHPQLTYCVV
QFLEKDPSLS EAVIKSLLKF WPKTHSPKEV MFLNELEELL DVIEPAEFQK VMVPLFRQIA
KCVSSPHFQV AERALYYWNN EYIMSLITDN SAVILPIMFP ALNRNSKTHW NKTIHGLIYN
ALKLFMEIDQ RLFDECSKNY KQEKQMEREK LSQREELWQQ VESLA
>AGAP009341
PPLKDEREEL FIQKLRQCCV LFDFSEPLND LKYKEIKRCA LQEIVEHLNN QSNVITEPIY
PEAFNMVATN LFRTLPPSSN PNGAEFDPEE DEPTLEVSWP HLQFVYELFL RFLESPDFQP
NVAKRYIDHS FILNLLELFD SEDPRERDFL KTVLHRVYGK FLGLRAFIRK QINNIFYKFI
YETEHHNGIA ELLEILGSII NGFALPLKEE HKQFLLKVLL PLHKVKSLSV YHPQLAYCVV
QFLEKDASLT QPVIKCLLKF WPKTHSPKEV MFLNELEEIL DVIEPAEFQK VMEPLFRQIA
KCVSSPHFQV AERALYYWNN DYIMSLISEN SKVIMPIMFP ALYSNSKSHW NKTIHGLIYN
AIKLFMEMNQ LLFDECHRKY QAEQETEQEK LAQRDALWQQ MEDLA
>AAEL014031
PQLKDEREEL FIQKLRQCCV LFDFSEPLND LKYKEIKRCA LQEMVEYLSS QQQVITEAIY
PEAVQMFAVN LFRTLPPSSN PNGAEFDPEE DEPTLEASWP HLQFVYELFL RFLESPDFQP
SVAKRYIDHG FILNLLELFD SEDPRERDFL KTVLHRVYGK FLGLRAFIRK QINNIFYKFI
YETEHHNGIA ELLEILGSII NGFALPLKEE HKQFLLKVLL PLHKVKTLSV YHPQLAYCVV
QFLEKDPSLT QPVIKCLLKF WPKTHSPKEV MFLNELEEIL DVIEPAEFQK VMEPLFRQIA
KCVSSPHFQV AERALYYWNN EYIMSLISEN SKVILPIMFP ALNSNSKTHW NKTIHGLIYN
AIKLFMEMNQ KLFDECHRKF KAEEQNEMEK LNRREELWQQ VESLA
>WS04554
PQLKDDREEL FIQKLRQCCV LFDFTEPLND LKYKEIKRCA LQEMVEYLSS QQQIITEPIY
PEAIQMFAMN LFRTLPPSSN PNGAEFDPEE DEPTLEASWP HLQFVYELFL RFLESPDFQP
SVAKRYIDHG FILNLLELFD SEDPRERDFL KTVLHRVYGK FLGLRAFIRK QINNIFYKFI
YETEHHNGIA ELLEILGSII NGFALPLKEE HKQFLLKVLL PLHKVKSLSV YHPQLAYCVV
QFLEKDPSLT QPVIKCLLKF WPKTHSPKEV MFLNELEEIL DVIEPAEFQK VMEPLFRQIA
KCVSSPHFQV AERALYYWNN EYIMSLISEN SKVILPIMFP ALNSNSKTHW NKTIHGLIYN
AIKLFMEMNQ KLFDECHKKY KAEQENEQEK LNRREELWQQ VESLA
>CPIJ019419
---------- ---------- ---------- ---------- ---------- ----------
-----MFAVN LFRTLPPSSN PNGAEFDPEE DEPTLEASWP HLQFVYELFL RFLESPDFQP
SVAKRYIDQG FILNLLELFD SEDPRERDFL KTVLHRVYGK FLGLRAFIRK QINNIFYKFI
YETEHHNGIA ELLEILGSII NGFALPLKEE HKQFLLKVLL PLHKVKSLSV YHPQLAYCVV
QFLEKDPALT QPVIKCLLKF WPKTHSPKEV MFLNELEEIL DVIEPAEFQK VMEPLFRQIA
KCVSSPHFQV AERALYYWNN EYIMSLISEN SKVILPIMFP ALNTNSKQHW NKTIHGLIYN
AIKLFMEMNQ KLFDECHKKY KAEQQNEREK LNRREELWQQ VESLA
