# Supplementary material for: Evolutionary divergence of core and post-translational circadian clock genes in the pitcher-plant mosquito, Wyeomyia smithii
Source: BMC Genomics. 2015 Oct 6;16:754. doi: 10.1186/s12864-015-1937-y (PMC4594641; doi:10.1186/s12864-015-1937-y)
Supplement: Additional file 4: — Gblock edited alignments, FA-GB files in .txt format. (ZIP 20 kb) [file 12864_2015_1937_MOESM4_ESM.zip › Additional File 4 Gblock edited alignments/SGG_Muscle_Protein_Alignment_fina]

>FB0003371
RDGSKITTVV ATPGQGTDRV QEVSYTDTKV IGNGSFGVVF QAKLCDTGEL VAIKKVLQDR
RFKNRELQIM RKLEHCNIVK LLYFFYSSGE KRDEVFLNLV LEYIPETVYK VARQYAKTKQ
TIPINFIRLY MYQLFRSLAY IHSLGICHRD IKPQNLLLDP ETAVLKLCDF GSAKQLLHGE
PNVSYICSRY YRAPELIFGA INYTTKIDVW SAGCVLAELL LGQPIFPGDS GVDQLVEVIK
VLGTPTREQI REMNPNYTEF KFPQIKSHPW QKVFRIRTPT EAINLVSLLL EYTPSARITP
LKACAHPFFD ELREGNHTLP NGRDMPPLFN FTEHELSIQP SLVPQLLPKH LQNAGTAAAA
GSGSGGATAG TGGGPGSGNN SSSGGGGAGG GGGAG
>Na027316
KDGSKVTTVV ATPGAGPDRP QEIAYTDTKV IGNGSFGVVY QAKLCETNET VAIKKVLQDK
RFKNRELQIM RRLEHCNIVK LKYFFYSSGD KKDEVYLNLV LEYIPETVYK VARHYSKSKQ
TIPISFIKLY MYQLFRSLAF IHSLGICHRD IKPQNLLLDP ETGILKLCDF GSAKHLVKGE
PNVSYICSRY YRAPELIFGA IDYTTKIDVW SAGCVLAELL LGQPIFPGDS GVDQLVEIIK
VLGTPTRDQI REMNPNYTEF KFPQIKSHPW QKVFRARTPH EAMELVARLL EYTPSLRMTP
LEACAHSFFK ELREQGTRLP NGRELPPLFN FTDHELRIQP SLNSQLIPKY TQPSGANQAS
AAAQPGTQAT SGESSDAQQ- -----SNPAG QANAA
>DP206625
KDGSKVTTVV ATPGQGPDRP QEVSYADMKL IGNGSFGVVY QAKLCDTGEL IAIKKVLQDK
RFKNRELQIM RRLEHCNIVK LKYFFYSSGE KKDEVYLNLV LEYIPETVYK VARHYSKDEQ
TIPISFIKLY MYQLFRSLAY IHSLGICHRD IKPQNLLLDP KSGVLKLCDF GSAKHLVRSE
PNVSYICSRY YRAPELIFGA TDYTTKIDVW SAGCVVAELL LGQPIFPGDS GVDQLVEIIK
VLGTPTREQI REMNPNYTEF KFPQIKSHPW AKVFRACTPP DAISLVSRLL EYTPGARLSP
LQACAHSFFD ELREPAARLP NGRALPPLFN FTEYELAIQP SLNDFLKPRA AVADTAASSE
QHDAQGETAA SGGSPGAS-- ---------- -----
>AGAP004443
KDGSKVTTVV ATPGQGPDRP QEVSYTDTKI IGNGSFGVVF QAKLCDTGEL VAIKKVLQDK
RFKNRELQIM RRLEHCNIVK LKYFFYSSGE KKDEVYLNLV LEYIPETVYK VARHYAKNKL
TIPINYIRIY MYQLFRSLAY IHSLGICHRD IKPQNLLLNP ETAVLKLCDF GSAKQLLDGE
PNVSYICSRY YRAPELIFGA INYTTKIDVW SAGCVLAELL LGQPIFPGDS GVDQLVEIIK
VLGTPTREQI KEMNPNYTEF KFPQIKSHPW QKVFRTRTPP EAIALVSRLL EYTPGTRITP
MQACAHPFFN ELREGSKYLP NGREFPPLFN FTEQELAIQP SLNLILRPRN QNEAGGSGSS
GNGGAGSSSG SGGGSGGGAS ASSAGGAAGG SAGAG
>CPIJ006114
KDGSKVTTVV ATAGQGPDRP QEVSYTDTKV IGNGSFGVVF QATLCDTGEL VAIKKVLQDK
RFKNRELQIM RRLEHCNIVK LKYFFYSSGE KKDEVYLNLV LEYIPETVYK VARYYAKNKQ
TIPINFIRLY MYQLFRSLAY IHSLGICHRD IKPQNLLLDP ETAVLKLCDF GSAKQLLHGE
PNVSYICSRY YRAPELIFGA INYTTKIDVW SAGCVLAELL LGQPIFPGDS GVDQLVEIIK
VLGTPTREQI KEMNPNYTEF KFPQIKSHPW QKVFRARTPP DAIALVSRLL EYTPGTRITP
IQACAHPFFN ELREGNKQLP NGREFPPLFN FTEQELAIQP SLNLILRPRN PNDAGGAGAS
GGNGAGGSSN NNGSSNSGTS AADGGGSSQP AGGAG
>AAEL005238
KDGSKVTTVV ATAGQGPDRP QEVSYTDTKV IGNGSFGVVF QATLCDTGEL VAIKKVLQDK
RFKNRELQIM RRLEHCNIVK LKYFFYSSGD KKDEVYLNLV LEYIPETVYK VARYYAKNKQ
TIPINFIRLY MYQLFRSLAY IHSLGICHRD IKPQNLLLDP ETAVLKLCDF GSAKQLLHGE
PNVSYICSRY YRAPELIFGA INYTTKIDVW SAGCVLAELL LGQPIFPGDS GVDQLVEIIK
VLGTPTREQI KEMNPNYTEF KFPQIKSHPW QKVFRARTPP DAIALVSRLL EYTPGSRITP
IQACAHPFFN ELREGNKTLP NGREFPPLFN FTEQELAIQP NLNLILRPRN PNDAGGNSGS
GGNGAGANSS TVSNSSNNSG TGNGGGSSQG V-GAG
>WSc17080
KDGSKVTTVV ATAGQGPDRP QEVSYTDTKV IGNGSFGVVF QATLCDTGEL VAIKKVLQDK
RFKNRELQIM RRLEHCNIVK LKYFFYSSGE KKDEVYLNLV LEYIPETVYK VARYYAKNKQ
TIPINFIRLY MYQLFRSLAY IHSLGICHRD IKPQNLLLDP DTAVLKLCDF GSAKQLLQGE
PNVSYICSRY YRAPELIFGA INYTTKIDVW SAGCVLAELL LGQPIFPGDS GVDQLVEIIK
VLGTPTREQI KEMNPNYTEF KFPQIKSHPW QKVFRARTPP DAIALVSRLL EYTPGTRISP
IQACAHPFFN ELREGNKTLP SGREFPPLFN FTEQELAIQP SLNLILRPRN PNDAGGN--S
GGSSAGANST GGSISSNNNG -GNGGGSSQG AAGAG
