# Supplementary material for: Evolutionary divergence of core and post-translational circadian clock genes in the pitcher-plant mosquito, Wyeomyia smithii
Source: BMC Genomics. 2015 Oct 6;16:754. doi: 10.1186/s12864-015-1937-y (PMC4594641; doi:10.1186/s12864-015-1937-y)
Supplement: Additional file 4: — Gblock edited alignments, FA-GB files in .txt format. (ZIP 20 kb) [file 12864_2015_1937_MOESM4_ESM.zip › Additional File 4 Gblock edited alignments/SLMB_Muscle_Protein_Alignment_RA]

>DP201583
TSL--DSGVR PAPSYVAERN TCLNLFSRWN ETDQVEFVEQ LLARMCHYQH GHINAYLKPM
LQRDFISMLP KKGLDHVAEN ILSYLDAGSL CAAELVCREW QRVISEGMLW KKLVERKVRT
DSLWRGLADR RGWIMYLFKP KPGCQHPSHS FYRQLYPKII QDIQSIEDNW RMGRHNLQRI
NCRSENSKGV YCLQYDDNKI VSGLRDNTIK IWDRKTLQCV KELQGHTGSV LCLQYDERAI
ISGSSDSTVR VWDVNTGAML NTLIHHCEAV LHLRFCNGMM VTCSKDRSIA VWDMSSTTEI
MLRRVLVGHR AAVNVVDFDE KYIVSASGDR TIKVWNTSSC EFVRTLNGHK RGIACLQYRD
RLVVSGSSDN TIRLWDIECG QCIRVLEGHE ELVRCIRFDN KRIVSGAYDG KIKVWDLRAA
LDVRTPHQDL CLRTLVEHTG RVFRLQFDEF QIVSSSHDDT ILVWDFLNYG GASP
>Na001694
MTILYDPGTR KKEPFTHERD QCMKYFEKWS EPEQVNFVEQ LLARMCHYQH GHINAYLKPM
LQRDFISLLP KKGLDHVAEG ILSYLDNESL AAAELVCKEW HRVISEGMLW KKLIERKVRT
DSVWRGLAER RKWINFLFKP RLGENHPNHS FYRNLFPKIT RDIKSIDNNW RNGIFNLQRI
NCRSENSKGV YCLQYDDQKI VSGLRDNTIK IWDRNTLQCV KVLTGHTGSV LCLQYDDKAI
ISGSSDSTVR VWDANTGEMV NTLIHHCEAV LHLRFNNGMM VTCSKDRSIA VWDMTSQTEI
ALRRVLVGHR AAVNVVDFDE KYIVSASGDR TIKVWNTSTC EFVRTLSGHK RGIACLQYRD
RLVVSGSSDN TIRLWDIECG ACLRVLEGHE ELVRCIRFDS KHIVSGAYDG KIKVWDLVAA
MDPRTITTNL CLRTLVEHTG RVFRLQFDEF QIVSSSHDDT ILIWDFLNCN QDNS
>FB0023423
TTMLYDPVRK KDSSYQTERE LCFQYFTQWS ESGQVDFVEH LLSRMCHYQH GQINAYLKPM
LQRDFITLLP IKGLDHIAEN ILSYLDAESL KSSELVCKEW LRVISEGMLW KKLIERKVRT
DSLWRGLAER RNWMQYLFKP RPGQTQRPHS FHRELFPKIM NDIDSIENNW RTGRHMLRRI
NCRSENSKGV YCLQYDDGKI VSGLRDNTIK IWDRTDLQCV KTLMGHTGSV LCLQYDDKVI
ISGSSDSTVR VWDVNTGEMV NTLIHHCEAV LHLRFNNGMM VTCSKDRSIA VWDMTSPSEI
TLRRVLVGHR AAVNVVDFDE KYIVSASGDR TIKVWSTSSC EFVRTLNGHK RGIACLQYRD
RLVVSGSSDN SIRLWDIECG ACLRVLEGHE ELVRCIRFDT KRIVSGAYDG KIKVWDLVAA
LDPRAASNTL CLNTLVEHTG RVFRLQFDEF QIVSSSHDDT ILIWDFLNFT PNEN
>AGAP001944
TQILYDPARK KEPSFQTERD TCLSYFSKWN EANQVDFVEQ LLSRMCHYQH GHINAYLKPM
LQRDFITLLP TKGLDHVAEN ILSYLDAKSL CRAERVCKEW SRVISEGMLW KKLIERNVRT
DSLWRGLAER KGWIKYLFIP RPGVTLRQHK FYRELFPKIM KDIEAIENNW RTGNHNLQRI
NCRSENSKGV YCLQYDDDKI VSGLRDNTIK IWSRSTLQCC MILTGHTGSV LCLQYDDKVI
ISGSSDSTVR VWDVNTGEMV NTLIHHCEAV LHLRFNNGMM VTCSKDRSIA VWDMVSPTEI
GLRRVLVGHR AAVNVVDFDE KYIVSASGDR TIKVWNSTNC EFLRTLNGHK RGIACLQYRD
RLVVSGSSDN SIRLWDIECG TCLRILEGHE ELVRCIRFDS KRIVSGAYDG KIKVWDLQAA
LDIRAQTNTL CLKTLVEHTG RVFRLQFDEF QIVSSSHDDT ILIWDFLNCS PQEE
>WSc03120
TSVLYDPARK KEPSFQTERD ACLSYFTKWN EADQVDFVEQ LLSRMCHYQH GHINAYLKPM
LQRDFITLLP TKGLDHVAEN ILSYLDAKSL CRAERVCKEW SRVISEGMLW KKLIERNVRT
DSLWRGLAER KGWIKYLFIP RPGVTHRPHK FYRELFPKIM KDIEAIENNW RTGNHNLQRI
NCRSENSKGV YCLQYDDDKI VSGLRDNTIK IWDRNSLNCC KILTGHTGSV LCLQYDDKVI
ISGSSDSTVR VWDVNTGDMA NTLIHHCEAV LHLRFNNGMM VTCSKDRSIA VWDMTSPTEI
ALRRVLVGHR AAVNVVDFDE KYIVSASGDR TIKVWNTSTC EFVRTLNGHK RGIACLQYRD
RLVVSGSSDN SIRLWDIECG TCLRILEGHE ELVRCIRFDS KRIVSGAYDG KIKVWDLQAA
LDIRAQTNTL CLKTLMEHTG RVFRLQFDEF QIVSSSHDDT ILIWDFLNCS QKDE
>AAEL003371
TSILYDPARK KEPSFQTERD ACLSYFAKWN EADQVDFVEQ LLSRMCHYQH GHINAYLKPM
LQRDFITLLP TKGLDHVAEN ILSYLDAKSL CRAERVCKEW SRVISEGMLW KKLIERNVRT
DSLWRGLAER KGWIKYLFIP RPGVTHRPHK FYRELFPKIM KDIEAIETNW RTGHHNLQRI
NCRSENSKGV YCLQYDDDKI VSGLRDNTIK IWDRNSLQCC KILTGHTGSV LCLQYDDKVI
ISGSSDSTVR VWDVNTGDMV NTLIHHCEAV LHLRFNNGMM VTCSKDRSIA VWDMTSPTEI
ALRRVLVGHR AAVNVVDFDE KYIVSASGDR TIKVWNTSTC EFVRTLNGHK RGIACLQYRD
RLVVSGSSDN SIRLWDIECG TCLRILEGHE ELVRCIRFDS KRIVSGAYDG KIKVWDLQAA
LDIRAQTNTL CLKTLVEHTG RVFRLQFDEF QIVSSSHDDT ILIWDFLNCS QKEE
>CPIJ017102
TSILYDPARK KEPSFQTERD ACLSYFTKWN ESDQVDFVEQ LLSRMCHYQH GHINAYLKPM
LQRDFITLLP TKGLDHVAEN ILSYLDAKSL CRAERVCKEW SRVISEGMLW KKLIERNVRT
DSLWRGLAER KGWIKYLFIP RPGVTHRPHK FYRELFPKIM KDIEAIENNW RTGNHNLQRI
NCRSENSKGV YCLQYDDDKI VSGLRDNTIK IWDRNSLQCC KILTGHTGSV LCLQYDDKVI
ISGSSDSTVR VWDVNTGDMV NTLIHHCEAV LHLRFNNGMM VTCSKDRSIA VWDMTSPTEI
ALRRVLVGHR AAVNVVDFDE KYIVSASGDR TIKVWNTSTC EFVRTLNGHK RGIACLQYRD
RLVVSGSSDN SIRLWDIECG TCLRILEGHE ELVRCIRFDS KRIVSGAYDG KIKVWDLQAA
LDIRAQTNTL CLKTLVEHTG RVFRLQFDEF QIVSSSHDDT ILIWDFLNCS QKEE
>CPIJ017907
---------- ---------- ---------- ---------- ----MCHYQH GHINAYLKPM
LQRDFITLLP TKGLDHVAEN ILSYLDAKSL CRAERVCKEW SRVISEGMLW KKLIERNVRT
DSLWRGLAER KGWIKYLFIP RPGVTHRPHK FYRELFPKIM KDIEAIENNW RTGNHNLQRI
NCRSENSKGV YCLQYDDDKI VSGLRDNTIK IWDRNSLQCC KILTGHTGSV LCLQYDDKVI
ISGSSDSTVR VWDVNTGDMV NTLIHHCEAV LHLRFNNGMM VTCSKDRSIA VWDMTSPTEI
ALRRVLVGHR AAVNVVDFDE KYIVSASGDR TIKVWNTSTC EFVRTLNGHK RGIACLQYRD
RLVVSGSSDN SIRLWDIECG TCLRILEGHE ELVRCIRFDS KRIVSGAYDG KIKVWDLQAA
LDIRAQTNTL CLKTLVEHTG RVFRLQFDEF QIVSSSHDDT ILIWDFLNCS QKEE
