# Supplementary material for: Evolutionary divergence of core and post-translational circadian clock genes in the pitcher-plant mosquito, Wyeomyia smithii
Source: BMC Genomics. 2015 Oct 6;16:754. doi: 10.1186/s12864-015-1937-y (PMC4594641; doi:10.1186/s12864-015-1937-y)
Supplement: Additional file 4: — Gblock edited alignments, FA-GB files in .txt format. (ZIP 20 kb) [file 12864_2015_1937_MOESM4_ESM.zip › Additional File 4 Gblock edited alignments/TIM_Muscle_Protein_Alignment_RA_f]

>DP214179
MEWVHRSPQI HSTFSNLGFT NGDGYHINEN YNAVLESILQ NILTEDKQLR SYRRSINFGQ
NIKKDLIPLL INTKDDKTIV LVIKILVNLT IPVECLLSLD SVGRTDVGRH TIFEINNLLT
STKAAITDHR VTKVVIDFLK EIDQSSKLSS DECTNISNGL LLLRNILHIP EQNQILWNLF
SQSIDKVLIK LMNITDAINW GVTMVQIIAL LYKDQHVTTL QKLLNLWLEA SLSESSEDNE
SNTSPPNRGS DDSSPMLTSD PTSDSSDAGS EPSDCGYGTQ IEESISTSSN EDELPTTKPV
HQK-PHNTKQ RNKVRAGVTL QDRK---RKK IVKRGKANII NVQGLLHNTP TDDDISNVLK
EFTVDFLLKG YNSLVRTLHT QILTNVQLEI DTSHFFWLVT YFLKFATQIE LDLEHVCSVL
SYEIILYLTA EGVNLCEQFE LAIKLDGSDL KPSIRRLHLV VTAIREFVQA IEVYKKSAHL
SSNDQEKLLK LQMKMAQTEE LRSLLVLLLR HYHPKYHSKQ YLQDLIVTNH ILLMFLDHIK
QFASPEIMHQ YGLLLEDYEG NGGFVNDCIF TLMHHVGGEL GSLISLFQPK ILKTFTSIWK
SEFEICDDWS DLIEYVINTF IKKPWNEEEI SSLNWNYMQC NTAVDVVEEI LRMLKEDG-I
VKTRESIIKE LYRQLIINKE EFEGLSKLCE QLRQDGKSLF LDWVQAVLLE TCFAKVSYHS
LLLNQSVPLV PWNNEQAAVC KDLKFLQLAH KLGFHMPVDT GKVLIRIPNF WTPDFLYEVA
EKISPINKSK LRFSVASDLT RMYVSDEDD
>FB0014396
MDWLLATPQL YSAFSSLGCL EGDTYVVNPN ALAILEEINY KLTYEDQTLR TFRRAIGFGQ
NVRSDLIPLL ENAKDDAVLE SVIRILVNLT VPVECLFSVD VMYRTDVGRH TIFELNKLLY
TSKEAFTEAR STKSVVEYMK ILESDPKLSP HKCDQINNCL LLLRNILHIP EQNTILWNLF
IQSIDKLLLY LMTCPQRAFW GVTMVQLIAL IYKDQHVSTL QKLLSLWFEA SLSESSEDNE
SNTSPPKQGS GDSSPMLTSD PTSDSSDNGS ELSDCGYGTQ VEESISTSSN DDDGPQGKPQ
HQKPPCNTKP RNKPRTIMSP MDKKELRRKK LVKRSKSSLI NMKGLVQHTP TDDDISNLLK
EFTVDFLLKG YSYLVEELHM QLLSNAKVPI DTSHFFWLVT YFLKFAAQLE LDMEHIDTIL
TYDVLSYLTY EGVSLCEQLE LNARQEGSDL KPYLRRMHLV VTAIREFLQA IDTYNKVTHL
NEDDKAHLRQ LQLQISEMSD LRCLFVLLLR RFNPSIHSKQ YLQDLVVTNH ILLLILDHIT
QFATLEVMHY YGILLEDFNN NGEFVNDCIF TMMHHIGGDL GQIGVLFQPI ILKTYSRIWE
ADYELCDDWS DLIEYVIHKF MNTPWSQEEM DTLYWYYVQS KKNNDIVGKI VKLFSNNGNK
LKTRISIIQQ LLQQDIITLL EYDDLMKLLD LIIKENKAQH LLWLQRILIE CCFVKVAYHC
ICKQKSIPVV QWNNEQSTTM LYQPFVLLLH KLGIQLPADA GSIFARIPDY WTPETMYGLA
KKLGPLDKLN LKFSLASDLT RMYVSDEDD
>CPIJ801582
MEWLLANPQI NSTFGSLGAV VDEVYLVSED CLVNLEEIIG KLAVEDTTLR TFRRAIGFGQ
NVKNDIVPLL VHAKDSKILD PTIRLLVNLT VPAECLLPVD LVSKSEIGRH TIFELNKLLI
TSKEAFVDWK TTKAVIDYMK ILEKDSKLSI QNCDSINNCL LLLRNILHVP EQNQILWNLF
TQSVDKLLIY LMSCPQRAFW AVTMAQLVAL MYKDQHISTL QKLLSFWFES TLSESSEDNE
SNTSPPQQCS GDSSPMLTSD PTSDSSDNGS EPSDCANGTQ AEESISTP-- ----------
---------- ---------- ---------- ---------- ---------- ----------
---------- ---------- ---------- ---------- ---------- ----------
---------- ---------- ---------- ---------V VTAIREFLQA LETYKKSSHL
TKEDRELLKT LQLQIGSTDD LKCLFVLLLR CYNPSLQSKQ YLQDLIVTNH SLLLLLDHIR
QFATVEIMHQ YGLMLEDFRE NGAFVNDCIF TMMHHVGGDL GLMNVLFQPN ILKTFSLIWE
TEYEICDDWS DLIEYVIHKF INTPWTQEDK DSLQWYYVQC KQSKCMVADI LRLFEENGNQ
QKTRVSIIEQ LWEQDIVTLS QYDELMKLRD RLFKENKGKL VVWLQKSLLD CCFVKVPYHC
ILQKKSIPIV PWNLEQFNVL SYQPFVLLLH KLGFHLPADA RKMFVRIPAF WTADILYNIA
LKLGPLEKSI IKFSVASDLT RMYVSDEED
>AAEL006411
MEWLLANPQI NSTFGSLGSF VDDIYLVNDD ALRTLEEIIC KLALEDTSLR TFRRAIGFGQ
NVKNDILPLL VNTKDAEIID TTIRLLVNLT VPIECLLPVE LFSKSEIGCH TIFELNKLLV
TSKEAFIEWK TTKAVVDHMK ILEKDSKLSI DNCDSINNCL LLLRNILHIP EQNQIIWNLF
TQSVDKLLIH LMSCPQRAYW AVTMAQLIAL MYKDQHMSTL QKLLNLWFES TLSESSEDNE
SNTSPPQQCS GDSSPMLTSD PTSDSSDNGS ETSDCGYGTQ VEESISTSSN EEDGPNQKPL
HQKPPPNQKQ RNKSRNPTTI HEKKELRRKK LVKRSKSNII NMKGLMHHAP SDDDISHILK
EFTVDFLLKG YGFLVQELHA QLLSDLQVQI DTSHFFWLVT YFLKFASQLE LDLEHINTVL
SFEIVSYLAY EGVMLCEQLE QLNREPHNDL LPCLRRIHLV VTAIREFLQA LDTYKKSSHL
TKEDKDRLKL LQLQICATED LRCLFVLLLR CYNPNVQSRQ YLQDLIVTNH ILLLLLDHIK
QFATVEIMHQ YGLLLEDFRD NGAFVNDCIF TMMHHVGGDL GQINVLFQPN ILKTYSQIWE
TEYEICDDWS DLIEYVIHKF INTPWTQEEK DSLQWYYVQC KQSSCLVADI LNLFQESGNQ
QKTRVSIIEQ LWEQDIISLM QYDDLMKLRD RLLKENKSNM IVWLQKSLLN CCFVKVSYHC
ITKKQSIPVV PWNQEQFSIL TYQPFVLLLH KLGFHLPADA KKMFVRIPEF WTADILYNIA
LKLGPVEQSI IKFSVASDLT RMYVSDEDD
>AGAP008288
MEWLLANPQI NSTFGSLGTF EDDAYHLSED CLVTLEEIIC KLAVEDATLR TFRRAIGFGQ
NVKNDIVPLL VNAKDVKIID TTIRLLVNLT VPVECLLPVD LVSKSEIGRH TIFELNKLLI
TSKEAFVDWK TTKAVIDHMK ILERDTKLSI QQCDSVNNCL LLLRNILHVP EQNQIIWNLF
TQSIDKLLIY LMSCPQRAYW GVTMAQLVAL MYKDQHISTL QKLLNLWFES TLSESSEDNE
SNTSPPKQCS GDSSPMLTSD PTSDSSDNGS ENSDCGYGTQ VEESISTSSN EDDSPHQKPV
HQKPPSNQKQ RNKQRNPVSV QEKKELRRKK LVKRGKSNII NMKGLMHHVP TDDDISHILK
EFTVDFLLKG YGYLVHELHT QLLSDLQVQI DTSHFFWLVT YFLKFATQLE LDLEHINSVL
SFDIISYLTY EGVMLCEQLE QLSRATETDI KPCLRRIHLV VTAIREFLQA LDTYKKSTHL
TKEDKEKLKL LQLQISCTED LRCLFVLLLR CYNPNIQSRQ YLQDLIVTNH TLLLLLDHIK
QFATVEIMHQ YGLLLEDFRE NGAFVNDCIF TMMHHVGGDL GHINVLFQPS ILKTYSQIWE
TEYELCDDWS DLIEYVIHKF INTPWTQEEK DSLHWYYVQC RQSKCVVADI LKLFQENGNQ
QKTRLSIIEQ LLEQNIVTLV QYDDLMKLRD RLQKENRGKL IAWLQKSLLD CCFVKVSYHC
ILKKKSIPVV PWNQDQFAIL SYQPFILLLH KLGFHLPADA KKMFVRIPEF WTADILYNIA
LKLGPLDKSI LKFSVASDLT RMYVSDEDD
>WS06527
MEWLLANPQI NSTFGSLGSF VDDIYLVNDD CQATLEEIIC KLTVEDNSLR TFRRAIGFGQ
NVKNDIVPLL IHANDPKIID TTIRLLVNLT VPVECLLPLD SVSATEIGRH TVFELNKLLI
---------- ---------- ---------- ---------- ---------- ----------
---------- ---------- ---------- ---------- ---------- ----------
---------- ---------- ---------- ---------- ---------- ----------
---------- ---------- ---------- ---------- ---------- ----------
---------- ---------- ---------- ---------- ---------- ----------
---------- ---------- ---------- ---------- ---------- ----------
---------- ---------- ---------- ---------- ---------- ----------
---------- ---------- ---------- ---------- ---------- ----------
---------- ---------- ---------- ---------- ---------- ----------
---------- ---------- ---------- ---------- ---------- ----------
---------- ---------- ---------- ---------- ---------- ----------
---------- ---------- ---------
