# Supplementary material for: Evolutionary divergence of core and post-translational circadian clock genes in the pitcher-plant mosquito, Wyeomyia smithii
Source: BMC Genomics. 2015 Oct 6;16:754. doi: 10.1186/s12864-015-1937-y (PMC4594641; doi:10.1186/s12864-015-1937-y)
Supplement: Additional file 4: — Gblock edited alignments, FA-GB files in .txt format. (ZIP 20 kb) [file 12864_2015_1937_MOESM4_ESM.zip › Additional File 4 Gblock edited alignments/VRI_Muscle_Protein_Alignment_RA.f]

>FB0016076
TDTNYINNYK DNPSNPRIQA QSNNSHLQHN GPQSALTAAQ KELFSQRKQR EFTPDNKKDE
SYWDRRRRNN EAAKRSREKR RYNDMVLEQR VIELTKENHV LKAQLDAIRD KFNISGENLV
SVEKILASLP TSEQVLSNTK RAKYPVGPPL PQSQTQHLYQ PQPQGSSSPV ISDPHNRPPS
TTIANLQVQL QQNVRPEDLD SAGALYPAPS AYK--SAASV LNLSRRACSP STTSSTLSSA
SVSGDDEQEH ENNCLPLKLR HKSHLGDKDA ATALLSLQHI KQEPASPPAW NDGNSSDERD
SGISERDQML KSQLERLESE VASIK
>Na001221
MVAEFIAR-Q GSPINPPMTH SGHHMQPQHN NYDL-----R KELFSQRKQR EFIPDNKKDD
SYWDRRRRNN EAAKRSREKR RFNDMVLEQR VMELSKENHI LKAQLDAIRE KFGICGESVI
STEHVLAALP AEPTLV---K RAKYARTPSP ---------- -------TSV IHQPVSGARS
PR-------- ---------- -PAQLYPETT AYPSFDTSSA LNLSRRAQSP SSGSGDESVQ
MTSSPTLLAQ -GNSLPHKLR HKSRIGDKDA ASALLALQGI KQEPRASPPW DNEGSSDERD
SGISESEREV KSRLDRLASE VASLQ
>DP208606
MVAEFILSQQ GPPL-PPPSP SRIA-QPPRN SFDFS---KR KDFFGQRKQR EFIPDSKKDD
GYWDRRRRNN EA-------- ------LEQR VVELSKENHV LKAQLDAIKE KYGICGETLI
SIDQVLATLP TCDQVLCVTK RSKSPAQAPP ---------S PQPQ------ ----------
---------- ---------- -PEAYY---- -HP------V LNLSRRAPSP SSLSG-----
--SGDETTEQ -NNCLPLKLR HKSHLGDKDV ASALLSLQHI KQEPRSSPSW DGEGSSDERD
SGISEEDAHL KAELARLATE VATLK
>AGAP007801
MVADFVTRQQ GSPLNPGQNH NSNSNMPAHN SYELAAHLKR KELFSQRKQR EFIPDNKKDD
SYWDRRRRNN EAAKRSREKR RFNDMVLEQR VVELTKENHV LKAQLDAIKS KYNICGENLV
SVDQIMATLP TNEQVLSSTK RVKFPLSRSP PHSPPAANGT PHLQSQQAPV IHPNPNVESP
PPAAAGSSPT VSIQHTNGGP AVHAIYQHHH HHPALLTANV LNLSRRAPSP SPAQTASSTA
SSGGEEEPDR EANSLPVKLR HKSHLGDKDA ATALLALQNI KQEPSSSPAW DDGGSSDERD
SGISEENIHL QSKLARLESE VATIK
>WSc08372
---------- ---------- ---------- ---------- ---------- ---------D
SYWDRRRRNN EAAKRSREKR RFNDMVLEQR VVELTKENHV LKAQLDAIKN KYNICGENLV
SVDQIMATLP TNEQVLSSTK RVKFPLARTP PVQVPQHHHQ PHA-SQQAAV IHPNPNIESP
PPPQSIASQL QQIQHTNSHY SPAAIYPHIS HHPALLTANV LNLSRRAPSP SNGTGSNSSH
SSSGDDEHER ENNSLPVKLR HKSHLGDKDA ATALLAL--- ---------- ----------
---------- ---------- -----
>CPIJ016941
MVAEFVTRQQ GSPINPGQNH SNSNSMPAHN GYDLAAHLKR KELFTQRKQR EFIPDNKKDD
SYWDRRRRNN EAAKRSREKR RFNDMVLEQR VVELTKENHV LKAQLDAIKN KYNICGENLV
SVDQIMATLP TNEQVLSSTK RVKFPLARTP PPTP-LHHLQ PHPQSQQAAV IHPNPNIESP
PPPQSIASQL QQIQHTSSHY SAAAIYPHIS HHPALLTANV LNLSRRAPSP SNGTGSNSSH
SSSGDDEHDR ENNSLPVKLR HKSHLGDKDA ATALLALQNI KQEPRSSSPW DDGGSSDERD
SGISEENIHL QSKLARLESE VATIK
>AAEL011371
MVADFVSRPQ GSPINPGQNH NNSN-MPAHN GYDLSGHLKR KDLFSQRKQR EFIPDNKKDD
SYWDRRRRNN EAAKRSREKR RFNDMVLEQR VVELTKENHV LKAQLDAIKN KYNICGENLV
SVDQIMATLP TNEQVLSSTK RVKFPLARPT PQIPSLHSHQ PLSQSQQAAV IHPNPNIESP
PPPQSIASQL QQIQHTSSHY SPAAIYPHIS HHPALLTANV LNLSRRAPSP SNGTGSNSSH
SSSGDDEHDR ENNSLPVKLR HKSHLGDKDA ATALLALQNI KQEPRSSSPW DDGGSSDERD
SGISEENIHL QSKLARLESE VATIK
