# Supplementary material for: Evolutionary divergence of core and post-translational circadian clock genes in the pitcher-plant mosquito, Wyeomyia smithii
Source: BMC Genomics. 2015 Oct 6;16:754. doi: 10.1186/s12864-015-1937-y (PMC4594641; doi:10.1186/s12864-015-1937-y)
Supplement: Additional file 6: — Gblock edited alignments, truncated for PhyML, .phy files in .txt format. (ZIP 24 kb) [file 12864_2015_1937_MOESM6_ESM.zip]

Archive with 25 entries (25 files):
- Additional File 6 Gblock edited alignments truncated in Phylip format/._CKIIA_Muscle_Protein_Alignment_RA-gb.phy
- Additional File 6 Gblock edited alignments truncated in Phylip format/._CLK_Muscle_Protein_Alignment_RA-gb.phy
- Additional File 6 Gblock edited alignments truncated in Phylip format/._CWO_Muscle_Protein_Alignment_RA-gb.phy
- Additional File 6 Gblock edited alignments truncated in Phylip format/._CYC_Muscle_Protein_Alignment_RA-gb.phy
- Additional File 6 Gblock edited alignments truncated in Phylip format/._DBT_Muscle_Protein_Alignment_finalized_RA-gb.phy
- Additional File 6 Gblock edited alignments truncated in Phylip format/._PER_Muscle_Protein_Alignment_RA-gb.phy
- Additional File 6 Gblock edited alignments truncated in Phylip format/._SGG_Muscle_Protein_Alignment_finalized_RA-gb.phy
- Additional File 6 Gblock edited alignments truncated in Phylip format/._SLMB_Muscle_Protein_Alignment_RA-gb.phy
- Additional File 6 Gblock edited alignments truncated in Phylip format/CKIIA_Muscle_Protein_Alignment_RA-gb.phy
- Additional File 6 Gblock edited alignments truncated in Phylip format/CLK_Muscle_Protein_Alignment_RA-gb.phy
- Additional File 6 Gblock edited alignments truncated in Phylip format/CRY2_Muscle_Protein_Alignment_RA-gb.phy
- Additional File 6 Gblock edited alignments truncated in Phylip format/CULL-3_Muscle_Protein_Alignment_RA_Finalized-gb.phy
- Additional File 6 Gblock edited alignments truncated in Phylip format/CWO_Muscle_Protein_Alignment_RA-gb.phy
- Additional File 6 Gblock edited alignments truncated in Phylip format/CYC_Muscle_Protein_Alignment_RA-gb.phy
- Additional File 6 Gblock edited alignments truncated in Phylip format/DBT_Muscle_Protein_Alignment_finalized_RA-gb.phy
- Additional File 6 Gblock edited alignments truncated in Phylip format/Jetlag_Muscle_Protein_Alignment_RA-gb.phy
- Additional File 6 Gblock edited alignments truncated in Phylip format/KAY_Muscle_Protein_Alignment_RA-gb.phy
- Additional File 6 Gblock edited alignments truncated in Phylip format/NMO_Muscle_Protein_Alignment_RA-gb.phy
- Additional File 6 Gblock edited alignments truncated in Phylip format/PDP1_Muscle_Protein_Alignment_RA-gb.phy
- Additional File 6 Gblock edited alignments truncated in Phylip format/PER_Muscle_Protein_Alignment_RA-gb.phy
- Additional File 6 Gblock edited alignments truncated in Phylip format/PP2A-B_Muscle_Protein_Alignment_finalized_RA-gb.phy
- Additional File 6 Gblock edited alignments truncated in Phylip format/SGG_Muscle_Protein_Alignment_finalized_RA-gb.phy
- Additional File 6 Gblock edited alignments truncated in Phylip format/SLMB_Muscle_Protein_Alignment_RA-gb.phy
- Additional File 6 Gblock edited alignments truncated in Phylip format/TIM_Muscle_Protein_Alignment_RA_finalized2-gb.phy
- Additional File 6 Gblock edited alignments truncated in Phylip format/VRI_Muscle_Protein_Alignment_RA-gb.phy
