# Supplementary material for: Evolutionary divergence of core and post-translational circadian clock genes in the pitcher-plant mosquito, Wyeomyia smithii
Source: BMC Genomics. 2015 Oct 6;16:754. doi: 10.1186/s12864-015-1937-y (PMC4594641; doi:10.1186/s12864-015-1937-y)
Supplement: Additional file 6: — Gblock edited alignments, truncated for PhyML, .phy files in .txt format. (ZIP 24 kb) [file 12864_2015_1937_MOESM6_ESM.zip › Additional File 6 Gblock edited alignments truncated in Phylip format/CLK_Muscle_Protein_Alignment_RA-gb.phy]

7 374
FB0023076 KSRNLSEKKRRDQFNSLVNDLSALISTSSRKMDKSTVLKSTIAFLKNHNEATDRSKVFEIQQDWKPAFLSNDEYTHLMLESLDGFMMVFSSMGSIFYASESITSQLGYLPQDLYNMTIYDLAYEMDHEALLNIFMNPTPVIEPRQTDISSSNQITFYTHLRRGGMEKVDANAYELVKFVGYFRDTNTSTGSSSEVSNGSDKKLVFVGTGRVQNPQLIREMSIIDPTSNEFTSKHSMEWKFLFLDHRAPPIIGYMPFEVLGTSGYDYYHFDDLDSIVACHEELRQTGEGKSCYYRFLTKGQQWIWLQTDYYVSYHQFNSKPDYVVCTHKVVSYAEVLKQSQLQDQLQRKHDELQKLILQQQNELRIVSEQLLLSR
DP206046 RTRNLSEKKRRDQFNMLVNELGSMVSTNNRKMDKSTVLKSTISFLKNHNEITVRSRAHDVQEDWKPAFLSNEEFTYLVLEALEGFVMVFSASGCIYYVSESVTSLLGHTPGDIINKSIFDLAFVDDRPNLYNILQN-GGTLDPTQV-VTTDNPISFRCRLQRGTLDFRDEVTYELVQFDGHFRNLESNE----NGHHSYESRLLFVCTGRLYMPQLVRDVSLVDTIRSEFTSRHSLEWKFLFLDHRAPPIIGYLPFEVLGTSGYDYYHFDDLEKVVSCHEALMQKGELTSCYYRFLTKGQQWIWLQTRFYITYHQWNSKPEFVVCTHRVVSYADIIKQAQLQEQLQRTHRELQQMIVRQQEELRQVKEQLLFAR
Na031986 KSRNLSEKKRRDQFNMLVNELGSMVNTNTRKMDKSSVLKSTILFLKNHNELAVRSRTHEIQEDWKPSFLSNEEFTHLTLEALDGFIMLFSLSGRIFYVSESITSLLGYLPSELTNTTIYEIALQEDQSHLYNTLANASNTRD--QNSIKTEHQVSFTCHIKRGGLDFREEPIYELVQFIGYFRDADVDNMIPNNRFGSCETKTVFVCTGRLQVPQLIREMSVVDNTKTEFTSKHSLEWKFLFLDHRAPPIIGYLPFEVLGTSGYDYYHIDDLDKVVTCHESLMKKGEGTSCYYRFLTKGQQWIWLQTRFYITYNQWHSNPEFIVCTHHVVSYTDVVKQNQIQDELQRKHEELQQLIVHQQEELRRVSEQLLIAR
WS_2GK8YT ----------------------------------------------------------------------------------DGFIIVFSSTGRVFYASESITSLLGHLPSDLLNMTVYDVVYEDDQNDLYNILLNPTVVVDPLQTGIARENQVTFSCYIKRGTTDYRFEVSYELVQFTGYFRDVDADSLMTASRFSSYDTRLYF--------------------------RRH---WQ--VADPAADP--------------------RDVD----C------------------------------------------------------------------------------------------------
AGAP005711 KSRNLSEKKRRDQFNLLVNELSSMVSSNSRKMDKSTVLKSTIAFLKSHNEIAVRSRVHEIQTDWKPSFLSNEEFTHLILEALDGFIIVFSSTGRVFYASESITSLLGHLPSDLLNMTVYDMVYEDDQNDLYNILLNPTTVVDPLQTGISRENQVTFSCYIKRGTVDYRADVSYEHVQFTGYFRDVDTESLMTTSRFSGYDSRLVFVGTGRLQTPQLIREMSIVDNTKSEFTSRHSLEWKFLFLDHRAPPIIGYLPFEVLGTSGYDYYHFDDLEKVVACHEALMQKGEGTSCYYRFLTKGQQWIWLQTRFYITYHQWNSKPEFVVCTHRVVSYADVMKQNQVQDQLQRKHEELQHLILQQQEELRRVQEQLLMAR
CPIJ002146 KSRNLSEKKRRDQFNLLVNELSSMVSSNSRKMDKSTVLKSTIAFLKSHNEIAVRSRVHEIQTDWKPSFLSNEEFTHLILEALDGFIIVFSSTGRVFYASESITSLLGHLPSDLSNMTVYDMVYEDDQNDLYNILLNPAAVVDPLQTGISRENQVTFACYIKRGTADYRSEVSYELVQFTGYFRDVDADSLMTTSRFSTYDTRLIFVGTGRLQTPQLIREMSIVDSSKSEFTSRHSLEWKFLFLDHRAPPIIGYLPFEVLGTSGYDYYHFDDLEKVVSCHEACK-------------------------------------------------------------------------------------------
AAEL012562 KSRNLSEKKRRDQFNLLVNELSSMVSSNSRKMDKSTVLKSTIAFLKSHNEIAVRSRVHEIQTDWKPSFLSNEEFTHLILEALDGFIIVFSSTGRVFYASESITSLLGHLPSDLLNMTVYDMVYEDDQNDLYNILLNPAAVVDPLQTGISRENQVTFSCYIKRGTADYRTEVSYELVQFTGYFSDVDADSLMTTSRFSGYDTRLIFVGTGRLQTPQLIREMSIVDSSKSEFTSRHSLEWKFLFLDHRAPPIIGYLPFEVLGTSGYDYYHFDDLEKVVSCHEALMQKGEGTSCFYRFLTKGQQWIWLQTRFYITYHQWNSKPEFVVCTHRVVSYADVMKQNQVQDQLQRKHEELQHLIMHQQEELRRVQEQLLMAR
