# Supplementary material for: Evolutionary divergence of core and post-translational circadian clock genes in the pitcher-plant mosquito, Wyeomyia smithii
Source: BMC Genomics. 2015 Oct 6;16:754. doi: 10.1186/s12864-015-1937-y (PMC4594641; doi:10.1186/s12864-015-1937-y)
Supplement: Additional file 6: — Gblock edited alignments, truncated for PhyML, .phy files in .txt format. (ZIP 24 kb) [file 12864_2015_1937_MOESM6_ESM.zip › Additional File 6 Gblock edited alignments truncated in Phylip format/CRY2_Muscle_Protein_Alignment_RA-gb.phy]

8 561
DP208079 KHTVHWFRKGLRLHDNPALREGLVDATTFRCVFIIDPWFASSSNVGINKWRFLLQCLEDLDKNLRKLNSRLFVVRGQPADALPKLFREWGTTALTFEEDPEPYGRVRDHNIMTKCREVGIQVTSRVSHTLYKLDDIIEKNGGKAPLTYHQFQALIASMPPPPSAEPTISLETLNRAVTPISDNHDERFGVPTLEELGFDTEGLKPPIWIGGENEALLRLERHLERKAWVASFGRPKMTPESLLSSQTGLSPYLRFGCLSTRLFYYQLSELYKRIKQERPPLSLHGQILWREFFYCAATRNPNFDRMEGNPICVQIPWEKNQEALKKWANGQTGFPWIDAIMIQLRNDGWIHHLARHAVACFLTRGDLWISWEEGMKVFDELLLDADWSVNAGMWMWLSCSSFFQQFFHCYCPVRFGRKTDPNGDFIRKYIPVLKNMPTRYIHEPWVCPEEIQKSIRCIIGKDYPMPIVDHTKASEINLERIKQVYAQLAKFK-QGALIPQMLQRPNV-------LQSSPSPTSIIANINQS-NYLCYIVNEINKNINDIPVK-----QNNY
Na006626 KHTVHWFRKGLRLHDNPSLREGLAGASTFRCVFVLDPWFAGSANVSINKWRFLLQCLEDLDRSLHQLNSRLFVIRGQPADALPKLFREWGTTSLTFEEDPEPYGRVRDENITTLCKELGITVVQRVSHTLYKLDEIIEKNGGKPPLTYHQFQNVIARMDPPEYPAAAVTAACIGSAYTPLKDDHDDFFGVPTLEELGFDTEGLMAPVWVGGETEALARLERHLERKAWVASFGRPKMTPQSLLPSQTGLSPYLRFGCLSTRLFYYQLADLYKKIKKTIPPLSLHGQLLWREFFYCAATNNPNFDRMHGNPICVQIPWDKNVVALSKWANGQTGFPWIDAIMTQLREEGWIHQLARHAVACFLTRGDLWISWEEGMKVFDELLLDADWSINAGMWMWLSCSSFFQQFFHCYCPVRFGRKADPNGDYIRRYLPVLKNFPTRYIHEPWNAPLSVQRAAKCIIGQEYALPMVNHSKSSRINVERMKRVYQQLSKYR-NGVSLKGETIG---------------------------------------------------------
CPIJ015481 KHTVHWFRKGLRLHDNPALREGLKDAASLRCVFVIDPWFAGSSNVGINKWRFLLQCLEDLDRNLRQLNSRLFVIRGQPADALPKLFKEWGTTCLTFEEDPEPFGKVRDHNISEMCKELNIDVISAVSHTLYKLERIIEKNNGRAPLTYNQFQAIIASMDAPPQPEPAITLAAIGRAVTPQCDDHDDKYGVPTLEELGFETEGLKPPIWVGGETEALARLERHLERKAW--------------------------------------------KIKKAYPPLSLHGQLFWREFFYCAATKNPNFDKMAGNPICVQIPWDRNAEALAKWASGQTGFPWIDAIMTQLREEGWIHHLARHAVACFLTRGDLWISWEEGMKVFEELLLDADWSVNAGMWMWLSCSSFFQQFFHCYCPVKFGRKADPNGDYIRRYLPVLKNFPTRYIHEPWNAPESVQRAARCIIGKNYPLPMVNHAIASRANMERIKQVYQQLAKYRKGGSAIAGVMTAAKVQHMNASSLNDSPSPTTIMTSVNSSGNYMCYERNQENLYNSQFKVEYSDNFNSGY
CPIJ018859 KHTVHWFRKGLRLHDNPALREGLKDAASLRCVFVIDPWFAGSSNVGINKWRFLLQCLEDLDRNLRQLNSRLFVIRGQPADALPKLFKEWGTTCLTFEEDPEPFGKVRDHNISEMCKELNIDVISAVSHTLYKLERIIEKNNGRAPLTYNQFQAIIASMDAPPQPEPAITLAAIGRAVTPQCDDHDDKYGVPTLEELGFETEGLKPPIWVGGETEALARLERHL--------------------GTQTGLSPYLRFGCLSTRLFYYQLTDLYKKIKKAYPPLSLHGQLFWREFFYCAATKNPNFDKMAGNPICVQIPWDRNAEALAKWASGQTGFPWIDAIMTQLREEGWIHHLARHAVACFLTRGDLWISWEEGMKVFEELLLDADWSVNAGMWMWLSCSSFFQQFFHCYCPVKFGRKADPNGDYIRRYLPVLKNFPTRYIHEPWNAPESVQRAARCIIGKNYPLPMVNHAIASRANMERIKQVYQQLAKYRKGGSAIAGVMTAAKVQHMNASSLNDSPSPTTIMTSVNSSGNYMCYERNQENLYNSQFKVEYSDNFNSGY
AG004261 KHTVHWFRKGLRLHDNPALREGLRGARTFRCVFIIDPWFAGSSNVGINKWRFLLQCLDDLDRNLRKLNSRLFVIRGQPADALPKLFKEWGTTCLTFEEDPEPFGRVRDHNISEMCKELGIEVISAASHTLYNLERIIEKNGGRAPLTYHQFQAIIASMDAPPQPEAAITLDVIGNANTPQYDDHDDKYGVPTLEELGFETEALRPPVWIGGETEALARLERHLERKAWVASFGRPKMTPQSLLASQTGLSPYLRFGCLSTRLFYYQLTDLYKKIKKACPPLSLHGQLLWREFFYCAATKNPTFDKMAGNPICVQIPWDRNAEALAKWASGQTGFPWIDAIMTQLREEGWIHHLARHAVACFLTRGDLWISWEEGMKVFEELLLDADWSVNAGMWMWLSCSSFFQQFFHCYCPVKFGRKADPNGDYIRRYLPVLKNFPTRFIHEPWNASESVQRAAKCLIGKDYPLPMVNHAIASRANMERIKQVYQHLAKYRKGGSAIAGVMTAAKVQHMNTSSMNDSPSPTTILTSVNSSGNYMCYERNQ-NIYNSQFKVEYSDNFNSGY
WSc05165 KHTVHWFRKGLRLHDNPALREGLKDATTFRCVFVIDPWFAGNSNVGINKWRFLLQCLEDLDRNLRKLNSRLFVIRGQPADALPKLFKEWGTTCLTFEEDPEPFGKVRDHNISEMCKELGIEVISAVSHTLYKLERIIEKNGGRAPLTYHQFQAIFASMDPPPQPEQAITVDTIGNGSTPQCDDHDDKYGVPTLEELGFETEGLKPSIWVGGETEALARLERHLERKAWVASFGRPKMTPQSLLASQTGLSPYLRFGCLSTRLFYYQLTDLYKKIKKACPPLSLHGQLLWREFFYCAATKNPNFDKMAGNPICVQIPWDRNAEALAKWASGQTGFPWIDAIMTQLREEGWIHHLARHAVACFLTRGDLWISWEEGMKVFEELLLDADWSVNAGMWMWLSCSSFFQQFFHCYCPVKFGRKADPNGDYIRRYLPVLKNFPTRYIHEPWNAPESVQRAAKCIIGKDYPLPMVNHAIASRANMERIKQVYQQLAKYRKGGSAIAGVMTAAKMQHMNVSSLNDSPSPTTIMTNVNSSGNYMCYERSQENLYSNQFKVEYTDNFDSGY
AAEL002602 --MPGWLTH---------------DARNYSIAF-----------------------------------------------------------------------------------------------------RIIEKNGGRAPLTYHQFQAIIASMDAPPQPEPAITLDTIANATTPQYEDHDDKYGVPTLEELGFETEGLKPLIWVRGETEALARLERHLERKAWVASFGRPKMTPQSLLARQTGLSPYLRFGCLSTRLFYYQLTDLYKKIKKACPPLSLYGQLLWREFFYCAATKNPNFDKMAGNPICVQISWDRNAEALAKWASGQTGFPWIDAIMTQLREEGWIHHLARHAVACFLTRGDLWISCEEGMKVFEELLLDADWSVNAG--MWLSCSSFFQQFFHCYCPVKFGRKADPNGDYIRRYLPVLKEV--------------------------------------------------------KSG------------------------------------------------------------------
AAEL011967 KHTVHWFRKGLRLHDNPALREGLKDAVSFRCVFVIDPWFAGSSNVGINKWRFLLQCLEDLDRNLRKLNSRLFVIRGQPADALPKLFKEWGTTCLTFEEDPEPFGKVRDHNISEMCKELGIEVISAVSHTLYKLERIIEKNGGRAPLTYHQFQAIIASMDAPPQPEPAITLDTIANATTPQYEDHDDKYGVPTLEELGFETEGLKPPIWVGGETEALARLERHLERKAWVASFGRPKMTPQSLLASQTGLSPYLRFGCLSTRLFYYQLTDLYKKIKKACPPLSLHGQLLWREFFYCAATKNPNFDKMAGNPICVQIPWDRNAEALAKWASGQTGFPWIDAIMTQLREEGWIHHLARHAVACFLTRGDLWISWEEGMKVFEELLLDADWSVNAGMWMWLSCSSFFQQFFHCYCPVKFGRKADPNGDYIRRYLPVLKNFPTRYIHEPWNAPETVQRTAKCIIGKEYPLPMVNHAIASRANMERIKQVYQQLAKYRKGGSAIAGVMTAAKVQHMNASSLNDSPSPTTIMTNLNSSGNYMCYERNQENLYNNQFKVEYTDNYNSGY
