# Supplementary material for: Evolutionary divergence of core and post-translational circadian clock genes in the pitcher-plant mosquito, Wyeomyia smithii
Source: BMC Genomics. 2015 Oct 6;16:754. doi: 10.1186/s12864-015-1937-y (PMC4594641; doi:10.1186/s12864-015-1937-y)
Supplement: Additional file 6: — Gblock edited alignments, truncated for PhyML, .phy files in .txt format. (ZIP 24 kb) [file 12864_2015_1937_MOESM6_ESM.zip › Additional File 6 Gblock edited alignments truncated in Phylip format/CULL-3_Muscle_Protein_Alignment_RA_Finalized-gb.phy]

9 751
DP215829 KSTLPKRAFPMTMDEKYVERIWSLLKNAIQEIQKKNNSGLSFEELYRNAYTMVLHKHGERLYTGLKEVVTHHLETKVREDVLQALHNGFLQTLNNAWTDHQTSMVMIRDILMYMDRVYVQQNDVDNVYNLGLIIFRDQVARYGCIRDHLRQTLLELVARERRGEVVDRLAIRNACQMLMVVGINSRTVYEEDFEKPFLHQSSEFYRMESQKFLAENSAAVYIARVEARISEEAERARHYLDESTEPRIVAVLEHELIERHIKTIVEMENSGVVHMLMHTRTVELACMYKLLSRVEGLRTVADAVSAHLREQGRALVTDTNAIAYVQNLLDLKDRFDHFLHNSFNNDKIFKHMIASDFEYFLNLNNKSPEFLSLFIDGKLKKGEKGMSEQEIEAVLDKTMVLFRFLQEKDVFERYYKQHLAKRLLLNKSVSDDSEKNMISKLKTECGCQFTSKLEGMFKDMTVSNTIMEEFKEHVLQSGNNLHGVDLSVRVLTTGFWPTQSATPKCNIPTAPRSAFDVFRSFYLAKHSGRQLSLQPQLGSADLHATF------RAPSTGSPPRSPPSA-PAAVRRRIIQVSTFQMCVLLLFNKRERLTYEEILNETDIPEKDLVRALQSLAMGKPTQRVLIKHPKKEIEPSHQFYVNDAFTSKLHRVKIQTVAAKGESEPERRETRNKVDEDRKHEIEAAIVRIMKARKKMAHTLLVAEVTEQLRVRFLPSPVVIKKRIEGLIEREYLARTPDDRKVYTYVA
Na003449 RSLCSNKERLTSMDERYVENIWALLKNAIQEIQKKNNSSLSFEELYRNAYTMVLHKYGERLYTGLKEVITQHLVMKVRNDVLESLYNNFLQTLNQAWNDHQTSMVMIRDILMYMDRVYVQQNNVDNVFDLGLIIFRDQVVRYGCIRDHLRDTLLSMIARERNGDIVDRIAIKNACQMLMLLGIKNRQVYEEDFERPFLQQSVEFYKMESQKFLEENSASVYIKQVEARITEESERAKHYLDESTEPRIVEVVEEELIKKNMKTIVEMENSGVVHMLQNLKTQDLGCMYKLFSRVDGLDTVCGCVSQYLRERGRALVQETNAVQFVQNLLDLKDRFEHFLHISFNNDKQFKQMIASDFEYFLNLNTKSPEYLSLFIDDKLKKGLKGMTEQEIEGILDKTMVLFRFLQEKDVFERYYKQHLAKRLLLNKSVSDDSEKNMISKLKTECGCQFTSKLEGMFKDITVSNTIMEEFKEHTLANGMTLSGVDLSVRVLTTGFWPTQAATPKCSMPSAPRNAFDAFRRFYLGKHSGRQLTLQPQLGSADLNATFYGPR--REENMPECSSTSPGFGTITTRKHIIQVSTYQMCVLMLFNNREKLTYEEIQNETDIPERDLIRALQSLAMGKATQRVLLKYPRKEIEPSHSFCVNDNFSSKLHRVKIQTVAAKGECEPERKETRSKVDEDRKHEIEAAIVRIMKARKRMAHNILVTEVTDQLRARFLPSPVIIKKRLENLIEREYLARTPEDRKVYTYVA
FB0261268 RIARQNRAFNASMDEKYVETIWASLKNAIQEIQKKNNSGLSFEQLYRNAYNMVLHKHGNRLYYGLREVVSEHLEHKVRADVLEALHSNFLPKLNQAWTDHQTSMVMIRDILMYMDRVYVQQREVDNVYNLGLILFRDQVVRYSEIQKALREKLLGMVMEERHGEAINHLAIKNACSMLITLGINSRTVYEEDFEKPFLAQSAAFYKFESQNFLAENNAGVYIKKVEARITEESSRAALYLDKDTEPRIVRVVEEELIKKHMRPIVEMENSGVVYMIKNSKTEDLACTYKLFSRLEGLKVIADTMSAYLREQGRMLVKETNPITFVQNLLDLKDRFDQFLVHSFANDRIFKNVISSDFEHFLNLNNKSPEYLSLFIDDKLKKGGKGMSEQEIESILDKTMVLFRFLLEKDVFERYYKTHLAKRLLLNKSVSDDFEKNMISKLKTECGCQFTSKLEGMFKDMSVSNTIMDEFKNFVNNNNLSLGGVELTVRILTTGFWPTQTATPNCNIPAAPREAFDIFKNFYLNKHSGRQLTLQPQMGTAYINAVFYGRKAVESEKDKDAPSSSSSG-PTTTRKHILQVSTYQMCVLLLFNNRDVLTYDDIHQETDIPERELVRALQSLSMGKPAQRLLVRNSKKDIEPTDEFYVNDAFNSKFHRVKIQTVAAKGESEPERKETRGKVDEDRKHEIEAAIVRIMKARKRLAHNLLVSDVTSQLKSRFLPSPVFIKKRIEGLIEREYLQRSPEDRKVYNYLA
AGAP008105 RVSTQKRAFPMTMDEKYVESIWSLLKNAIQEIQKKNNSGLSFEELYRNAYTMVLHKHGERLYSGLKEVVTHHLESKVREEVLRSFNCNFLQTLNQCWNDHQTSMVMIRDILMYMDRVYVQQNDVDNVYNLGLNIFRDQVVRYPRIRDHMRETLLNMVMCERKGEAIDHIAIKNACQMLMVLGINQRWVYEEDFERPFLTQSAAFYKLESQKFLAENSASVYIRRVEARITEEAERAKLYLDESTESRIVEVVEDELIKKHMRTIVEMENSGVVYMLQNTKTEDLACMHKLFSRVGGLKTIADCVSQNLRSLGRDLVKETNPITFVQNLLDLKDRSDHFLYHSFNNDKTFKNMISSDFEHFLNLNSKSPEYLSLFIDDKLKKGCKGMSEQEIETILDKTMVLFRYLQEKDVFERYYKAHLAKRLLLNKSVSDDSEKNMISKLKTECGCQFTSKLEGMFKDMSVSNTVMEEFKNHINNDNSALEGVELTVRILTTGFWPTQSVTPNCNIPAAPRKAFETFKRFYLAKHSGRQLTLQPQLGTVYMNAEFYGVKAEKEKTEGNCSSTAPSAGLDAPKRHVLQLSTYQMCVLMLFNNRERMTYEDIQQETDIPSKDLIRALQSLSMGKQQQRLLVRTPKKEIVSTDEFYVNDAFVSKFHKVKIQTVAAKGESEPERKETRSKVDEDRKHEIEAAIVRIMKARKRMPHNLLVSDVTSQLKSRFLPSPVIIKKRIEGLIEREYLARTPEDRKIYVYLA
AGAP012905 ------------------------------------------------------------------------------------------------------------------------------------------------------------------------------------------------------------------------------------------------------------------------------------------------------------------------------------------------------------------------------------------------------------------------------------------------------------------------------------------------------------------------------------------------------------------------------------------------------------------------------------------------------------------------------------------------------------XIEAAIVRIMKARKRMPHNLLVSDVTSQLKSRFLPSPVIIKKRIEGLIEREYLARTPEDRKIYVYLA
WS07535 RISTQKRAFPMTMDEKYVESIWSLLKNAIQEIQKKNNSGLSFEELYRNAYTMVLHKHGERLYTGLKDVVTLHLETKVREEVLRSFNCNFLQTLNQSWNDHQTSMVMIRDILMYMDRVYVQQNDVDNVYNLGLIIFRDQVVRYGRIRDHMRETLLSMVMCERKGEAIDHIAIKNACQMLMVLGINSRWVYEEDFERPFLTQSAAFYKLESQKFLSENSASVYIRRVEARITEEAERAKLYLDESTECRIVEVVEDELIKKHMRTIVEMENSGVVYMLKNTKTEDLACMYKLFSRVGGLKTIADCVSQHLRSMGKNLVKETNPITFVQNLLDLKDRFDHFLHHSFNNDKIFKNMISSDFEHFLNLNSKSPEYLSLFIDDKLKKGCKGMSEQEIETILDKTMVLFRYLLEKDVFERYYKAHLAKRLLLNKSVSDDSEKNMISKLKTECGCQFTSKLEGMFKDMSVSNTVMEEFKNHISNDPSALDGVELSVRILTTGFWPTQSATPNCNIPQAPRRAFETFKRFYLAKHSGRQLTLQPQLGTVYMNAEFYGIKADKESADGACSSTAVASGLGAPRKHVLQLSTYQMCVLMLFNNRERLSYDEIQQETDIPGKDLIRALQSLSMGKQQQRLLVRTPKKDIEPTNMFYVNDAFVSKFHKVKIQTVAAKGESEPERKETRSKVDEDRKHEIEAAIVRIMKARKKMAHNLLVSDVTTQLKSRFMPSPVIIKKRIEGLIEREYLARTPEDRKVYVYLA
CPIJ801799 RISTQKRAFPMTMDEKYVESIWSLLKNAIQEIQKKNNSGLSFEELYRNAYTMVLHKHGERLYTGLKDVVTQHLETKVREEVLRSFNSNFLQTLNQAWNDHQTSMVMIRDILMYMDRVYVQQNDVDNVYNLGLIIFRDQVVRYGRIRDHMRETLLNMVMCERKGEAIDHIAIKNACQMLMVLGINCRWVYEEDFERPFLTQSAAFYKLESQKFLSENSASVYIRRVEARITEEAERAKLYLDESTESRIVEVVEDELIKKHMRTIVDMENSGVVYMLKNTKTDDLGCMYKLFSRVGGLKTIADCVSQHLRSMGKNLVKETNPITFVQNLLDLKDRFDHFLHHSFSNDKIFKNMISSDFEHFLNLNSKSPEYLSLFIDDKLKKGCKGMSEQEIETILDKTMVLFRYLLEKDVFERYYKAHLAKRLLLNKSVSDDSEKNMISKLKTECGCQFTSKLEGMFKDMSVSNTVMEEFKNHISNDPSALDGVELSVRILTTGFWPTQSATPNCNIPLAPRRAFETFKRFYLAKHSGRQLTLQPQLGTVYMNAEFYGVKAEKESA-GYCSSTAVVASLGAPRKHVLQLSTYQMCVLMLFNNRERLSYDEIQQETDIPGKDLIRALQSLSMGKQQQRLLVRTPKKDIEPTNVFYVNDAFVSKFHKVKIQTVAAKGESEPERKETRSKVDEDRKHEIEAAIVRIMKARKKMAHNLLVSDVTTQLKSRFMPSPVIIKKRIEGLIEREYLARTPEDRKVYVYLA
AAEL006291 RMA-QKRAFPMTMDEKYVESIWSLLKNAIQEIQKKNNSGLSFEELYRNAYTMVLHKHGERLYTGLKDVVTQHLETKVRDEVLRSFNCNFLQTLNQSWNDHQTSMVMIRDILMYMDRVYVQQNDVDNVYNLGLIIFRDQVVRYGRIRDHMRETLLNMVMCERKGEAIDHIAIKNACQMLMVLGINSRWVYEEDFERPFLTQSAAFYKLESQKFLSENSASVYIRRVEARITEEAERAKLYLDESTECRIVEVVEDELIKKHMRTIVEMENSGVVYMLKNTKTEDLACMYKLFSRVGGLKTIADCVSQHLRSMGKNLVKETNPITFVQNLLDLKDRFDHFLHHSFNNDKIFKNMISSDFEHFLNLNSKSPEYLSLFIDDKLKKGCKGMSEQEIETILDKTMVLFRYLLEKDVFERYYKAHLAKRLLLNKSVSDDSEKNMISKLKTECGCQFTSKLEGMFKDMSVSNTVMEEFKNHISNDPSALDGVELSVRILTTGFWPTQSATPNCNIPLAPRRAFETFKRFYLAKHSGRQLTLQPQLGTVYMNAEFYGVKAEKEPVEGGCSSTAAVAGLGAPRKHVLQLSTYQMCVLMLFNNRERLTYDEIQQETDIPGKDLIRALQSLSMGKQQQRLLVRTPKKDIEPTNVFYVNDAFVSKFHKVKIQTVAAKGESEPERKETRSKVDEDRKHEIEAAIVRIMKARKKMAHNLLVSDVTTQLKSRFMPSPVIIKKRIEGLIEREYLARTPEDRKVYVYLA
AAEL007187 RMA-QKRAFPMTMDEKYVESIWSLLKNAIQEIQKKNNSGLSFEELYRNAYTMVLHKHGERLYTGLKDVVTQHLETKVRDEVLRSFNCNFLQTLNQSWNDHQTSMVMIRDILMYMDRVYVQQNDVDNVYNLGLIIFRDQVVRYGRIRDHMRETLLNMVMCERKGEAIDHIAIKNACQMLMVLGINSRWVYEEDFERPFLTQSAAFYKLESQKFLSENSASVYIRRVEARITEEAERAKLYLDESTECRIVEVVEDELIKKHMRTIVEMENSGVVYMLKNTKTEDLACMYKLFSRVGGLKTIADCVSQHLRSMGKNLVKETNPITFVQNLLDLKDRFDHFLHHSFNNDKIFKNMISSDFEHFLNLNSKSPEYLSLFIDDKLKKGCKGMSEQEIETILDKTMVLFRYLLEKDVFERYYKAHLAKRLLLNKSVSDDSEKNMISKLKTECGCQFTSKLEGMFKDMSVSNTVMEEFKNHISNDPSALDGVELSVRILTTGFWPTQSATPNCNIPLAPRRAFETFKRFYLAKHSGRQLTLQPQLGTVYMNAEFYGVKAEKEPVEGGCSSTAAVAGLGAPRKHVLQLSTYQMCVLMLFNNRERLTYDEIQQETDIPGKDLIRALQSLSMGKQQQRLLVRTPKKDIEPTNVFYVNDAFVSKFHKVKIQTVAAKGESEPERKETRSKVDEDRKHEIEAAIVRIMKARKKMAHNLLVSDVTTQLKSRFMPSPVIIKKRIEGLIEREYLARTPEDRKVYVYLA
