# Supplementary material for: Evolutionary divergence of core and post-translational circadian clock genes in the pitcher-plant mosquito, Wyeomyia smithii
Source: BMC Genomics. 2015 Oct 6;16:754. doi: 10.1186/s12864-015-1937-y (PMC4594641; doi:10.1186/s12864-015-1937-y)
Supplement: Additional file 6: — Gblock edited alignments, truncated for PhyML, .phy files in .txt format. (ZIP 24 kb) [file 12864_2015_1937_MOESM6_ESM.zip › Additional File 6 Gblock edited alignments truncated in Phylip format/CWO_Muscle_Protein_Alignment_RA-gb.phy]

8 266
DP209925 LSFAPP----SEDEAEYPPGRQDPMSHRIIEKRRRDRMNNCLADLSRLIPPEYLKKGRGRVEKTEIIEMAIRHLKYLQERGSEFLAGYQRAGAEAVRFVELQGSADQLAAHLHSHADMMAKEAVHEKRV---YPN-----------------SETTSSSSSPYEPDRQEHFADCERLSV---LRKIR------KPEHEDYLHSYKFKNSIERRFSVPVFALNALGYYVPLSVEYGCVSRQL-GAGVTSLARALHPVTIHVNFQPCI
Na012953 LNFATA----SEDDEVYT-----------------------------------------RVS------------------------------------------------------------------------------------------------------------------------------------------------------------------------------------------------------------
Na012954 LNFATA----SEDDEVYT--RQDPMSHRIIEKRRRDRMNNCLADLSRLIPAEYLKKGRGRVEKTEIIEMAIRHMKHLQSAAEHYRLGYQECLSETMHFLVEVEGCVQLISHLQQHCDKILATS---DRLGFPHPVSACNGVSSFAHGNGGIPCPNGANGSSTLLHNNSSNSDRCSSSGVSSFLL---LTPAS-SSEQQRPPANYKFKNSIKQRFSVPIFALHDNGFYVPLTLEASLLRPHM-GCTAGDIVV-LHPVTISVNFNHAS
FB0259938 LNFSTSATAYSEDDAEYATGRQDPLSHRIIEKRRRDRMNSCLADLSRLIPPQYQRKGRGRIEKTEIIEMAIRHLKHLQS---DYRSGYMDCMKEAAKFLYDVHMCHRLLGRLQEHIDEMFKTDCYKSTRSCHMPDSPHQAYHPPLCHLRDMLSASDVEHS-TAPHHHHHHTDSSHH----DFLMSVRMRNYSESHEIEHN-NNYKYKNHIKERFVVPIFALHGQGYYVPLNVDYNALVPFLNGMDLLEKMPVVHPININVNFMPSS
AGAP003844 LNFSANNTTYSEDDADFPPGRQDPLSHRIIEKRRRDRMNSCLADLSRLIPQQYMRKGRGRVEKTEIIEMAIRHLKNLQSCAEQYRHGYNECLAEAAKFMMRERGCFRMVAHLKEHCNEIMKGELSKTRCGTELANSPIYLAGGQLGHLREILCPSDLEHSSTAPSIVQHHLDTSSNHSTQDYLRTIRMRKFSESPEHEHSHNSYKFKNYIQQRFSVPIFACHTQGFYIPLNVDYETLLPYLNGIDLLSKMPPLHPISISVNYTPGS
CPIJ002379 -------------------------------------MNSCLADLSRLIPQQYMRKGRGRVEKTEIIEMAIRHLKNLQSCAEQYRLGYNECLTEAAKFILRERGCYRMVTHLKEHCSELMKGELMKSRCGSEIPNSPVYLHPGPLSQLRDMLCPSDMEHSSTAPSSVQ-HLDTSSNHSTTDFLRTIRMRKFSESPEHDHSHNSYKFKNYIQQRFSVPIFACHRQGFYVPMNVDYEALQPYLNGIDLFGKMPPLHPISISVNYAPLS
AAEL010513 LNFSTTNTNYSEDDADFAPGRQDPLSHRIIEKRRRDRMNSCLADLSRLIPQQYMRKGRGRVEKTEIIEMAIRHLKNLQSCSEQYRVGYHDCLTEAAKFMLRERGCYRMVAHLKEHCNEIMKGEMMKSRCGSEIPNSPVYLHPGPLSQLRDMLCPSDIEHSSTAPNSVQ-HLDTSSNHSTVDFLRTIRMRKFSESPEHEHSHNSYKFKNYIQQRFSVPVFACHTQGFYIPLNVNYDSLLPYLNGIDLFGKMPPLHPISISVNYAPAS
WSc15437 LNFSTTNTTYSEDDADFAPGRQDPLSHRIIEKRRRDRMNSCLADLSRLIPQQYMRKGRGRVEKTEIIEMAIRHLKNLQSCAEQYRLGYNDCLTEAAKFIIRERGCYRMVTHLKEHCNEIMKGELMKSRCGSEIPNSPVYLHPGPLSQLREMLCPSDLEHSSTAPSNVQ-LLDNSSNHSTIDFLRTIRMRKFSESPEHEHNHNSYKFKNYIQQRFSVPIFACHTQGFYVPLNVDYDTLLPYLNGIDLFGKMPPLHPINISVNYSPAS
