# Supplementary material for: Evolutionary divergence of core and post-translational circadian clock genes in the pitcher-plant mosquito, Wyeomyia smithii
Source: BMC Genomics. 2015 Oct 6;16:754. doi: 10.1186/s12864-015-1937-y (PMC4594641; doi:10.1186/s12864-015-1937-y)
Supplement: Additional file 6: — Gblock edited alignments, truncated for PhyML, .phy files in .txt format. (ZIP 24 kb) [file 12864_2015_1937_MOESM6_ESM.zip › Additional File 6 Gblock edited alignments truncated in Phylip format/KAY_Muscle_Protein_Alignment_RA-gb.phy]

7 264
FB0001297 GNFETGQSVLTLTTPTLTPTTTRNIEDTLGHLLSDTQTDAGCAGFAPTGVSSLPLQQTGQGSESEDSNASYNDT---ARRGGGRRPNRNMTPEEEQKRAVRRERNKQAAARCRKRRVDQTNELTEEVEQLEKRGESMRKEIEVLTNSKNQLEYLLATHRATSPLDLKPKRITLPPMSTMPHILTPTGASSGSLQTPIPVTSNGSSIRPNTLAFQRPVPIQTPSTGTFNFDSLMDGGTGLTPVSSSTNKPLELPTPTEPSKLVSL
DP214573 ANLEGQSGVPTRTTATITPTQLRNFEQTYIELSNCRSEQTNHAGFVPP----------TQANTYGILNSAAYCDSGPRRNMGGRRPTKDISPEEEERRKIRRERNKMAAARCRKRRLDHTNELQEETDKLEEKKQALQDEIRKLSSDRDSLQALLQNHMHSSPPDVKPRVKEEVMDPTVDPVLGLDNEI---FTSPTRIMLSAANPRPSRPSFLQVIEISTPSNGIFNFDSLMEGGTGLTPVCAQQQRAPDLASPD--NSLVSL
Na012316 SPLEGHSGVPTRTTPTLTPTTLRSIENTLFLGFNEEPASSREAGFVPPLI--------SQPTPTQTQNNVQQQQQ--RRNMGGRRPTRGMSPEEEERRQIRRERNKMAAARCRKRRMDHTNALLEETEGLEQKKQNLKDEIQELQQMKMDLELMLESHRTVSPPDIKPKAPTTNGNATDLH----HNNLNNGLRPNR----PVGFDKP-RPSTLQFIPITTPSSGIFNFDSLMEGGTGLTPVSQQRNNAVDLSSPDNPPKLVSL
AGAP001093 ASFDGHSGVPTRTTPTLTPTTLKNIEQTFIEATNATQINPYQAGFVPPSYPMEDHSQDSQESLSSTSNGSWHVSGSHRRNVGGRRPHKNLTPEEEEKRRIRRERNKQAAARCRRRREDHTNELVDETDQLEKKRQSLAQEIQQLQQEKDDLEFLLESHRAHSPIDLKPQMQDHLDNDASEHKLKISNTHTESLETPT----SGFIPRPTRPDSLDVVGMSTPSSGLFNFDSLMEGGTGLTPISFPSNRPLELITPTEPSKLCSL
AAEL008953 ASFDGHSGVPTKTTPTLTPTTLKNIEQEFMELTNDNSTNPCQAGFVPPPFQFEDHSQDSRESMSSVSNSSWQVTPPPRRNMGGRRPAKNLSPEEEEKRRVRRERNKQAAARCRRRREDHTNELVDETDLLEKKKQALQDEIKSLQQEKEDLEFLLESHREHSPMERKPKIKAEPVDQIEQPKLILSNALTDSLDTPTPVLTSVNLPRPARPASLDVIGISTPSSGLFNFDSLMDGGTGLTPVSLQLNRPLELITPTDVPKFCRL
WS13013 ASFDGHSGVPTKTTPTLTPTTLKTIEQTFMELTNDTSNNPCQAGFVPPPFQFEDHSQDSRESMSSGSNSSWQVTPPPRR-MGGRRPTKNLTPEEEEKRRIRRERNKMAAARCRRRREDHTNELVDETDQLEKRKQALQDEIKQLQQEKEDLEFLLESHREHSSLEKKPKIKIEPEEF-EQPKLILSNVITDSLDTPTPVLTSVNLPRPTRPASLDVVGVSTPSNGLFNFDSLMDGGTGLTPISLQSNRPLDLITPSEPSKLCSL
CPIJ003767 ASFDGHSGVPTKTTPTLTPTTLKNIEQTFLELSNDTAQNPCQAGFVPPPFQFEYHSQDSRESMSSGSNSSWQVTPPPRRNMGGRRPAKNLSPEEEEKRRVRRERNKMAAARCRRRREDHTNELVDETDGLEKRKQALQDEIKQLQQEKEDLEFLLNSHREHSPLERKPRVKEEPEDLADQPKLILSNALGDSLDTPTPVLTSVNLPRPARPDSLPVVGISTPSSGLFNFDSLMDGGTGLTPISLQSNRPLDLITPTEPSKLCSL
