# Supplementary material for: Evolutionary divergence of core and post-translational circadian clock genes in the pitcher-plant mosquito, Wyeomyia smithii
Source: BMC Genomics. 2015 Oct 6;16:754. doi: 10.1186/s12864-015-1937-y (PMC4594641; doi:10.1186/s12864-015-1937-y)
Supplement: Additional file 6: — Gblock edited alignments, truncated for PhyML, .phy files in .txt format. (ZIP 24 kb) [file 12864_2015_1937_MOESM6_ESM.zip › Additional File 6 Gblock edited alignments truncated in Phylip format/NMO_Muscle_Protein_Alignment_RA-gb.phy]

8 358
DP212179 AYSSKSNRNKCYVYNLGNGLPRVGDKQRYSDPVHGETFRTSSRQPPSVG--GATHLE-VTTLYVITELLQSDLHKIIVSPQHLSADHIKVFLYQILRGLKYLHSARILHRDIKPGNLLVNSNCVLKICDFGLARVEEPDVTKNMTQEVVTQYYRAPEILMGANHYTAAVDVWSVGCIFGELLGRRILFQAQSPVQQLELITELLGTPSLEDMRYACAGARAHMLRRAPRPPALAALYTLSVQATHEAVHLLAQMLVFDPAKRITVVDALAHPYLEEGRLRYHSCMCKCCYSAPPAARHYSPDLEPVAPHAFHDGWERKLTSVHQVKEEIHKFIAEQLQTSRVPLCINPQSAAFKSFAS
Na006484 AVTDPRDGKRVALKKLPNVFQSLVSSKRVFRELKMLCFFKHDNVLSALDILQPPHLDFFQEIYVITELLQSDLHKIIVSPQHLSSDHIKVFLYQILRGLKYLHSARILHRDIKPGNLLVNSNCVLKICDFGLARVEEPDKNKHMTQEVVTQYYRAPEILMGARHYTNAVDIWSVGCIFGELLRRRILFQAQSPVQQLELITELLGTPTLEDMKYACEGARSHMLRRTPKPPSLTALYSLSSQATHEAVHLLCQMLVFDPDKRISVTDALAHPYLDEGRLRYHSCMCTCCYTTSAGMRHYTREFEPVTPHTFDDLWERKLTSVQQVKEEMRKFIAEQLNTSRVPLCINPQSAAFKSFAR
AAEL004797 AVTDPRDGRRVALKKLPNVFQSLVSSKRVFRELKMLCFFKHDNVLSALDILQPPHLDFFQEIYVITELLQSDLHKIIVSPQHLSADHIKVFLYQILRGLKYLHSARILHRDIKPGNLLVNSNCVLKICDFGLARVEEPDQSKHMTQEVVTQYYRAPEILMGARHYSAAVDVWSVGCIFGELLGRRILFQAQSPVQQLELITELLGTPTLEDMRHACEGARTHMLRRAPKPPSLSALYTLSTHATHEAVHLLCQMLVFDPDKRISVIDALAHPYVDEGRLRYHSCMCKCCYTPSAGMRQYAAEFEPSAPQPFDDLWERKLTSVQQVKEEMHKFIAEQLQTNRVPLCINPQSAAFKSFAS
FB0011817 AVTDPRDGRRVALKKLPNVFQSLVSSKRVFRELKMLCFFKHENVLSALDILQPPHLDFFQEIYVITELLQSDLHKIIVSPQHLSADHIKVFLYQILRGLKYLHSARILHRDIKPGNLLVNSNCVLKICDFGLARVEEPDQAKHMTQEVVTQYYRAPEILMGARHYSSAVDVWSVGCIFGELLGRRILFQAQNPVQQLELITELLGTPTMEDMRHACEGARTHMLRRAPKPPSFSVLYTLSSHATHEAVHLLCQMLVFDPDKRISVTDALAHPYLDEGRLRYHSCMCKCCFTTSAGMRQYTADFEPSAGQPFDDLWERKLTSVQQVKEEMHKFIAEQLQTGRVPLCINPQSAAFKSFAS
WSc17870 AVTDPRDGRRVALKKLPNVFQSLVSSKRVFRELKMLCFFKHENVLSALDILQPPHLDFFQEIYVITELLQSDLHKIIVSPQHLSADHIKVFLYQILRGLKYLHSARILHRDIKPGNLLVNSNCVLKICDFGLARVEEPDQSKHMTQEVVTQYYRAPEILMGARHYSAAVDVWSVGCIFGELLGRRILFQAQSPVQQLELITELLGTPSLEDMRHACDGARSHMLRRAPKPPSHSALYTLSTHATHEAVHLLCQMLVFDPDKRISVIDALAHPYVDEGRLRYHSCMCKCCYTPSAGMRQYAAEFEPSAAQPFDDLWERKLPQYNK----------------------------------
AGAP005898 AVTDPRDGRRVALKKLPNVFQSLVSSKRVFRELKMLCFFKHENVLSALDILQPPHLDFFQEIYVITELLQSDLHKIIVSPQHLSADHIKVFLYQILRGLKYLHSARILHRDIKPGNLLVNSNCVLKICDFGLARVEEPDQSKHMTQEVVTQYYRAPEILMGARHYSAAVDVWSVGCIFGELLGRRILFQAQSPVQQLELITELLGTPSLEDMRHACEGARSHMLRRAPKPRSLTALYTLSTHATHEAVHLLCQMLVFDPDKRISVIDALAHPYVDEGRLRYHSCMCKCCYTTSAGMRQYTGEFEPSATQAFDDLWERKLTSVQQVKEEMHKFIAEQLQTGRVPLCINPQSAAFKSFAS
AAEL012269 -------------------------------------------------------INFAPTSYVITELLQSDLHKIIVSPQHLSADHIKVFLYQILRGLKYLHSARILHRDIKPGNLLVNSNCVLKICDFGLARVEEPDQSKHMTQEVVTQYYRAPEILMGARHYSAAVDVWSVGCIFGELLGRRILFQAQSPVQQLELITELLGTPTLEDMRHACEGARTHMLRRAPKPPSLSALYTLSTHATHEAVHLLCQMLVFDPDKRISVIDALAHPYVDEGRLRYHSCMCKCCYTPSAGMRQYAAEFEPSAPQPFDDLWERKLTSVQQVKEEMHKFIAEQLQTNRVPLCINPQSAAFKSFAS
CPIJ004910 AVTDPRDGRRVALKKLPNVFQSLVSSKRVFRELKMLCFFKHENVLSALDILQPPHLDFFQEIYVITELLQSDLHKIIVSPQHLSADHIKVFLYQILRGLKYLHSARILHRDIKPGNLLVNSNCVLKICDFGLARVEEPDQSKHMTQEVVTQYYRAPEILMGARHYSAAVDVWSVGCIFGELLGRRILFQAQSPVQQLELITELLGTPTLEDMRHACEGARTHMLRRAPKPPSLSALYTLSTHATHEAVHLLCQMLVFDPDKRISVIDALAHPYVDEGRLRYHSCMCKCCYTPSAGMRQYAAEFEPSAQQPFDDLWERKLTSVQQVKEEMHKFIAEQLQTGRVPLCINPQSAAFKSFAS
