# Supplementary material for: Evolutionary divergence of core and post-translational circadian clock genes in the pitcher-plant mosquito, Wyeomyia smithii
Source: BMC Genomics. 2015 Oct 6;16:754. doi: 10.1186/s12864-015-1937-y (PMC4594641; doi:10.1186/s12864-015-1937-y)
Supplement: Additional file 6: — Gblock edited alignments, truncated for PhyML, .phy files in .txt format. (ZIP 24 kb) [file 12864_2015_1937_MOESM6_ESM.zip › Additional File 6 Gblock edited alignments truncated in Phylip format/PDP1_Muscle_Protein_Alignment_RA-gb.phy]

7 222
Na007073 --QGKD-GPDEKKDADGELWNVEAQAAFLGPNLWDKTLPYDADLKVNHYVDLDEFLSENGIPVDGVAGGGGGGGNANNNAAGPGEPVTKRERSPSPSDCCSPDTLNPPSPADSTLSMASSGRDFDPRTRAFSDEELKPQPMIKKSRKQFVPDDLKDDKYWARRRKNNMAAKRSRDARRMKENQIALRAGFLEKENMGLRQELDRLKNENMLLRDKLSKYTDV
DP203016 SVNNKD--PLEDKKDDSELW--EAQAAFLGPNLWDKTLPYDPDLK---YVDLDEFLSENGMPGEGLGGAHLG---SSAFGAGAGAPVTKRERSPSPSDCMSPDTINPPSPADSTFSMASSGRDFDPRTRAFSDEELKPQPMIKKSRKQFVPDDLKDDKYWARRRKNNMAAKRSRDARRMKENQIALRAGYLEKENMGLRQEVELLKKENHILREKLSKYADV
FB0016694 TSNSKEICPDDKYKEEGDIWNVEAQTAFLGPNLWDKTLPYDADLKVTQYADLDEFLSENNIP-DGLPGTHLGHSRSDSLGHAAGHITTKRERSPSPSDCISPDTLNPPSPAESTFSFASSGRDFDPRTRAFSDEELKPQPMIKKSRKQFVPDELKDDKYWARRRKNNIAAKRSRDARRQKENQIAMRARYLEKENATLHQEVEQLKQENMDLRARLSKFQDV
AGAP006376 NDNNKDICGEDKHKEENDPWNVETHSAFLGPNLWDKTLPYDSDLKVHQYADLDEFLSENGIPYDGIPNSNLGNSRSDSIGHCAGQVTTKRERSPSPSDCMSPETMNPPSPADSTFSMSS-TRDFDPRTRAFSDEELKPQPMIKKSRKQFVPDEMKDDKYWARRRKNNMAAKRSRDARRMKENQIALRAGYLEKENMNLHREVEQLKQENMELRARLSKYQEV
AAEL005255 SSNNKDICGDDKHKEDGDPWNVEAQAAFLGPNLWDKTLPYDSDLKVHQYADLDEFLSENGIPVDGLPSGHLGHSRSDSLGHCAGQVTTKRERSPSPTDCMSPDTINPPSPADSAFSMSSATRDFDPRTRAFSDEELKPQPMIKKSRKQFVPDDMKDDKYWARRRKNNMAAKRSRDARRMKENQIALRAGYLEKENMNLHREVEQLKQENMELRARLSKYQEV
CPIJ014920 SNNNKDICGDDKHKEDGDPWNVEAQAAFLGPNLWDKTLPYDSDLKVHQYADLDEFLSENGIPVDGLPSSHLAHSRSDSLGHCAGQVTTKRERSPSPSDCMSPDTINPPSPADSTFSMSSTTRDFDPRTRAFSDEELKPQPMIKKSRKQFVPDDMKDDKYWARRRKNNMAAKRSRDARRMKENQIALRANYLEKENLNLHREVEQLKQENMELRARLSKYQEV
WS02480 SSNNKDICGDDKHKEDGDPWNVEAQAAFLGPNLWDKTLPYDSDLKVHQYADLDEFLSENGIPVDGLPGSHLGHSRSDSLGHCAGQVTTKRERSPSPSDCMSPDTINPPSPADSTFSMSSTTRDFDPRTRAFSDEELKPQPMIKKSRKQFVPDDMKDDKYWARRRKNNMAAKRSRDARRMKENQIALRAGYLEKENMNLHREVEQLKQENMELRARLSKYQEV
