# Supplementary material for: Evolutionary divergence of core and post-translational circadian clock genes in the pitcher-plant mosquito, Wyeomyia smithii
Source: BMC Genomics. 2015 Oct 6;16:754. doi: 10.1186/s12864-015-1937-y (PMC4594641; doi:10.1186/s12864-015-1937-y)
Supplement: Additional file 6: — Gblock edited alignments, truncated for PhyML, .phy files in .txt format. (ZIP 24 kb) [file 12864_2015_1937_MOESM6_ESM.zip › Additional File 6 Gblock edited alignments truncated in Phylip format/PER_Muscle_Protein_Alignment_RA-gb.phy]

7 534
DP203908 SSKSTHSGSNSSGSSGYGGKEAPKEEFSCVISMQDGVVMFTTSSIVTALGFPKDMWIGRSFIDFVHPRDRNTFASQITSGLAVPKGTQEKAPVPGNHVSTMVCRIRRYRGLN-LGFGVSFMPFLLKFFFGQVIYLVIQATPFFSAFKTSAEIIHN-AIPFVIRHSATGSLEYIDHESVPYLGYLPQDIVEKDALQLYHPGDLGYLRQIYETIVKEGGVQ----RSKPYRMMAQNGDYLKLETEWSSFINPWSKKLEFVIGKHYIVEGPSNPDVFFTDDEKAKAAALREKITRVMTEVLTKPAEIAKQQMSKRCQDLASFMESLMEETPKIEEELRLDQDHSYERDSVMLGGISPHHDHSDSKSGTDTPVSYNQLNYNETLQRYFDS-----------MAQASTECDRRLTESLLNKHNAEMERELIKMYRENRSSKGDREKASNETRQKAAFQPTSLGLPDSQPHGWPTTAAPMCYIPNTNSNNNYP-----PQPMPYYGHAMYPLKTSKACRITRENSFSSFYSSFFKTESGS
Na013801 ES-SEARNSHKSASSGYHGRPNAASNYYAAISMHDGLVLHATPSLHASLGYPKDSWTGQLFIDFLDPKDKHVFIERIASEI--TLSREICQSGANGRKASIFCRLRRFNGNNDSGKGEQYAPYRIRVVVSQVMILVAFFQPIRSAYKVPEETIIPTV--FTTRHNAACRLSYVDPDVVQYLGYLPQDMIDRSLFDFYHPEDLPLIKDIYKTVI---NLDSSSYRSKPYRYIVQNGCYVVLETDWSSFVNPWSKNLEFIVGYHRVLKGPADPDVFIRKEVLQEAKIIEKEILALLQDPQRKRSQVTDSELLSKKKELHTFVKNILQEIKSPAVKDHVDRSFSQEHGSVMLGEVSPHHEYFDSKSSTETPPSYNQLNYNDNIQRFFNSGSGNSGSAENLSSELNNQCSSILTETLLNLHNGIMEKLLVQKHLEQKKGAKRIKIEQKANKESHQQQPTAVVRCERGENKWPPLSVPVYCLPPGPPNALSPVPITDMATTMSYPPIIRPARRPTSVKAEPGSSLNESINQPKQTCHKS
FB0003068 SSKSRLSGSHSSGSSGYGGKGTGCVEFCCVISMHDGIVLYTTPSITDVLGYPRDMWLGRSFIDFVHLKDRATFASQITTGI--PIAESR-GSVPKDAKSTFCVMLRRYRGLKSGGFGVSYEPFRLGLTFGTNMLLVICATPIKSSYKVPDEILSQKSPKFAIRHTATGIISHVDSAAVSALGYLPQDLIGRSIMDFYHHEDLSVMKETYETVMKKGQTAGASFCSKPYRFLIQNGCYVLLETEWTSFVNPWSRKLEFVVGHHRVFQGPKQCNVFISEEAQSRNTRIKEDIVKRLAETVSRPSDTVKQEVSRRCQALASFMETLMDEVSRADLKLELENELTSERDSVMLGEISPHHDYYDSKSSTETPPSYNQLNYNENLLRFFNSGSGGSGSSGNFTTASNIHMSSTLTESLLNKHNDEMEKFMLKKHRESRGRTGEKSKKSANDTLKHGIKRGGSHSWEGEANKWPPFSVTFYYIPPHKGGTDMPAGVMYPHPSLFATAMMYPSSQSASVKTEPGSSFSSFYSSFIKTTDGS
CPIJ007193 SSKSRHSNSSSGGSSGYGGKGTGSTEFCCVISMLDGVVLFTTPSITRSLGFPKDMWLGRSFIDFVHPKDRATFASQITSKVVLPLGESKNGSNNKDQKNCLYVMLRKYRGLKSAGFGVNYEPYCLVLTFGRNILLIVSATPVKSVYTQPNERMNERKLRFSTRHTTNGVLNYVDGNSVESIGYLPQDILGQSIMELYHPEDMPILKKMYETIMVKGRTAGASF----------NGCYLVLKTEWTSFVNPWSRELEFVIGNHHIMEGPSDPDVFFADELLKEAKTIEEQILRLLKEPVTKPSDTVKQEVSKRCKALASFMEELMDEVTQPELKLNLESDFTSERDSVMLGEISPHHDYFNSKSSSETPPSYNQLNYNDNLQRFFDSGGGSGGSAGNFSSESNAQMDSTLTEELLCQHNEDMQKVMLKRHREARTTSRGADKSRKGPPDKHGVKRGSSHSWEEDMHKWPPFSVTLYYIPPTLNPITVPAGMMYPHPQLYYPPMMYPPSQATSVKAEPGS----------------
AAEL008141 SSKSRHSGSNSSGSSGYGGKGSGEQVFCCVISMHDGVVLFTTPSITSSLGFPNDMWLGRSFIDFVHPKDRSTFASQITSKVVVPLGESKNGVGHKDQKNSLYVMLRKYRGLKSAGFGVNYEPYRLVLTFGRNILLIISATPVKSVYTVSNEQLHDKELKFSTRHSTNGVLNYVDGNSVESIGYLPQDILGRSIMELYHPEDLPSLKNIYETVMIKGQTAGASFVSQPYRFLVNNGCYIVLKTEWASFVNPWSRELEFVIGNHYIQQGPSNPNVFFPDDLLKEAKMIEEQILRLLKEPVAKPSDMVKQEVTKRCKALASFMEELMDEVAQPELKLNLESDFTSERDSVMLGEISPHHEYFDSKSSSETPPSYNQLNYNDNLQRFFESGGESGGSAGNFSSESNVQMDSTLTEELLCKHNDDMQKVMLKKHREARSLARVTDKNRKGPPDKHGVKRGSSHSWEGDIHKCPPFSVTLYYIPPRLNPITLPAGVMYPHPQLYYPPMMYPPSQATSVKTEPGSSFSSFYSSFLKTDNSS
WS_Period --------------------GNGEFE--------------------------------------------------------------------------------------------------------RTILLIVSATPIKSVFKVPNEQFSDNAMKFTTRHTTCGVLSYVDGNSAELIGYLPQDILGRSVMEFYHPEDMTILKNVYETVMVKGQTAGASFVSQPYRFLINNGCFIVLQTEWTSFVNPWSRGLEFVIGHHQILEGPVIPDVFFSNELMASAKRMEEHILRILKEPVAKPSDKVKQ-----------------------------------------------------------------------------------------------------------------------------------------------------------------------------------------------------------------------------------
AGAP001856 SSKSRHSGSNSSGSSGYGGKGNGTAEFCCVISMHDGVVLFTTPSITHSLGFPKDMWLGRSFIDFVHPKDRATFASQITSKVVVPLGESK--SGQKDQKNSLYVMLRKYRGLKTAGFGVNYEPYRLVLTFGRSILLIISATPVKSVYKEPNESLCERDLKFSTRHTTSGVLSYVDGNSVESIGYLPQDILGRSVMELYHPDDMPILRKAYETVMVKGQTAGASFVSQPYRFLVNNGCYIVLSTEWTSFVNPWSRELEFVIGHHRILQGPSIADVFFSDDTLKEAKMVEEQILRLLKEPVAKPSDMVKQEVSKRCKALASFMEELMDEVAQPELKLNLESDFTSERDSVMLGEISPHHEYFDSKSSSETPPSYNQLNYNENLQRFFDSGGGSGGSAGNFSSESNAQMDSTLTEELLCKHNEDMQKVMLKKHREARMVARGTDKNKKGPPDKHGVKRGSSHSWEGDAHKWPPFSVTLYYIPPQPAPITVPAGVMYPHPQLYYPPMMYPSSQATSVKAEPGSSFSSFYSSFLKTDNSS
