# Supplementary material for: Evolutionary divergence of core and post-translational circadian clock genes in the pitcher-plant mosquito, Wyeomyia smithii
Source: BMC Genomics. 2015 Oct 6;16:754. doi: 10.1186/s12864-015-1937-y (PMC4594641; doi:10.1186/s12864-015-1937-y)
Supplement: Additional file 6: — Gblock edited alignments, truncated for PhyML, .phy files in .txt format. (ZIP 24 kb) [file 12864_2015_1937_MOESM6_ESM.zip › Additional File 6 Gblock edited alignments truncated in Phylip format/PP2A-B_Muscle_Protein_Alignment_finalized_RA-gb.phy]

9 405
CPIJ014698 EQLKDEREELFVQKLRQCCVLFDFSEPLNDLKYKEIKRCALQEMVEYVSSQQQIITEQIYPEAVQMFAVNLFRTLPPSSNPNGAEFDPEEDEPTLEASWPHLQFVYELFLSLVRKTKV-PSVAKRYIDQGFILNLLELFDSEDPRERDFLKTVLHRVYGKFLGLRAFIRKQINNIFYKFIYETEHHNGIAELLEILGSIINGFALPLKEEHKQFLLKVLLPLHKVKSLSVYHPQLAYCVVQFLEKDPALTQPVIKCLLKFWPKTHSPKEVMFLNELEEILDVIEPAEFQKSALPGGRAGA------------------------VLLEQRVHHVVDI------GKLQGHSADHVPGAQH-------QLQTAL----------EQNDPRADLQRDQAVHGDEPEAV
Na002993 PRLHEEREELFIQKLRQCCVLFDFSDPLSDLQWKEVKRAALHDMVEYVTKNRNVITEAIYPEAVNMFAVNLFRTLPPSSNPNGAEFDPEEDEPTLEVAWPHLQFVYEFFLRLLESPDFQPSIAKRYIDHKFILQLLELFDSEDPRERDFLKTTLHRIYGKFLGLRAYIRKQINNVFYRFIYETEHHNGIAELLEILGSIINGFALPLKEEHKTFLLKVLLPLHKAKSLSVYHPQLAYCVVQFLEKDASLTEPVIKNLLKFWPKTHSPKEVMFLNELEEILDVIEPAEFQKVMDPLFRQLAKCVSSPHFQVAERALYYWNNEYIMSLISDNYSVILPIMYPALYKNSRNHWNKTIHGLIYNALKLFMEMNQKVFDECTQQYHQDRQKERKMLKDRDEAWTRVEALA
DP214593 PLLKDEREQLFVQKLRQCCLLFDFDEPLSDLKWKEVKRAALLEMVEYVTSQRGVITEAIYPEAVNMFAINLFRTLPPSSNPNGAEFDPEEDEPTLEAAWPHLQLVYELFLRLLESPDFQPNIAKKYMDQKFVLQLLELFDTEDPRERDFLKTTLHRIYGKFLVLRAYIRKQINNVFYRFIYETEHHNGIAELLEILGSIINGFALPLKEEHKLFLLRVLLPLHKVKSLSVYHPQLAYCVVQFLEKDPSLTQPVVRALLKYWPKTHSPKEVMFLNEMEEILDVIEPAEFQKVMDPLFRQLAKCVSSPHFQVAERALYYWNNEYIMSLISDNTSHILPIMFPSLYRNTKSHWNKTIHGLVYNALKLFMEMNQKLFDECTQQYKQEKQKERERLQQREELWQKLEARA
CPIJ014701 PGTRSGQESTRLATLLKS------EDRISRRRLLSRARPG------------------VHSTDVRM----------QCEDSSLGRFGSRDDRVARVAGIRSSGLV------------FVPSVAKRYIDQGFILNLLELFDSEDPRERDFLKTVLHRVYGKFLGLRAFIRKQINNIFYKFIYETEHHNGIAELLEILGSIINGFALPLKEEHKQFLLKVLLPLHKVKSLSVYHPQLAYCVVQFLEKDPALTQPVIKCLLKFWPKTHSPKEVMFLNELEEILDVIEPAEFQKVMEPLFRQIAKCVSSPHFQVAERALYYWNNEYIMSLISENSKLIGDRLVISVATGERG----TSHVLQY--------LEALIF--------------------------------
FB0042693 PALREEREELFIQKIQQCCTLFDFSEPLSDLKFKEVKRAALHEMVDFLTNQNGVITEVIYPEAINMFAVNLFRTLPPSSNPNGAEFDPEEDEPTLESSWPHLQLVYELFLRFLESPDFQPSMAKRFIDHQFVLQLLDLFDSEDPRERDFLKTVLHRIYGKFLGLRAFIRKQINNVFYRFIYETEHHNGIAELLEILGSIINGFALPLKEEHKQFLLKVLLPLHKAKSLSVYHPQLTYCVVQFLEKDPSLSEAVIKSLLKFWPKTHSPKEVMFLNELEELLDVIEPAEFQKVMVPLFRQIAKCVSSPHFQVAERALYYWNNEYIMSLITDNSAVILPIMFPALNRNSKTHWNKTIHGLIYNALKLFMEIDQRLFDECSKNYKQEKQMEREKLSQREELWQQVESLA
AGAP009341 PPLKDEREELFIQKLRQCCVLFDFSEPLNDLKYKEIKRCALQEIVEHLNNQSNVITEPIYPEAFNMVATNLFRTLPPSSNPNGAEFDPEEDEPTLEVSWPHLQFVYELFLRFLESPDFQPNVAKRYIDHSFILNLLELFDSEDPRERDFLKTVLHRVYGKFLGLRAFIRKQINNIFYKFIYETEHHNGIAELLEILGSIINGFALPLKEEHKQFLLKVLLPLHKVKSLSVYHPQLAYCVVQFLEKDASLTQPVIKCLLKFWPKTHSPKEVMFLNELEEILDVIEPAEFQKVMEPLFRQIAKCVSSPHFQVAERALYYWNNDYIMSLISENSKVIMPIMFPALYSNSKSHWNKTIHGLIYNAIKLFMEMNQLLFDECHRKYQAEQETEQEKLAQRDALWQQMEDLA
AAEL014031 PQLKDEREELFIQKLRQCCVLFDFSEPLNDLKYKEIKRCALQEMVEYLSSQQQVITEAIYPEAVQMFAVNLFRTLPPSSNPNGAEFDPEEDEPTLEASWPHLQFVYELFLRFLESPDFQPSVAKRYIDHGFILNLLELFDSEDPRERDFLKTVLHRVYGKFLGLRAFIRKQINNIFYKFIYETEHHNGIAELLEILGSIINGFALPLKEEHKQFLLKVLLPLHKVKTLSVYHPQLAYCVVQFLEKDPSLTQPVIKCLLKFWPKTHSPKEVMFLNELEEILDVIEPAEFQKVMEPLFRQIAKCVSSPHFQVAERALYYWNNEYIMSLISENSKVILPIMFPALNSNSKTHWNKTIHGLIYNAIKLFMEMNQKLFDECHRKFKAEEQNEMEKLNRREELWQQVESLA
WS04554 PQLKDDREELFIQKLRQCCVLFDFTEPLNDLKYKEIKRCALQEMVEYLSSQQQIITEPIYPEAIQMFAMNLFRTLPPSSNPNGAEFDPEEDEPTLEASWPHLQFVYELFLRFLESPDFQPSVAKRYIDHGFILNLLELFDSEDPRERDFLKTVLHRVYGKFLGLRAFIRKQINNIFYKFIYETEHHNGIAELLEILGSIINGFALPLKEEHKQFLLKVLLPLHKVKSLSVYHPQLAYCVVQFLEKDPSLTQPVIKCLLKFWPKTHSPKEVMFLNELEEILDVIEPAEFQKVMEPLFRQIAKCVSSPHFQVAERALYYWNNEYIMSLISENSKVILPIMFPALNSNSKTHWNKTIHGLIYNAIKLFMEMNQKLFDECHKKYKAEQENEQEKLNRREELWQQVESLA
CPIJ019419 -----------------------------------------------------------------MFAVNLFRTLPPSSNPNGAEFDPEEDEPTLEASWPHLQFVYELFLRFLESPDFQPSVAKRYIDQGFILNLLELFDSEDPRERDFLKTVLHRVYGKFLGLRAFIRKQINNIFYKFIYETEHHNGIAELLEILGSIINGFALPLKEEHKQFLLKVLLPLHKVKSLSVYHPQLAYCVVQFLEKDPALTQPVIKCLLKFWPKTHSPKEVMFLNELEEILDVIEPAEFQKVMEPLFRQIAKCVSSPHFQVAERALYYWNNEYIMSLISENSKVILPIMFPALNTNSKQHWNKTIHGLIYNAIKLFMEMNQKLFDECHKKYKAEQQNEREKLNRREELWQQVESLA
