# Supplementary material for: Evolutionary divergence of core and post-translational circadian clock genes in the pitcher-plant mosquito, Wyeomyia smithii
Source: BMC Genomics. 2015 Oct 6;16:754. doi: 10.1186/s12864-015-1937-y (PMC4594641; doi:10.1186/s12864-015-1937-y)
Supplement: Additional file 6: — Gblock edited alignments, truncated for PhyML, .phy files in .txt format. (ZIP 24 kb) [file 12864_2015_1937_MOESM6_ESM.zip › Additional File 6 Gblock edited alignments truncated in Phylip format/TIM_Muscle_Protein_Alignment_RA_finalized2-gb.phy]

6 809
DP214179 MEWVHRSPQIHSTFSNLGFTNGDGYHINENYNAVLESILQNILTEDKQLRSYRRSINFGQNIKKDLIPLLINTKDDKTIVLVIKILVNLTIPVECLLSLDSVGRTDVGRHTIFEINNLLTSTKAAITDHRVTKVVIDFLKEIDQSSKLSSDECTNISNGLLLLRNILHIPEQNQILWNLFSQSIDKVLIKLMNITDAINWGVTMVQIIALLYKDQHVTTLQKLLNLWLEASLSESSEDNESNTSPPNRGSDDSSPMLTSDPTSDSSDAGSEPSDCGYGTQIEESISTSSNEDELPTTKPVHQK-PHNTKQRNKVRAGVTLQDRK---RKKIVKRGKANIINVQGLLHNTPTDDDISNVLKEFTVDFLLKGYNSLVRTLHTQILTNVQLEIDTSHFFWLVTYFLKFATQIELDLEHVCSVLSYEIILYLTAEGVNLCEQFELAIKLDGSDLKPSIRRLHLVVTAIREFVQAIEVYKKSAHLSSNDQEKLLKLQMKMAQTEELRSLLVLLLRHYHPKYHSKQYLQDLIVTNHILLMFLDHIKQFASPEIMHQYGLLLEDYEGNGGFVNDCIFTLMHHVGGELGSLISLFQPKILKTFTSIWKSEFEICDDWSDLIEYVINTFIKKPWNEEEISSLNWNYMQCNTAVDVVEEILRMLKEDG-IVKTRESIIKELYRQLIINKEEFEGLSKLCEQLRQDGKSLFLDWVQAVLLETCFAKVSYHSLLLNQSVPLVPWNNEQAAVCKDLKFLQLAHKLGFHMPVDTGKVLIRIPNFWTPDFLYEVAEKISPINKSKLRFSVASDLTRMYVSDEDD
FB0014396 MDWLLATPQLYSAFSSLGCLEGDTYVVNPNALAILEEINYKLTYEDQTLRTFRRAIGFGQNVRSDLIPLLENAKDDAVLESVIRILVNLTVPVECLFSVDVMYRTDVGRHTIFELNKLLYTSKEAFTEARSTKSVVEYMKILESDPKLSPHKCDQINNCLLLLRNILHIPEQNTILWNLFIQSIDKLLLYLMTCPQRAFWGVTMVQLIALIYKDQHVSTLQKLLSLWFEASLSESSEDNESNTSPPKQGSGDSSPMLTSDPTSDSSDNGSELSDCGYGTQVEESISTSSNDDDGPQGKPQHQKPPCNTKPRNKPRTIMSPMDKKELRRKKLVKRSKSSLINMKGLVQHTPTDDDISNLLKEFTVDFLLKGYSYLVEELHMQLLSNAKVPIDTSHFFWLVTYFLKFAAQLELDMEHIDTILTYDVLSYLTYEGVSLCEQLELNARQEGSDLKPYLRRMHLVVTAIREFLQAIDTYNKVTHLNEDDKAHLRQLQLQISEMSDLRCLFVLLLRRFNPSIHSKQYLQDLVVTNHILLLILDHITQFATLEVMHYYGILLEDFNNNGEFVNDCIFTMMHHIGGDLGQIGVLFQPIILKTYSRIWEADYELCDDWSDLIEYVIHKFMNTPWSQEEMDTLYWYYVQSKKNNDIVGKIVKLFSNNGNKLKTRISIIQQLLQQDIITLLEYDDLMKLLDLIIKENKAQHLLWLQRILIECCFVKVAYHCICKQKSIPVVQWNNEQSTTMLYQPFVLLLHKLGIQLPADAGSIFARIPDYWTPETMYGLAKKLGPLDKLNLKFSLASDLTRMYVSDEDD
CPIJ801582 MEWLLANPQINSTFGSLGAVVDEVYLVSEDCLVNLEEIIGKLAVEDTTLRTFRRAIGFGQNVKNDIVPLLVHAKDSKILDPTIRLLVNLTVPAECLLPVDLVSKSEIGRHTIFELNKLLITSKEAFVDWKTTKAVIDYMKILEKDSKLSIQNCDSINNCLLLLRNILHVPEQNQILWNLFTQSVDKLLIYLMSCPQRAFWAVTMAQLVALMYKDQHISTLQKLLSFWFESTLSESSEDNESNTSPPQQCSGDSSPMLTSDPTSDSSDNGSEPSDCANGTQAEESISTP---------------------------------------------------------------------------------------------------------------------------------------------------------------------------VVTAIREFLQALETYKKSSHLTKEDRELLKTLQLQIGSTDDLKCLFVLLLRCYNPSLQSKQYLQDLIVTNHSLLLLLDHIRQFATVEIMHQYGLMLEDFRENGAFVNDCIFTMMHHVGGDLGLMNVLFQPNILKTFSLIWETEYEICDDWSDLIEYVIHKFINTPWTQEDKDSLQWYYVQCKQSKCMVADILRLFEENGNQQKTRVSIIEQLWEQDIVTLSQYDELMKLRDRLFKENKGKLVVWLQKSLLDCCFVKVPYHCILQKKSIPIVPWNLEQFNVLSYQPFVLLLHKLGFHLPADARKMFVRIPAFWTADILYNIALKLGPLEKSIIKFSVASDLTRMYVSDEED
AAEL006411 MEWLLANPQINSTFGSLGSFVDDIYLVNDDALRTLEEIICKLALEDTSLRTFRRAIGFGQNVKNDILPLLVNTKDAEIIDTTIRLLVNLTVPIECLLPVELFSKSEIGCHTIFELNKLLVTSKEAFIEWKTTKAVVDHMKILEKDSKLSIDNCDSINNCLLLLRNILHIPEQNQIIWNLFTQSVDKLLIHLMSCPQRAYWAVTMAQLIALMYKDQHMSTLQKLLNLWFESTLSESSEDNESNTSPPQQCSGDSSPMLTSDPTSDSSDNGSETSDCGYGTQVEESISTSSNEEDGPNQKPLHQKPPPNQKQRNKSRNPTTIHEKKELRRKKLVKRSKSNIINMKGLMHHAPSDDDISHILKEFTVDFLLKGYGFLVQELHAQLLSDLQVQIDTSHFFWLVTYFLKFASQLELDLEHINTVLSFEIVSYLAYEGVMLCEQLEQLNREPHNDLLPCLRRIHLVVTAIREFLQALDTYKKSSHLTKEDKDRLKLLQLQICATEDLRCLFVLLLRCYNPNVQSRQYLQDLIVTNHILLLLLDHIKQFATVEIMHQYGLLLEDFRDNGAFVNDCIFTMMHHVGGDLGQINVLFQPNILKTYSQIWETEYEICDDWSDLIEYVIHKFINTPWTQEEKDSLQWYYVQCKQSSCLVADILNLFQESGNQQKTRVSIIEQLWEQDIISLMQYDDLMKLRDRLLKENKSNMIVWLQKSLLNCCFVKVSYHCITKKQSIPVVPWNQEQFSILTYQPFVLLLHKLGFHLPADAKKMFVRIPEFWTADILYNIALKLGPVEQSIIKFSVASDLTRMYVSDEDD
AGAP008288 MEWLLANPQINSTFGSLGTFEDDAYHLSEDCLVTLEEIICKLAVEDATLRTFRRAIGFGQNVKNDIVPLLVNAKDVKIIDTTIRLLVNLTVPVECLLPVDLVSKSEIGRHTIFELNKLLITSKEAFVDWKTTKAVIDHMKILERDTKLSIQQCDSVNNCLLLLRNILHVPEQNQIIWNLFTQSIDKLLIYLMSCPQRAYWGVTMAQLVALMYKDQHISTLQKLLNLWFESTLSESSEDNESNTSPPKQCSGDSSPMLTSDPTSDSSDNGSENSDCGYGTQVEESISTSSNEDDSPHQKPVHQKPPSNQKQRNKQRNPVSVQEKKELRRKKLVKRGKSNIINMKGLMHHVPTDDDISHILKEFTVDFLLKGYGYLVHELHTQLLSDLQVQIDTSHFFWLVTYFLKFATQLELDLEHINSVLSFDIISYLTYEGVMLCEQLEQLSRATETDIKPCLRRIHLVVTAIREFLQALDTYKKSTHLTKEDKEKLKLLQLQISCTEDLRCLFVLLLRCYNPNIQSRQYLQDLIVTNHTLLLLLDHIKQFATVEIMHQYGLLLEDFRENGAFVNDCIFTMMHHVGGDLGHINVLFQPSILKTYSQIWETEYELCDDWSDLIEYVIHKFINTPWTQEEKDSLHWYYVQCRQSKCVVADILKLFQENGNQQKTRLSIIEQLLEQNIVTLVQYDDLMKLRDRLQKENRGKLIAWLQKSLLDCCFVKVSYHCILKKKSIPVVPWNQDQFAILSYQPFILLLHKLGFHLPADAKKMFVRIPEFWTADILYNIALKLGPLDKSILKFSVASDLTRMYVSDEDD
WS06527 MEWLLANPQINSTFGSLGSFVDDIYLVNDDCQATLEEIICKLTVEDNSLRTFRRAIGFGQNVKNDIVPLLIHANDPKIIDTTIRLLVNLTVPVECLLPLDSVSATEIGRHTVFELNKLLI-----------------------------------------------------------------------------------------------------------------------------------------------------------------------------------------------------------------------------------------------------------------------------------------------------------------------------------------------------------------------------------------------------------------------------------------------------------------------------------------------------------------------------------------------------------------------------------------------------------------------------------------------------------------------------------------------------------------
