# Supplementary material for: Evolutionary divergence of core and post-translational circadian clock genes in the pitcher-plant mosquito, Wyeomyia smithii
Source: BMC Genomics. 2015 Oct 6;16:754. doi: 10.1186/s12864-015-1937-y (PMC4594641; doi:10.1186/s12864-015-1937-y)
Supplement: Additional file 7: — Blastx of W. smithii contigs against D. melanogaster orthologs in the CEGMA database. (XLSX 116 kb) [file 12864_2015_1937_MOESM7_ESM.xlsx]

## Sheet: Sheet2
Additional File 1 BLASTx of Wyeomyia smithii contigs against the Drosphila melanogaster orthologs in the CEGMA core eukaryotic genes data set (Parra et al., 2007).
Drosophila	Drosophila	Drosophila	Drosophila	Drosophila	Drosophila	Drosophila	Drosophila	Drosophila id (q)	Wyeomyia (s)	% identity	alignment length	mismatches	e-value	bit score
ID=FBpp0077728	name=CG2807-PA	parent=FBgn0031266,FBtr0078068	dbxref=GB_protein:AAF51478.1,FlyBase:FBpp0077728,FlyBase_Annotation_IDs:CG2807-PA,GB_protein:AAF51478.2,REFSEQ:NP_608534,GB_protein:AAF51478,FlyMine:FBpp0077728,modMine:FBpp0077728	MD5=1c1fc1ad85ba4ea6a55ddddaf0f5e886	length=1340	FBpp0078373	CG2100	FBpp0077728	contig08681	88.85	1067	114	0	1805
ID=FBpp0080825	name=Top2-PA	parent=FBgn0003732,FBtr0081287	dbxref=GB_protein:AAF53802.2,FlyBase:FBpp0080825,FlyBase_Annotation_IDs:CG10223-PA,REFSEQ:NP_476760,GB_protein:AAF53802,FlyMine:FBpp0080825,modMine:FBpp0080825	MD5=44a7e3677ef6ad5222f7811934e0e1c9	length=1447	FBpp0073521	CG3812	FBpp0080825	contig02512	72.99	1229	329	0	1764
ID=FBpp0072122	name=Ca-P60A-PB	parent=FBgn0004551,FBtr0072213	dbxref=FlyBase:FBpp0072122,GB_protein:AAF47103.1,FlyBase_Annotation_IDs:CG3725-PB,REFSEQ:NP_726381,GB_protein:AAF47103	MD5=b594352373de8e5a4d30d2ff4a587228	length=1020	FBpp0073010	CG1065	FBpp0072122	contig01549	87.81	993	121	0	1660
ID=FBpp0075027	name=Nc73EF-PF	parent=FBgn0010352,FBtr0075267	dbxref=FlyBase:FBpp0075027,FlyBase_Annotation_IDs:CG11661-PF,GB_protein:AAN11721.1,REFSEQ:NP_788518,GB_protein:AAN11721,FlyMine:FBpp0075027,modMine:FBpp0075027	MD5=edf3e440fb53f78a893cfcf6944d322a	length=1017	FBpp0084051	CG13625	FBpp0075027	contig06163	78.73	1025	209	0	1644
ID=FBpp0078500	name=Karybeta3-PA	parent=FBgn0087013,FBtr0078860	dbxref=FlyBase:FBpp0078500,FlyBase_Annotation_IDs:CG1059-PA,GB_protein:AAF52107.1,REFSEQ:NP_524226,GB_protein:AAF52107,FlyMine:FBpp0078500,modMine:FBpp0078500	MD5=159db4c67d28d8e2289d4cf0d9f0283a	length=1105	FBpp0070792	CG3011	FBpp0078500	contig12206	72.27	1089	302	0	1583
ID=FBpp0078150	name=Aats-ile-PA	parent=FBgn0027086,FBtr0078498	dbxref=FlyBase:FBpp0078150,FlyBase_Annotation_IDs:CG11471-PA,GB_protein:AAF51822.2,REFSEQ:NP_730716,GB_protein:AAF51822,FlyMine:FBpp0078150,modMine:FBpp0078150	MD5=569e292448c5a4f522b244946d0fe388	length=1229	FBpp0088446	CG2674	FBpp0078150	contig06568	68.35	1106	346	0	1560
ID=FBpp0086328	name=Khc-PA	parent=FBgn0001308,FBtr0087184	dbxref=GB_protein:AAF58029.1,FlyBase:FBpp0086328,FlyBase_Annotation_IDs:CG7765-PA,REFSEQ:NP_476590,GB_protein:AAF58029,FlyMine:FBpp0086328,modMine:FBpp0086328	MD5=4ad89c4c85a3bbd7f2e94c8acefb8757	length=975	FBpp0075399	CG7003	FBpp0086328	contig05899	82.54	945	165	0	1492
ID=FBpp0082353	name=RpII140-PA	parent=FBgn0003276,FBtr0082892	dbxref=FlyBase:FBpp0082353,FlyBase_Annotation_IDs:CG3180-PA,GB_protein:AAF55024.1,REFSEQ:NP_476706,GB_protein:AAF55024,FlyMine:FBpp0082353,modMine:FBpp0082353	MD5=e111e1ececb7182e141885833544dc9b	length=1176	FBpp0072256	CG4589	FBpp0082353	contig15672	95.32	769	36	0	1467
ID=FBpp0086847	name=Aats-val-PB	parent=FBgn0027079,FBtr0087734	dbxref=GB_protein:AAM68598.1,FlyBase:FBpp0086847,FlyBase_Annotation_IDs:CG4062-PB,REFSEQ:NP_725259,GB_protein:AAM68598	MD5=06b12285cf0e34e8127ac281952ac43f	length=1049	FBpp0075833	CG7351	FBpp0086847	contig01423	73.4	936	244	0	1438
ID=FBpp0087583	name=Uba1-PA	parent=FBgn0023143,FBtr0088499	dbxref=FlyBase:FBpp0087583,FlyBase_Annotation_IDs:CG1782-PA,GB_protein:AAF58910.2,REFSEQ:NP_477310,GB_protein:AAF58910,FlyMine:FBpp0087583,modMine:FBpp0087583	MD5=9f5acad33cb62c2cc70fb20052911d64	length=1191	FBpp0074660	CG7757	FBpp0087583	contig09167	67.5	1003	321	0	1367
ID=FBpp0078359	name=sec23-PB	parent=FBgn0037357,FBtr0078710	dbxref=FlyBase:FBpp0078359,FlyBase_Annotation_IDs:CG1250-PB,GB_protein:AAF51979.2,REFSEQ:NP_730979,GB_protein:AAF51979	MD5=e1ae7f1fbbe2747f9ad1581afe53e349	length=773	FBpp0077227	CG2818	FBpp0078359	contig09823	85.37	779	108	0	1357
ID=FBpp0084161	name=OstStt3-PA	parent=FBgn0011336,FBtr0084786	dbxref=FlyBase:FBpp0084161,FlyBase_Annotation_IDs:CG7748-PA,GB_protein:AAF56391.1,REFSEQ:NP_524494,GB_protein:AAF56391,FlyMine:FBpp0084161,modMine:FBpp0084161	MD5=a4847961089acf99e343dddab18399d1	length=774	FBpp0070832	CG5941	FBpp0084161	contig12423	83.93	778	118	0	1299
ID=FBpp0079648	name=RnrL-PA	parent=FBgn0011703,FBtr0080059	dbxref=GB_protein:AAF52913.2,FlyBase:FBpp0079648,FlyBase_Annotation_IDs:CG5371-PA,REFSEQ:NP_477027,GB_protein:AAF52913,FlyMine:FBpp0079648,modMine:FBpp0079648	MD5=b217b53a9d2e60495fffb9b35fac9ca1	length=812	FBpp0099583	CG3333	FBpp0079648	contig11219	80.83	772	148	0	1296
ID=FBpp0073717	name=l(1)G0007-PA	parent=FBgn0026713,FBtr0073900	dbxref=GB_protein:AAF48351.2,FlyBase:FBpp0073717,FlyBase_Annotation_IDs:CG32604-PA,REFSEQ:NP_572947,GB_protein:AAF48351,FlyMine:FBpp0073717,modMine:FBpp0073717	MD5=ae7dd7f1c5ccef418068f8f5c32cbc95	length=1222	FBpp0084189	CG11857	FBpp0073717	contig14647	81.18	797	142	0	1243
ID=FBpp0079326	name=Aats-ala-PA	parent=FBgn0027094,FBtr0079721	dbxref=FlyBase:FBpp0079326,GB_protein:AAF52657.1,FlyBase_Annotation_IDs:CG13391-PA,REFSEQ:NP_523511,GB_protein:AAF52657,FlyMine:FBpp0079326,modMine:FBpp0079326	MD5=ab07c298c3d38c9598b031b38c408ace	length=966	FBpp0070402	CG3193	FBpp0079326	contig01980	81.5	719	133	0	1224
ID=FBpp0080922	name=Fs(2)Ket-PA	parent=FBgn0000986,FBtr0081392	dbxref=FlyBase:FBpp0080922,FlyBase_Annotation_IDs:CG2637-PA,GB_protein:AAF53918.1,REFSEQ:NP_477496,GB_protein:AAF53918,FlyMine:FBpp0080922,modMine:FBpp0080922	MD5=4d0f51490dd0744fcf756f3edcd13c3f	length=884	FBpp0086897	CG3821	FBpp0080922	contig01398	70.59	850	250	0	1212
ID=FBpp0074348	name=betaCop-PA	parent=FBgn0008635,FBtr0074576	dbxref=FlyBase:FBpp0074348,FlyBase_Annotation_IDs:CG6223-PA,GB_protein:AAF48830.2,REFSEQ:NP_523400,GB_protein:AAF48830,FlyMine:FBpp0074348,modMine:FBpp0074348	MD5=33a7d1821115f57f3bddcd297f368214	length=964	FBpp0079874	CG12264	FBpp0074348	contig11329	78.87	795	167	0	1198
ID=FBpp0085809	name=CG15100-PA	parent=FBgn0034401,FBtr0086627	dbxref=FlyBase:FBpp0085809,FlyBase_Annotation_IDs:CG15100-PA,GB_protein:AAF57625.2,REFSEQ:NP_611382,GB_protein:AAF57625,FlyMine:FBpp0085809,modMine:FBpp0085809	MD5=9809eaac4b8e5a104235b0b54db06a17	length=1022	FBpp0074267	CG6769	FBpp0085809	contig13465	66.82	880	278	0	1190
ID=FBpp0291366	name=Cul-3-PD	parent=FBgn0261268,FBtr0302156	dbxref=REFSEQ:NP_723908,GB_protein:AAN10895,FlyBase:FBpp0291366,FlyBase:FBpp0080306,FlyBase_Annotation_IDs:CG11861-PC,FlyBase_Annotation_IDs:CG42615-PD,FlyBase_Annotation_IDs:CG42616-PD	MD5=7276fbade17238f43689b88cd01707c0	length=773	AAF59156.2	Cul	FBpp0291366	contig15599	78.05	770	164	0	1173
ID=FBpp0071685	name=Vps35-PB	parent=FBgn0034708,FBtr0071771	dbxref=GB_protein:AAF46817.2,FlyBase:FBpp0071685,FlyBase_Annotation_IDs:CG5625-PB,GB_protein:AAF46817.3,REFSEQ:NP_726175,GB_protein:AAF46817,REFSEQ:NP_726175,GB_protein:AAF46817,FlyMine:FBpp0071685,modMine:FBpp0071685	MD5=2383311e0b22ac2e4ce6f19275c786f9	length=822	FBpp0071923	CG10315	FBpp0071685	contig15121	76.15	805	183	0	1144
ID=FBpp0088040	name=CG11107-PA	parent=FBgn0033160,FBtr0088966	dbxref=FlyBase:FBpp0088040,FlyBase_Annotation_IDs:CG11107-PA,GB_protein:AAF59269.1,REFSEQ:NP_610269,GB_protein:AAF59269,FlyMine:FBpp0088040,modMine:FBpp0088040	MD5=b1505c072857fdae5e3c1d96813f4446	length=729	FBpp0086474	CG8210	FBpp0088040	contig06046	83.16	689	116	0	1142
ID=FBpp0080319	name=l(2)35Df-PA	parent=FBgn0001986,FBtr0080760	dbxref=FlyBase:FBpp0080319,FlyBase_Annotation_IDs:CG4152-PA,GB_protein:AAF53481.1,REFSEQ:NP_524929,GB_protein:AAF53481,FlyMine:FBpp0080319,modMine:FBpp0080319	MD5=d6bc96548a36c16b3e02baabab66bd6b	length=1055	FBpp0070898	CG3576	FBpp0080319	contig06633	77.35	733	165	0	1137
ID=FBpp0079913	name=Aats-thr-PB	parent=FBgn0027081,FBtr0080331	dbxref=GB_protein:AAF53167.1,FlyBase:FBpp0079913,FlyBase_Annotation_IDs:CG5353-PB,REFSEQ:NP_524839,GB_protein:AAF53167,FlyMine:FBpp0079913,modMine:FBpp0079913	MD5=cdb04790d84bd0eb38b66570dd8a0714	length=690	FBpp0099391	CG33979	FBpp0079913	contig12606	82.24	670	119	0	1115
ID=FBpp0086442	name=Gpo-1-PC	parent=FBgn0022160,FBtr0087307	dbxref=GB_protein:AAF58100.2,FlyBase:FBpp0086442,FlyBase_Annotation_IDs:CG8256-PC,REFSEQ:NP_611063,GB_protein:AAF58100	MD5=2217564c1a4d330b598f113c2c0c032e	length=724	FBpp0083604	CG7073	FBpp0086442	contig01086	77.66	725	160	0	1115
ID=FBpp0086013	name=eIF3-S8-PA	parent=FBgn0034258,FBtr0086836	dbxref=FlyBase:FBpp0086013,FlyBase_Annotation_IDs:CG4954-PA,GB_protein:AAF57818.1,REFSEQ:NP_611242,GB_protein:AAF57818,FlyMine:FBpp0086013,modMine:FBpp0086013	MD5=d2c71da1cca2c3e0984f6a9688d8d595	length=910	FBpp0075386	CG6778	FBpp0086013	contig09072	68.57	859	259	0	1099
ID=FBpp0081756	name=Mcm5-PA	parent=FBgn0017577,FBtr0082279	dbxref=FlyBase:FBpp0081756,FlyBase_Annotation_IDs:CG4082-PA,GB_protein:AAF54557.1,REFSEQ:NP_524308,GB_protein:AAF54557,FlyMine:FBpp0081756,modMine:FBpp0081756	MD5=c31cf18c8eb9dce8113bd703a82b860a	length=733	FBpp0289027	CG42320	FBpp0081756	contig09008	83.28	658	106	0	1081
ID=FBpp0078880	name=Cpr-PA	parent=FBgn0015623,FBtr0079250	dbxref=FlyBase:FBpp0078880,FlyBase_Annotation_IDs:CG11567-PA,GB_protein:AAF52367.1,REFSEQ:NP_477158,GB_protein:AAF52367,FlyMine:FBpp0078880,modMine:FBpp0078880	MD5=b94314bc1cf54bc4217927e395eaa253	length=679	FBpp0288498	CG31678	FBpp0078880	contig18463	77.58	669	147	0	1080
ID=FBpp0084666	name=Gfat2-PA	parent=FBgn0039580,FBtr0085297	dbxref=FlyBase:FBpp0084666,FlyBase_Annotation_IDs:CG1345-PA,GB_protein:AAF56785.1,REFSEQ:NP_651617,GB_protein:AAF56785,FlyMine:FBpp0084666,modMine:FBpp0084666	MD5=8fd2d592c025067320afb4dd97552607	length=683	FBpp0083926	CG6057	FBpp0084666	contig08492	79.53	684	139	0	1080
ID=FBpp0080706	name=l(2)37Cb-PA	parent=FBgn0086444,FBtr0081163	dbxref=GB_protein:AAF53766.1,FlyBase:FBpp0080706,FlyBase_Annotation_IDs:CG10689-PA,REFSEQ:NP_609946,GB_protein:AAF53766,FlyMine:FBpp0080706,modMine:FBpp0080706	MD5=2c04ce51ce94d014e2ad71e9b0e1e0fa	length=894	FBpp0088814	CG3798	FBpp0080706	contig09314	88.4	612	69	0	1075
ID=FBpp0083898	name=Aats-glupro-PA	parent=FBgn0005674,FBtr0084511	dbxref=FlyBase:FBpp0083898,FlyBase_Annotation_IDs:CG5394-PA,GB_protein:AAF56211.1,REFSEQ:NP_524471,GB_protein:AAF56211,FlyMine:FBpp0083898,modMine:FBpp0083898	MD5=82ee64df93ce7356fc6057d5486f9aa5	length=1714	FBpp0083167	CG5629	FBpp0083898	contig02794	74.2	717	184	0	1074
ID=FBpp0085736	name=SdhA-PB	parent=FBgn0261439,FBtr0086552	dbxref=FlyBase:FBpp0085736,FlyBase_Annotation_IDs:CG17246-PB,GB_protein:AAM70849.1,REFSEQ:NP_725881,GB_protein:AAM70849	MD5=b44908b45d9ed755369d3069e3c751b9	length=661	FBpp0088538	CG6686	FBpp0085736	contig16569	81.69	661	121	0	1073
ID=FBpp0112456	name=su(f)-PE	parent=FBgn0003559,FBtr0113733	dbxref=FlyBase_Annotation_IDs:CG17170-PE,FlyBase:FBpp0112456,REFSEQ:NP_001104479,GB_protein:EDP28024,FlyMine:FBpp0112456,modMine:FBpp0112456	MD5=2594d422b0f013155adf804668b92fc2	length=733	FBpp0074129	CG9606	FBpp0112456	contig06681	75.61	738	175	0	1064
ID=FBpp0076284	name=pix-PA	parent=FBgn0086706,FBtr0076557	dbxref=FlyBase:FBpp0076284,FlyBase_Annotation_IDs:CG5651-PA,GB_protein:AAF50342.1,REFSEQ:NP_648272,GB_protein:AAF50342,FlyMine:FBpp0076284,modMine:FBpp0076284	MD5=544141ca25a2c1e42b568863d25c3d1f	length=611	FBpp0083715	CG17141	FBpp0076284	contig08364	86.35	608	82	0	1059
ID=FBpp0080923	name=CG9318-PA	parent=FBgn0032880,FBtr0081393	dbxref=FlyBase:FBpp0080923,FlyBase_Annotation_IDs:CG9318-PA,GB_protein:AAF53917.1,REFSEQ:NP_610053,GB_protein:AAF53917,FlyMine:FBpp0080923,modMine:FBpp0080923	MD5=ce80914ac280af417d420e107f286c87	length=659	FBpp0076207	CG3922	FBpp0080923	contig11044	81.09	645	118	0	1058
ID=FBpp0074662	name=Rpn1-PA	parent=FBgn0028695,FBtr0074893	dbxref=FlyBase:FBpp0074662,FlyBase_Annotation_IDs:CG7762-PA,GB_protein:AAF49095.2,REFSEQ:NP_649158,GB_protein:AAF49095,FlyMine:FBpp0074662,modMine:FBpp0074662	MD5=dca0928cc63d49df0550af2d0134e7d9	length=919	FBpp0099868	CG12877	FBpp0074662	contig16574	72.41	801	216	0	1056
ID=FBpp0076312	name=Mcm7-PA	parent=FBgn0020633,FBtr0076585	dbxref=FlyBase:FBpp0076312,FlyBase_Annotation_IDs:CG4978-PA,GB_protein:AAF50357.1,REFSEQ:NP_523984,GB_protein:AAF50357,FlyMine:FBpp0076312,modMine:FBpp0076312	MD5=bdfdd35dc09e148c54b8b301c0a8d3a4	length=720	FBpp0112455	CG17170	FBpp0076312	contig12419	78.67	694	148	0	1030
ID=FBpp0086694	name=Hsc70-5-PA	parent=FBgn0001220,FBtr0087568	dbxref=FlyBase:FBpp0086694,FlyBase_Annotation_IDs:CG8542-PA,GB_protein:AAF58270.1,REFSEQ:NP_523741,GB_protein:AAF58270,FlyMine:FBpp0086694,modMine:FBpp0086694	MD5=453b5723b93c47f60ee36aafd23cdb2a	length=686	FBpp0076396	CG7176	FBpp0086694	contig04801	82.07	686	123	0	1017
ID=FBpp0070402	name=crn	parent=FBgn0000377,FBtr0070418	dbxref=FlyBase:FBpp0070402,FlyBase_Annotation_IDs:CG3193-PA,GB_protein:AAF45760.1,REFSEQ:NP_477118,GB_protein:AAF45760,FlyMine:FBpp0070402,modMine:FBpp0070402	MD5=14718c6a043bb247bab7c033c8f106d4	length=702	FBpp0081305	crn	FBpp0070402	contig05885	82.89	602	103	0	1010
ID=FBpp0071217	name=l(1)G0020	parent=FBgn0027330,FBtr0071280	dbxref=FlyBase:FBpp0071217,FlyBase_Annotation_IDs:CG1994-PA,GB_protein:AAF46410.2,REFSEQ:NP_572503,GB_protein:AAF46410,FlyMine:FBpp0071217,modMine:FBpp0071217	MD5=b74d49d68abc419e34e5bd1f9815adec	length=1008	NP_001163585	l(1)G0020	FBpp0071217	contig02661	71.11	796	222	0	1009
ID=FBpp0088055	name=dpa-PA	parent=FBgn0015929,FBtr0088982	dbxref=FlyBase:FBpp0088055,FlyBase_Annotation_IDs:CG1616-PA,GB_protein:AAF59242.1,REFSEQ:NP_477185,GB_protein:AAF59242,FlyMine:FBpp0088055,modMine:FBpp0088055	MD5=619e71f93d864e69db14713efa7d8539	length=866	FBpp0081548	CG8228	FBpp0088055	contig12580	78.97	604	127	0	1000
ID=FBpp0072743	name=dre4-PA	parent=FBgn0002183,FBtr0072864	dbxref=FlyBase_Annotation_IDs:CG1828-PA,FlyBase:FBpp0072743,GB_protein:AAF47587.2,REFSEQ:NP_476610,GB_protein:AAF47587,FlyMine:FBpp0072743,modMine:FBpp0072743	MD5=4abeeb90c36a22038111e22f156fe8d0	length=1122	FBpp0111876	CG11265	FBpp0072743	contig07613	69.51	715	216	0	998
ID=FBpp0075386	name=Aats-gly-PB	parent=FBgn0027088,FBtr0075633	dbxref=FlyBase:FBpp0075386,FlyBase_Annotation_IDs:CG6778-PB,GB_protein:AAN11786.1,REFSEQ:NP_730022,GB_protein:AAN11786,FlyMine:FBpp0075386,modMine:FBpp0075386	MD5=43c3354cfb40236dbf6baf518fdd3292	length=765	FBpp0084341	CG14543	FBpp0075386	contig08833	74.96	643	161	0	994
ID=FBpp0072494	name=CG13900-PA	parent=FBgn0035162,FBtr0072597	dbxref=FlyBase:FBpp0072494,FlyBase_Annotation_IDs:CG13900-PA,GB_protein:AAF47416.2,REFSEQ:NP_728546,GB_protein:AAF47416,FlyMine:FBpp0072494,modMine:FBpp0072494	MD5=f49d70fcbe69abe9fa6878f622be5eef	length=1227	FBpp0078205	CG11115	FBpp0072494	contig06450	75.76	627	152	0	986
ID=FBpp0074735	name=CG8798-PA	parent=FBgn0036892,FBtr0074967	dbxref=FlyBase:FBpp0074735,FlyBase_Annotation_IDs:CG8798-PA,GB_protein:AAF49134,REFSEQ:NP_649133,FlyMine:FBpp0074735,modMine:FBpp0074735	MD5=46908eb231bc18130f608504ce6824f4	length=1006	FBpp0079305	CG13097	FBpp0074735	contig06911	66.33	802	269	0	980
ID=FBpp0086097	name=eIF3-S9-PB	parent=FBgn0034237,FBtr0086941	dbxref=FlyBase:FBpp0086097,FlyBase_Annotation_IDs:CG4878-PB,GB_protein:AAG22261.1,REFSEQ:NP_611228,GB_protein:AAG22261	MD5=a673b99d3ae6cc810f8396fcadd5d859	length=690	FBpp0075387	CG6854	FBpp0086097	contig03480	70.42	693	202	0	969
ID=FBpp0083683	name=T-cp1-PB	parent=FBgn0003676,FBtr0084290	dbxref=FlyBase:FBpp0083683,FlyBase_Annotation_IDs:CG5374-PB,GB_protein:AAN13906.1,REFSEQ:NP_732748,GB_protein:AAN13906,FlyMine:FBpp0083683,modMine:FBpp0083683	MD5=5db5fade362b566973c98af35e11bcaf	length=557	FBpp0083162	CG5558	FBpp0083683	contig14642	87.77	556	68	0	948
ID=FBpp0082139	name=Vha55-PB	parent=FBgn0005671,FBtr0082670	dbxref=FlyBase:FBpp0082139,FlyBase_Annotation_IDs:CG17369-PB,GB_protein:AAF54837.1,REFSEQ:NP_476908,GB_protein:AAF54837	MD5=abe692af806a9ca77f12b847d1aabcf4	length=490	FBpp0079447	CG4379	FBpp0082139	contig04159	96.94	490	15	0	947
ID=FBpp0088490	name=alpha-Adaptin-PA	parent=FBgn0015567,FBtr0089488	dbxref=FlyBase:FBpp0088490,FlyBase_Annotation_IDs:CG4260-PA,GB_protein:AAF56103.2,REFSEQ:NP_476819,GB_protein:AAF56103,FlyMine:FBpp0088490,modMine:FBpp0088490	MD5=125c384aa6f3608d9388952f28bf99c3	length=940	FBpp0087084	CG8340	FBpp0088490	contig09518	95.6	500	22	0	944
ID=FBpp0086373	name=Aats-cys-PA	parent=FBgn0027091,FBtr0087234	dbxref=GB_protein:AAF58057.1,FlyBase:FBpp0086373,FlyBase_Annotation_IDs:CG8431-PA,REFSEQ:NP_611087,GB_protein:AAF58057,FlyMine:FBpp0086373,modMine:FBpp0086373	MD5=7eabd8c81b816a44e190727ec4a510e1	length=741	FBpp0070678	CG7010	FBpp0086373	contig05236	69.97	726	217	0	934
ID=FBpp0099974	name=Pp2A-29B-PA	parent=FBgn0260439,FBtr0005088	dbxref=FlyBase_Annotation_IDs:CG17291-PA,FlyBase:FBpp0099974,GB_protein:AAF52650.2,REFSEQ:NP_001027227,GB_protein:AAF52650,FlyMine:FBpp0099974,modMine:FBpp0099974	MD5=c072439796746b65f5c4ef39d632ece4	length=591	FBpp0078778	CG9042	FBpp0099974	contig15409	82.68	583	98	0	933
ID=FBpp0078896	name=Sec61alpha-PA	parent=FBgn0086357,FBtr0079266	dbxref=FlyBase:FBpp0078896,FlyBase_Annotation_IDs:CG9539-PA,GB_protein:AAF52389.2,REFSEQ:NP_609034,GB_protein:AAF52389,FlyMine:FBpp0078896,modMine:FBpp0078896	MD5=7ebf272103cd1edb2363bdc448a608ca	length=476	FBpp0079599	CG31716	FBpp0078896	contig18236	96.43	476	17	0	914
ID=FBpp0070729	name=Mcm3	parent=FBgn0024332,FBtr0070762	dbxref=FlyBase:FBpp0070729,FlyBase_Annotation_IDs:CG4206-PA,GB_protein:AAF46023.1,REFSEQ:NP_511048,GB_protein:AAF46023,FlyMine:FBpp0070729,modMine:FBpp0070729	MD5=a3bfa1beff62680ceb3d794302f4c030	length=819	NP_730660	Mcm3	FBpp0070729	contig17584	72.06	655	172	0	902
ID=FBpp0083105	name=Cpsf73-PA	parent=FBgn0261065,FBtr0083690	dbxref=FlyBase:FBpp0083105,FlyBase_Annotation_IDs:CG7698-PA,GB_protein:AAF55578.2,REFSEQ:NP_650738,GB_protein:AAF55578,FlyMine:FBpp0083105,modMine:FBpp0083105	MD5=561027f5c8acaec5d590c2c8c2a96c01	length=684	FBpp0081834	CG5214	FBpp0083105	contig18625	84.91	530	77	0	902
ID=FBpp0083899	name=Aats-glupro-PB	parent=FBgn0005674,FBtr0084512	dbxref=FlyBase:FBpp0083899,FlyBase_Annotation_IDs:CG5394-PB,GB_protein:AAN13964.1,REFSEQ:NP_732925,GB_protein:AAN13964,FlyMine:FBpp0083899,modMine:FBpp0083899	MD5=bb4d886cc749497bad64641d838e3787	length=996	FBpp0076284	CG5651	FBpp0083899	contig02793	62.2	828	305	0	897
ID=FBpp0083951	name=twin-PA	parent=FBgn0011725,FBtr0084566	dbxref=FlyBase:FBpp0083951,FlyBase_Annotation_IDs:CG31137-PA,GB_protein:AAF56259.2,REFSEQ:NP_732965,GB_protein:AAF56259	MD5=8e7ae0509587825ba31b8f323ca799bd	length=552	FBpp0077847	CG5725	FBpp0083951	contig10793	82.48	548	94	0	893
ID=FBpp0081370	name=CG8036-PB	parent=FBgn0037607,FBtr0081881	dbxref=GB_protein:AAF54265.2,FlyBase:FBpp0081370,FlyBase_Annotation_IDs:CG8036-PB,GB_protein:AAF54265.3,REFSEQ:NP_649812,GB_protein:AAF54265,FlyMine:FBpp0081370,modMine:FBpp0081370	MD5=4abd5a114372b4edb4e5ef669201d22b	length=626	FBpp0080319	CG4152	FBpp0081370	contig11895	76.34	617	145	0	892
ID=FBpp0081401	name=Tcp-1eta-PA	parent=FBgn0037632,FBtr0081918	dbxref=FlyBase:FBpp0081401,FlyBase_Annotation_IDs:CG8351-PA,GB_protein:AAF54292.2,REFSEQ:NP_649835,GB_protein:AAF54292,FlyMine:FBpp0081401,modMine:FBpp0081401	MD5=9582736c3c6587027daf68554b2c3f0c	length=544	FBpp0080284	CG4180	FBpp0081401	contig16382	85.47	523	76	0	891
ID=FBpp0075513	name=Hsc70Cb-PA	parent=FBgn0026418,FBtr0075771	dbxref=FlyBase:FBpp0075513,FlyBase_Annotation_IDs:CG6603-PA,GB_protein:AAF49766.1,REFSEQ:NP_648687,GB_protein:AAF49766,FlyMine:FBpp0075513,modMine:FBpp0075513	MD5=0eb07376e5e8a8f186ee5d11b434cb77	length=804	FBpp0070284	CG14788	FBpp0075513	contig08485	58.86	807	324	0	890
ID=FBpp0087095	name=Cct5-PA	parent=FBgn0010621,FBtr0087987	dbxref=FlyBase:FBpp0087095,FlyBase_Annotation_IDs:CG8439-PA,GB_protein:AAF58565.1,REFSEQ:NP_523707,GB_protein:AAF58565,FlyMine:FBpp0087095,modMine:FBpp0087095	MD5=6e68c870a421bfeb8e938b9a0fd0f9f0	length=542	FBpp0074906	CG7430	FBpp0087095	contig13069	85.07	536	80	0	886
ID=FBpp0084240	name=Aats-gln-PA	parent=FBgn0027090,FBtr0084866	dbxref=FlyBase:FBpp0084240,FlyBase_Annotation_IDs:CG10506-PA,GB_protein:AAF56434.2,REFSEQ:NP_524841,GB_protein:AAF56434,FlyMine:FBpp0084240,modMine:FBpp0084240	MD5=9507fde98e3a01756f7de0ad87572db5	length=778	FBpp0110169	CG5946	FBpp0084240	contig05756	66.06	657	218	0	876
ID=FBpp0288797	name=l(1)G0196-PG	parent=FBgn0027279,FBtr0299522	dbxref=FlyBase_Annotation_IDs:CG14616-PG,FlyBase:FBpp0288797,REFSEQ:NP_788951,GB_protein:AAN09571,FlyMine:FBpp0288797,modMine:FBpp0288797	MD5=c4bedf7999800af0905d3263c9c649c3	length=1300	AAF47458.2	l(1)G0196	FBpp0288797	contig06343	85.94	512	69	0	876
ID=FBpp0080203	name=spel1-PA	parent=FBgn0015546,FBtr0080630	dbxref=FlyBase_Annotation_IDs:CG4215-PA,FlyBase:FBpp0080203,GB_protein:AAF53392.2,REFSEQ:NP_523565,GB_protein:AAF53392,FlyMine:FBpp0080203,modMine:FBpp0080203	MD5=93565a6a1ba6c60148c8375be55bf526	length=917	FBpp0288647	CG3539	FBpp0080203	contig14745	56.85	788	331	0	874
ID=FBpp0082787	name=Cctgamma-PA	parent=FBgn0015019,FBtr0083337	dbxref=FlyBase:FBpp0082787,FlyBase_Annotation_IDs:CG8977-PA,GB_protein:AAF55350.1,REFSEQ:NP_650572,GB_protein:AAF55350,FlyMine:FBpp0082787,modMine:FBpp0082787	MD5=ae00d437d2b4d05c11d214d30848a33e	length=544	FBpp0075139	CG4933	FBpp0082787	contig13155	83.92	541	85	0	873
ID=FBpp0087947	name=CG11198-PA	parent=FBgn0033246,FBtr0088871	dbxref=FlyBase:FBpp0087947,FlyBase_Annotation_IDs:CG11198-PA,GB_protein:AAF59155.2,REFSEQ:NP_610342,GB_protein:AAF59155,FlyMine:FBpp0087947,modMine:FBpp0087947	MD5=58f930105246e7a050cc13e33e8e524a	length=2482	FBpp0082187	CG8031	FBpp0087947	contig12123	83.95	517	79	0	870
ID=FBpp0079992	name=CG5525-PA	parent=FBgn0032444,FBtr0080411	dbxref=FlyBase:FBpp0079992,FlyBase_Annotation_IDs:CG5525-PA,GB_protein:AAF53210.1,REFSEQ:NP_609579,GB_protein:AAF53210,FlyMine:FBpp0079992,modMine:FBpp0079992	MD5=70cb9ff0b09e85a414aa544d5d4c09cf	length=533	FBpp0111656	CG34441	FBpp0079992	contig17030	84.18	531	84	0	869
ID=FBpp0071503	name=Xpd-PA	parent=FBgn0015844,FBtr0071576	dbxref=GB_protein:AAM70857.1,FlyBase:FBpp0071503,FlyBase_Annotation_IDs:CG9433-PA,GB_protein:AAM70857.2,REFSEQ:NP_726036,GB_protein:AAM70857,FlyMine:FBpp0071503,modMine:FBpp0071503	MD5=7ae3718bc3c75f958d8d4bc7fc1f6d99	length=769	FBpp0086599	CG10153	FBpp0071503	contig16748	82.71	509	88	0	868
ID=FBpp0078362	name=CG1109-PA	parent=FBgn0046222,FBtr0078713	dbxref=FlyBase:FBpp0078362,FlyBase_Annotation_IDs:CG1109-PA,GB_protein:AAF51974.2,REFSEQ:NP_730982,GB_protein:AAF51974,FlyMine:FBpp0078362,modMine:FBpp0078362	MD5=c5c3fd13b6f83db0380edb321d4596d5	length=807	FBpp0081262	CG2943	FBpp0078362	contig03854	68.91	624	188	0	868
ID=FBpp0084626	name=CG4849-PA	parent=FBgn0039566,FBtr0085257	dbxref=FlyBase:FBpp0084626,FlyBase_Annotation_IDs:CG4849-PA,GB_protein:AAF56769.1,REFSEQ:NP_651605,GB_protein:AAF56769,FlyMine:FBpp0084626,modMine:FBpp0084626	MD5=85e35ef6a1004e5b1f4f810cda20d1d5	length=975	FBpp0086818	CG6016	FBpp0084626	contig01685	87.5	480	60	0	868
ID=FBpp0076872	name=Srp54k-PA	parent=FBgn0010747,FBtr0077169	dbxref=GB_protein:AAF50806.1,FlyBase:FBpp0076872,FlyBase_Annotation_IDs:CG4659-PA,REFSEQ:NP_523931,GB_protein:AAF50806,FlyMine:FBpp0076872,modMine:FBpp0076872	MD5=ce837257f7e84ae347badd59b0e7b005	length=508	FBpp0082818	CG17556	FBpp0076872	contig01041	87.42	485	61	0	866
ID=FBpp0077998	name=CG7338-PA	parent=FBgn0037073,FBtr0078342	dbxref=GB_protein:AAF51709.1,FlyBase:FBpp0077998,FlyBase_Annotation_IDs:CG7338-PA,REFSEQ:NP_649304,GB_protein:AAF51709,FlyMine:FBpp0077998,modMine:FBpp0077998	MD5=3f094be13137445e86293fe7d6b4c89b	length=814	FBpp0081235	CG2616	FBpp0077998	contig09720	58.62	766	313	0	859
ID=FBpp0084726	name=Cpsf100-PA	parent=FBgn0027873,FBtr0085357	dbxref=FlyBase:FBpp0084726,FlyBase_Annotation_IDs:CG1957-PA,GB_protein:AAF56844.1,REFSEQ:NP_651658,GB_protein:AAF56844,FlyMine:FBpp0084726,modMine:FBpp0084726	MD5=ec05a2b3024522b0f15d33ae10e94f92	length=756	FBpp0084345	CG6090	FBpp0084726	contig18626	70.38	628	178	0	859
ID=FBpp0070654	name=rap	parent=FBgn0003200,FBtr0070686	dbxref=FlyBase:FBpp0070654,FlyBase_Annotation_IDs:CG3000-PA,GB_protein:AAF45973.1,REFSEQ:NP_524852,GB_protein:AAF45973,FlyMine:FBpp0070654,modMine:FBpp0070654	MD5=e15e4c3780d07df3ea5ace6f8d956ed7	length=478	NP_001163099	rap	FBpp0070654	contig12503	86.85	479	62	0	852
ID=FBpp0078760	name=CG7371-PA	parent=FBgn0031710,FBtr0079129	dbxref=FlyBase:FBpp0078760,FlyBase_Annotation_IDs:CG7371-PA,GB_protein:AAF52254.1,REFSEQ:NP_608931,GB_protein:AAF52254,FlyMine:FBpp0078760,modMine:FBpp0078760	MD5=cd439ef8bbf1bdebf7f5e82e3ccab00e	length=662	FBpp0077419	CG3127	FBpp0078760	contig18211	80	525	105	0	851
ID=FBpp0086063	name=ns2-PA	parent=FBgn0034243,FBtr0086906	dbxref=GB_protein:AAF57834.1,FlyBase:FBpp0086063,FlyBase_Annotation_IDs:CG6501-PA,REFSEQ:NP_611232,GB_protein:AAF57834,FlyMine:FBpp0086063,modMine:FBpp0086063	MD5=d7ef0c301e96f1166523f49ce07f3cac	length=674	FBpp0086205	CG6796	FBpp0086063	contig05166	70.58	605	173	0	848
ID=FBpp0070670	name=rb	parent=FBgn0003210,FBtr0070702	dbxref=FlyBase:FBpp0070670,FlyBase_Annotation_IDs:CG11427-PA,GB_protein:AAF45950.1,REFSEQ:NP_525071,GB_protein:AAF45950,FlyMine:FBpp0070670,modMine:FBpp0070670	MD5=5f0317aaf232ca29fa032679d341b89b	length=1160	NP_726789	rb	FBpp0070670	contig16070	71.59	637	181	0	845
ID=FBpp0074691	name=trc-PA	parent=FBgn0003744,FBtr0074922	dbxref=FlyBase:FBpp0074691,FlyBase_Annotation_IDs:CG8637-PA,GB_protein:AAF49104.1,REFSEQ:NP_524170,GB_protein:AAF49104,FlyMine:FBpp0074691,modMine:FBpp0074691	MD5=f9af43ef24be35d2f2ff88903a46c000	length=459	FBpp0081196	CG1307	FBpp0074691	contig06852	92.31	442	34	0	840
ID=FBpp0083581	name=CG6015-PA	parent=FBgn0038927,FBtr0084183	dbxref=FlyBase:FBpp0083581,FlyBase_Annotation_IDs:CG6015-PA,GB_protein:AAF55949.1,REFSEQ:NP_651005,GB_protein:AAF55949,FlyMine:FBpp0083581,modMine:FBpp0083581	MD5=6ac9b17f25f7c9bad4e491dec4f53a6b	length=576	FBpp0083959	CG5515	FBpp0083581	contig17446	77.82	487	100	0	837
ID=FBpp0087760	name=Pgi-PA	parent=FBgn0003074,FBtr0088679	dbxref=FlyBase:FBpp0087760,FlyBase_Annotation_IDs:CG8251-PA,GB_protein:AAF59025.1,REFSEQ:NP_523663,GB_protein:AAF59025,FlyMine:FBpp0087760,modMine:FBpp0087760	MD5=3952686783e90d3afe26ccc85d1914d0	length=558	FBpp0075938	CG7828	FBpp0087760	contig09506	72.41	551	152	0	834
ID=FBpp0075273	name=Hip14-PA	parent=FBgn0259824,FBtr0075518	dbxref=FlyBase:FBpp0075273,FlyBase_Annotation_IDs:CG6017-PA,GB_protein:AAF49554.1,REFSEQ:NP_648824,GB_protein:AAF49554,FlyMine:FBpp0075273,modMine:FBpp0075273	MD5=329e87d92c79622bbf9f0cde6c333e4d	length=637	FBpp0083137	CG14290	FBpp0075273	contig15771	77.32	507	113	0	820
ID=FBpp0074517	name=Zw-PA	parent=FBgn0004057,FBtr0074748	dbxref=FlyBase:FBpp0074517,FlyBase_Annotation_IDs:CG12529-PA,GB_protein:AAF48999.1,REFSEQ:NP_523411,GB_protein:AAF48999,FlyMine:FBpp0074517,modMine:FBpp0074517	MD5=5c87f47d4ff742a164a9206c06484527	length=524	FBpp0087272	CG12390	FBpp0074517	contig09611	77.27	506	115	0	815
ID=FBpp0077351	name=CG17259-PA	parent=FBgn0031497,FBtr0077667	dbxref=FlyBase:FBpp0077351,FlyBase_Annotation_IDs:CG17259-PA,GB_protein:AAF51155.1,REFSEQ:NP_608743,GB_protein:AAF51155,FlyMine:FBpp0077351,modMine:FBpp0077351	MD5=ba4ce5819a59738c9cd887b0c89b50ce	length=501	FBpp0072625	CG18330	FBpp0077351	contig09556	83.51	479	79	0	814
ID=FBpp0071817	name=CG3499-PB	parent=FBgn0034792,FBtr0071906	dbxref=GB_protein:AAM71132.2,FlyBase:FBpp0071817,FlyBase_Annotation_IDs:CG3499-PB,REFSEQ:NP_726263,GB_protein:AAM71132,FlyMine:FBpp0071817,modMine:FBpp0071817	MD5=3004e5fc47d62a91622d32318211ca6d	length=736	FBpp0080687	CG10449	FBpp0071817	contig05461	74.14	611	138	0	813
ID=FBpp0082511	name=Caf1-PA	parent=FBgn0015610,FBtr0083052	dbxref=FlyBase:FBpp0082511,FlyBase_Annotation_IDs:CG4236-PA,GB_protein:AAF55146.1,REFSEQ:NP_524354,GB_protein:AAF55146,FlyMine:FBpp0082511,modMine:FBpp0082511	MD5=57912fa6a19e9ac02e113f56e7521f06	length=430	FBpp0099517	CG4651	FBpp0082511	contig18284	95.48	398	18	0	808
ID=FBpp0086591	name=SMC2-PA	parent=FBgn0027783,FBtr0087461	dbxref=FlyBase:FBpp0086591,FlyBase_Annotation_IDs:CG10212-PA,GB_protein:AAF58197.1,REFSEQ:NP_610995,GB_protein:AAF58197,FlyMine:FBpp0086591,modMine:FBpp0086591	MD5=3a04748e6b2ab8c9ae791d06503589c6	length=1179	FBpp0079187	CG7111	FBpp0086591	contig08749	54.23	756	346	0	808
ID=FBpp0073173	name=Rpd3-PA	parent=FBgn0015805,FBtr0073317	dbxref=GB_protein:AAF47924.1,FlyBase:FBpp0073173,FlyBase_Annotation_IDs:CG7471-PA,REFSEQ:NP_647918,GB_protein:AAF47924,FlyMine:FBpp0073173,modMine:FBpp0073173	MD5=90e70ca4897cfa7ff87284e91e5425cd	length=521	FBpp0073098	CG11583	FBpp0073173	contig05001	94.9	451	22	0	803
ID=FBpp0077831	name=eRF1-PC	parent=FBgn0036974,FBtr0078173	dbxref=FlyBase:FBpp0077831,FlyBase_Annotation_IDs:CG5605-PC,GB_protein:AAN12121.1,REFSEQ:NP_730518,GB_protein:AAN12121	MD5=58a1bec927fcd9c1317e5eda8ce14ffe	length=438	FBpp0085275	CG2201	FBpp0077831	contig14762	98.29	410	7	0	800
ID=FBpp0075387	name=CG6854-PC	parent=FBgn0036478,FBtr0075634	dbxref=FlyBase:FBpp0075387,FlyBase_Annotation_IDs:CG6854-PC,GB_protein:AAF49665.1,REFSEQ:NP_730023,GB_protein:AAF49665,FlyMine:FBpp0075387,modMine:FBpp0075387	MD5=1027d3ae429e8d0258fdf08f6ae43958	length=627	FBpp0084342	CG14544	FBpp0075387	contig04269	71	531	154	0	795
ID=FBpp0079458	name=Gdi-PA	parent=FBgn0004868,FBtr0079862	dbxref=FlyBase:FBpp0079458,FlyBase_Annotation_IDs:CG4422-PA,GB_protein:AAF52777.1,REFSEQ:NP_523524,GB_protein:AAF52777,FlyMine:FBpp0079458,modMine:FBpp0079458	MD5=8e0b9fb864d2aefabb9ec29f7428c05d	length=443	FBpp0077016	CG32505	FBpp0079458	contig05208	87.13	443	57	0	795
ID=FBpp0077151	name=CG3338-PA	parent=FBgn0031598,FBtr0077462	dbxref=FlyBase:FBpp0077151,FlyBase_Annotation_IDs:CG3338-PA,GB_protein:AAF51022.2,REFSEQ:NP_608825,GB_protein:AAF51022,FlyMine:FBpp0077151,modMine:FBpp0077151	MD5=9b40577d3f54eaa0fa3959ee57a46b9e	length=887	FBpp0072908	CG17737	FBpp0077151	contig21882	62.52	635	236	0	793
ID=FBpp0085678	name=hrg-PA	parent=FBgn0015949,FBtr0086483	dbxref=FlyBase:FBpp0085678,FlyBase_Annotation_IDs:CG9854-PA,GB_protein:AAF57528.2,REFSEQ:NP_536790,GB_protein:AAF57528,FlyMine:FBpp0085678,modMine:FBpp0085678	MD5=f718d9d2defa7d11f43e2ab0d7570441	length=659	FBpp0075514	CG6603	FBpp0085678	contig01681	73.37	567	136	0	793
ID=FBpp0086897	name=Aats-asp-PA	parent=FBgn0002069,FBtr0087784	dbxref=FlyBase:FBpp0086897,FlyBase_Annotation_IDs:CG3821-PA,GB_protein:AAF58445.1,REFSEQ:NP_476609,GB_protein:AAF58445,FlyMine:FBpp0086897,modMine:FBpp0086897	MD5=d591e774a6a00e15b123c851058b06b9	length=531	FBpp0076445	CG7375	FBpp0086897	contig07649	80.87	481	91	0	792
ID=FBpp0073119	name=Rop-PA	parent=FBgn0004574,FBtr0073263	dbxref=GB_protein:AAF47844.1,FlyBase:FBpp0073119,FlyBase_Annotation_IDs:CG15811-PA,REFSEQ:NP_523916,GB_protein:AAF47844,FlyMine:FBpp0073119,modMine:FBpp0073119	MD5=556039441ed252a8af5e9df728182706	length=597	FBpp0078881	CG11567	FBpp0073119	contig10711	80.29	477	93	0	781
ID=FBpp0271781	name=Ide-PB	parent=FBgn0001247,FBtr0273273	dbxref=FlyBase_Annotation_IDs:CG5517-PB,FlyBase:FBpp0271781,REFSEQ:NP_524182,GB_protein:AAF51584,FlyMine:FBpp0271781,modMine:FBpp0271781	MD5=99c6bb35c5455a6cc3b1f52019bd6608	length=990	FBpp0111781	CG9901	FBpp0271781	contig14428	59.68	630	254	0	776
ID=FBpp0074906	name=CG7430-PA	parent=FBgn0036762,FBtr0075140	dbxref=FlyBase:FBpp0074906,FlyBase_Annotation_IDs:CG7430-PA,GB_protein:AAF49294.1,REFSEQ:NP_649017,GB_protein:AAF49294,FlyMine:FBpp0074906,modMine:FBpp0074906	MD5=da88333728589e9aeb95a103049c2960	length=504	FBpp0089366	CG13391	FBpp0074906	contig03469	74.61	508	125	0	774
ID=FBpp0082584	name=Su(var)3-9-PB	parent=FBgn0003600,FBtr0083130	dbxref=FlyBase:FBpp0082584,FlyBase_Annotation_IDs:CG6476-PB,GB_protein:AAF55153.1,REFSEQ:NP_731993,GB_protein:AAF55153,FlyMine:FBpp0082584,modMine:FBpp0082584	MD5=ab5df4d5c73143be53d760bf73070cfe	length=475	FBpp0084626	CG4849	FBpp0082584	contig09031	83.96	455	73	0	773
ID=FBpp0075982	name=hay-PA	parent=FBgn0001179,FBtr0076253	dbxref=FlyBase:FBpp0075982,FlyBase_Annotation_IDs:CG8019-PA,GB_protein:AAF50150.1,REFSEQ:NP_524020,GB_protein:AAF50150,FlyMine:FBpp0075982,modMine:FBpp0075982	MD5=9bbb22c3e228bee303d9f1e8ca6911a4	length=798	FBpp0071416	CG15309	FBpp0075982	contig15849	78.31	521	93	0	772
ID=FBpp0073902	name=Tcp-1zeta-PA	parent=FBgn0027329,FBtr0074086	dbxref=FlyBase:FBpp0073902,FlyBase_Annotation_IDs:CG8231-PA,GB_protein:AAF48503.1,REFSEQ:NP_573066,GB_protein:AAF48503,FlyMine:FBpp0073902,modMine:FBpp0073902	MD5=bf1bdbb9f23081efbcddee7a5d40b156	length=533	FBpp0081440	CG11975	FBpp0073902	contig11693	79.43	525	108	0	769
ID=FBpp0074756	name=rept-PA	parent=FBgn0040075,FBtr0074988	dbxref=GB_protein:AAF49182.1,FlyBase:FBpp0074756,FlyBase_Annotation_IDs:CG9750-PA,REFSEQ:NP_524156,GB_protein:AAF49182,FlyMine:FBpp0074756,modMine:FBpp0074756	MD5=a3ea44727bd62e2721bb3d2ec2a0204f	length=481	FBpp0080484	CG13281	FBpp0074756	contig05396	90.85	448	41	0	768
ID=FBpp0079565	name=me31B-PA	parent=FBgn0004419,FBtr0079975	dbxref=FlyBase:FBpp0079565,FlyBase_Annotation_IDs:CG4916-PA,GB_protein:AAF52881.2,REFSEQ:NP_523533,GB_protein:AAF52881,FlyMine:FBpp0079565,modMine:FBpp0079565	MD5=13bbcdb1c57fa984e14b75f6806749fc	length=459	FBpp0072162	CG3260	FBpp0079565	contig02481	84.1	459	73	0	767
ID=FBpp0085393	name=CG7791-PA	parent=FBgn0033038,FBtr0086057	dbxref=FlyBase:FBpp0085393,FlyBase_Annotation_IDs:CG7791-PA,GB_protein:AAF57312.1,REFSEQ:NP_610183,GB_protein:AAF57312,FlyMine:FBpp0085393,modMine:FBpp0085393	MD5=ef1206baf83a433527722be3c1e462e3	length=699	FBpp0086042	CG6401	FBpp0085393	contig12779	65.91	569	194	0	761
ID=FBpp0088021	name=Rpt1-PA	parent=FBgn0028687,FBtr0088947	dbxref=GB_protein:AAF59219.1,FlyBase:FBpp0088021,FlyBase_Annotation_IDs:CG1341-PA,REFSEQ:NP_477473,GB_protein:AAF59219,FlyMine:FBpp0088021,modMine:FBpp0088021	MD5=76480cb616eeeb3d35baf21492c93f5f	length=433	FBpp0082995	CG8064	FBpp0088021	contig10253	94.93	434	21	0	759
ID=FBpp0081324	name=eIF4AIII-PA	parent=FBgn0037573,FBtr0081834	dbxref=FlyBase:FBpp0081324,FlyBase_Annotation_IDs:CG7483-PA,GB_protein:AAF54221.1,REFSEQ:NP_649788,GB_protein:AAF54221,FlyMine:FBpp0081324,modMine:FBpp0081324	MD5=4f16f87bb2db6e9762ded7d42dd01615	length=399	FBpp0073445	CG4147	FBpp0081324	contig08750	96.68	391	13	0	755
ID=FBpp0085902	name=Prp19-PA	parent=FBgn0261119,FBtr0086723	dbxref=FlyBase:FBpp0085902,FlyBase_Annotation_IDs:CG5519-PA,GB_protein:AAF57684.1,REFSEQ:NP_523783,GB_protein:AAF57684,FlyMine:FBpp0085902,modMine:FBpp0085902	MD5=0c3487754cd63a1e17f46fe83bb9ed50	length=505	FBpp0083801	CG6773	FBpp0085902	contig19204	84.33	466	72	0	751
ID=FBpp0074070	name=Arp14D-PA	parent=FBgn0011742,FBtr0074295	dbxref=FlyBase:FBpp0074070,FlyBase_Annotation_IDs:CG9901-PA,GB_protein:AAF48621.1,REFSEQ:NP_523372,GB_protein:AAF48621,FlyMine:FBpp0074070,modMine:FBpp0074070	MD5=0ad6307a63516a21fd24decd35feb6eb	length=394	FBpp0072931	CG12013	FBpp0074070	contig02015	94.86	389	20	0	749
ID=FBpp0081459	name=Vps16A-PA	parent=FBgn0261241,FBtr0081979	dbxref=FlyBase:FBpp0081459,FlyBase_Annotation_IDs:CG8454-PA,GB_protein:AAF54353.1,REFSEQ:NP_649877,GB_protein:AAF54353,FlyMine:FBpp0081459,modMine:FBpp0081459	MD5=32213ffe6f0a85d3885c33b4057bed78	length=833	FBpp0070321	CG4199	FBpp0081459	contig14356	49.22	774	387	0	749
ID=FBpp0077461	name=Slh-PC	parent=FBgn0015816,FBtr0077782	dbxref=FlyBase:FBpp0077461,FlyBase_Annotation_IDs:CG3539-PC,GB_protein:AAF51247.3,FlyBase_Annotation_IDs:CG3539-PB,REFSEQ:NP_995614,GB_protein:AAF51247,FlyMine:FBpp0077461,modMine:FBpp0077461	MD5=9d0ce405d60ef08645b0f6395efa01f9	length=639	FBpp0079182	CG18591	FBpp0077461	contig17264	75.46	538	129	0	745
ID=FBpp0072475	name=CG32344-PA	parent=FBgn0052344,FBtr0072576	dbxref=FlyBase:FBpp0072475,FlyBase_Annotation_IDs:CG32344-PA,GB_protein:AAN11439.1,REFSEQ:NP_612028,GB_protein:AAN11439,FlyMine:FBpp0072475,modMine:FBpp0072475	MD5=3ba86a6eaf3ac668fb195d101b02cea2	length=827	FBpp0088040	CG11107	FBpp0072475	contig12579	56.18	760	330	0	744
ID=FBpp0070368	name=Pgd	parent=FBgn0004654,FBtr0070384	dbxref=FlyBase:FBpp0070368,FlyBase_Annotation_IDs:CG3724-PA,GB_protein:AAF45732.1,REFSEQ:NP_476860,GB_protein:AAF45732,FlyMine:FBpp0070368,modMine:FBpp0070368	MD5=b283b0592fd645e1d5d8c9e48059540d	length=481	NP_723907	Pgd	FBpp0070368	contig13835	77.82	478	106	0	743
ID=FBpp0078478	name=Gnf1-PA	parent=FBgn0004913,FBtr0078837	dbxref=FlyBase:FBpp0078478,FlyBase_Annotation_IDs:CG1119-PA,GB_protein:AAF52082.1,REFSEQ:NP_524229,GB_protein:AAF52082,FlyMine:FBpp0078478,modMine:FBpp0078478	MD5=73af4364f717e3bfd5ea88033ca09fb1	length=986	FBpp0077309	CG2986	FBpp0078478	contig14531	69.84	514	146	0	737
ID=FBpp0083858	name=Hrd3-PA	parent=FBgn0028475,FBtr0084467	dbxref=FlyBase:FBpp0083858,FlyBase_Annotation_IDs:CG10221-PA,GB_protein:AAF56178.1,REFSEQ:NP_651179,GB_protein:AAF56178,FlyMine:FBpp0083858,modMine:FBpp0083858	MD5=46b5684c932683f05947dd76f5878b22	length=819	FBpp0077834	CG5605	FBpp0083858	contig02279	64.53	578	201	0	732
ID=FBpp0082816	name=CG3590-PA	parent=FBgn0038467,FBtr0083373	dbxref=FlyBase:FBpp0082816,FlyBase_Annotation_IDs:CG3590-PA,GB_protein:AAF55375.1,REFSEQ:NP_650586,GB_protein:AAF55375,FlyMine:FBpp0082816,modMine:FBpp0082816	MD5=4a8de530b419453dcc457d8d21818f4d	length=481	FBpp0083244	CG4973	FBpp0082816	contig06328	80	465	93	0	727
ID=FBpp0072338	name=Eps-15-PC	parent=FBgn0035060,FBtr0072433	dbxref=FlyBase:FBpp0072338,FlyBase_Annotation_IDs:CG16932-PC,GB_protein:AAM70792.1,REFSEQ:NP_726481,GB_protein:AAM70792,FlyMine:FBpp0072338,modMine:FBpp0072338	MD5=3b25b5adf65d82348490f4410dd5cca4	length=1106	FBpp0078278	CG1100	FBpp0072338	contig09492	54.47	749	323	0	722
ID=FBpp0084021	name=CG5706-PA	parent=FBgn0039175,FBtr0084637	dbxref=FlyBase:FBpp0084021,FlyBase_Annotation_IDs:CG5706-PA,GB_protein:AAF56268.1,REFSEQ:NP_651237,GB_protein:AAF56268,FlyMine:FBpp0084021,modMine:FBpp0084021	MD5=a0affdc216fd4d24c2e9a92212bb3c2c	length=589	FBpp0082099	CG5887	FBpp0084021	contig09135	70.75	506	144	0	721
ID=FBpp0088988	name=Gdh-PA	parent=FBgn0001098,FBtr0089498	dbxref=GB_protein:AAF56209.4,FlyBase:FBpp0088988,FlyBase_Annotation_IDs:CG5320-PA,GB_protein:AAF56209.5,REFSEQ:NP_524470,GB_protein:AAF56209,FlyMine:FBpp0088988,modMine:FBpp0088988	MD5=7bdd75f0b7ded5d2687215d35efe7efa	length=562	FBpp0086223	CG8648	FBpp0088988	contig00665	87.18	390	50	0	717
ID=FBpp0072637	name=ABCB7-PA	parent=FBgn0035244,FBtr0072754	dbxref=GB_protein:AAF47525.1,GB_protein:AAF47525.2,FlyBase:FBpp0072637,FlyBase_Annotation_IDs:CG7955-PA,REFSEQ:NP_728642,GB_protein:AAF47525,FlyMine:FBpp0072637,modMine:FBpp0072637	MD5=1faa8b61f6f15458b8f6e1a8ce9628bd	length=743	FBpp0078478	CG1119	FBpp0072637	contig10419	76.92	494	114	0	706
ID=FBpp0072546	name=Sac1-PA	parent=FBgn0035195,FBtr0072652	dbxref=FlyBase:FBpp0072546,FlyBase_Annotation_IDs:CG9128-PA,GB_protein:AAF47460.1,REFSEQ:NP_612087,GB_protein:AAF47460,FlyMine:FBpp0072546,modMine:FBpp0072546	MD5=49d880a663fc764c57deb24f8f816a01	length=592	FBpp0072132	CG11183	FBpp0072546	contig07732	58.59	582	236	0	704
ID=FBpp0076393	name=Idh-PC	parent=FBgn0001248,FBtr0076670	dbxref=FlyBase:FBpp0076393,FlyBase_Annotation_IDs:CG7176-PC,GB_protein:AAF50434.1,REFSEQ:NP_652044,GB_protein:AAF50434,FlyMine:FBpp0076393,modMine:FBpp0076393	MD5=7626da4ffd9e5c0ab3c0685550c804d0	length=469	FBpp0099974	CG17291	FBpp0076393	contig04605	80.76	421	77	0	700
ID=FBpp0070992	name=cm	parent=FBgn0000330,FBtr0071033	dbxref=FlyBase:FBpp0070992,FlyBase_Annotation_IDs:CG3035-PA,GB_protein:AAF46231.1,REFSEQ:NP_788873,GB_protein:AAF46231,FlyMine:FBpp0070992,modMine:FBpp0070992	MD5=a693d990b29ff89f72aa1a44834ee908	length=415	NP_001163029	cm	FBpp0070992	contig11339	80	415	83	0	694
ID=FBpp0072151	name=Ssrp-PA	parent=FBgn0010278,FBtr0072242	dbxref=FlyBase:FBpp0072151,FlyBase_Annotation_IDs:CG4817-PA,GB_protein:AAF47064.1,REFSEQ:NP_523830,GB_protein:AAF47064,FlyMine:FBpp0072151,modMine:FBpp0072151	MD5=d55a071b5370e5621b29975a6688fd2d	length=723	FBpp0078349	CG1088	FBpp0072151	contig02478	70.41	490	144	0	691
ID=FBpp0099977	name=waw-PA	parent=FBgn0024182,FBtr0100536	dbxref=FlyBase_Annotation_IDs:CG1410-PA,FlyBase:FBpp0099977,GB_protein:AAF50824.2,REFSEQ:NP_001027089,GB_protein:AAF50824,FlyMine:FBpp0099977,modMine:FBpp0099977	MD5=22cc855948ed37bfc9f7cf49db2cc36d	length=696	FBpp0074121	CG9099	FBpp0099977	contig00181	64.77	528	184	0	691
ID=FBpp0079608	name=Klp31E-PA	parent=FBgn0032243,FBtr0080018	dbxref=FlyBase:FBpp0079608,FlyBase_Annotation_IDs:CG5300-PA,GB_protein:AAF52943.2,REFSEQ:NP_609398,GB_protein:AAF52943,FlyMine:FBpp0079608,modMine:FBpp0079608	MD5=4585e79ca475bc145928fec3f7f79ded	length=1048	FBpp0087449	CG3298	FBpp0079608	contig02701	67.09	553	162	0	687
ID=FBpp0073387	name=RpII215-PA	parent=FBgn0003277,FBtr0073542	dbxref=FlyBase:FBpp0073387,FlyBase_Annotation_IDs:CG1554-PA,GB_protein:AAF48057.1,REFSEQ:NP_511124,GB_protein:AAF48057,FlyMine:FBpp0073387,modMine:FBpp0073387	MD5=c749514bf9bc0cb81f3aa0aa1b2fb007	length=1887	FBpp0075024	CG11661	FBpp0073387	contig11898	87.9	405	46	0	686
ID=FBpp0073292	name=Rpt3-PA	parent=FBgn0028686,FBtr0073436	dbxref=FlyBase:FBpp0073292,FlyBase_Annotation_IDs:CG16916-PA,GB_protein:AAF48001.1,REFSEQ:NP_572686,GB_protein:AAF48001,FlyMine:FBpp0073292,modMine:FBpp0073292	MD5=3ce20983cbcc98bbf3405ed68bf3a207	length=413	FBpp0075865	CG11660	FBpp0073292	contig13466	92.13	394	31	0	685
ID=FBpp0073572	name=Bap60-PA	parent=FBgn0025463,FBtr0073741	dbxref=FlyBase:FBpp0073572,FlyBase_Annotation_IDs:CG4303-PA,GB_protein:AAF48235.1,REFSEQ:NP_511143,GB_protein:AAF48235,FlyMine:FBpp0073572,modMine:FBpp0073572	MD5=944ec4cd82f6e572c780c0d8889ad8e9	length=515	FBpp0084729	CG11837	FBpp0073572	contig04459	86.78	416	50	0	685
ID=FBpp0079874	name=CG12264-PA	parent=FBgn0032393,FBtr0080290	dbxref=FlyBase:FBpp0079874,FlyBase_Annotation_IDs:CG12264-PA,GB_protein:AAF53143.1,REFSEQ:NP_609533,GB_protein:AAF53143,FlyMine:FBpp0079874,modMine:FBpp0079874	MD5=a30ecd18fd91702c98940874ba57d2fa	length=462	FBpp0076154	CG3395	FBpp0079874	contig02800	79.81	431	87	0	684
ID=FBpp0074365	name=Aats-his-PA	parent=FBgn0027087,FBtr0074593	dbxref=FlyBase:FBpp0074365,FlyBase_Annotation_IDs:CG6335-PA,GB_protein:AAF48856.1,REFSEQ:NP_728180,GB_protein:AAF48856,FlyMine:FBpp0074365,modMine:FBpp0074365	MD5=65ac633fef7a9e5cfc4b3618caaf90b5	length=522	FBpp0082065	CG12276	FBpp0074365	contig07139	69.14	486	144	0	683
ID=FBpp0080997	name=CG9253-PA	parent=FBgn0032919,FBtr0081468	dbxref=FlyBase:FBpp0080997,FlyBase_Annotation_IDs:CG9253-PA,GB_protein:AAF53963.1,REFSEQ:NP_610090,GB_protein:AAF53963,FlyMine:FBpp0080997,modMine:FBpp0080997	MD5=83cfae77a795bb55176cfd0864682226	length=507	FBpp0072020	CG3931	FBpp0080997	contig07974	79.87	457	80	0	682
ID=FBpp0077419	name=Pgk-PA	parent=FBgn0250906,FBtr0077739	dbxref=FlyBase:FBpp0077419,FlyBase_Annotation_IDs:CG3127-PA,GB_protein:AAF51218.1,REFSEQ:NP_476676,GB_protein:AAF51218,FlyMine:FBpp0077419,modMine:FBpp0077419	MD5=16e0bbc16937d77a9068daf8c33b97f4	length=415	FBpp0088675	CG18572	FBpp0077419	contig01901	86.27	415	57	0	679
ID=FBpp0083572	name=pit-PB	parent=FBgn0025140,FBtr0084174	dbxref=FlyBase:FBpp0083572,FlyBase_Annotation_IDs:CG6375-PB,GB_protein:AAN13900.2,REFSEQ:NP_732694,GB_protein:AAN13900	MD5=5f5811599cc1bddcf0acadec426990a8	length=680	FBpp0083134	CG5454	FBpp0083572	contig04656	79.3	430	89	0	679
ID=FBpp0075277	name=DNApol-delta-PA	parent=FBgn0012066,FBtr0075522	dbxref=FlyBase:FBpp0075277,FlyBase_Annotation_IDs:CG5949-PA,GB_protein:AAF49555.1,REFSEQ:NP_524099,GB_protein:AAF49555,FlyMine:FBpp0075277,modMine:FBpp0075277	MD5=b37947694ade37471461aac102b200c8	length=1092	FBpp0071046	CG1430	FBpp0075277	contig16852	85.75	400	57	0	678
ID=FBpp0077571	name=Eno-PB	parent=FBgn0000579,FBtr0077905	dbxref=FlyBase:FBpp0077571,FlyBase_Annotation_IDs:CG17654-PB,GB_protein:AAN10455.1,REFSEQ:NP_722721,GB_protein:AAN10455	MD5=192a03ed239ad33bf021aeae31e76f91	length=500	FBpp0087911	CG1882	FBpp0077571	contig12324	79.78	445	90	0	678
ID=FBpp0070584	name=VhaAC39	parent=FBgn0028665,FBtr0070611	dbxref=FlyBase:FBpp0070584,FlyBase_Annotation_IDs:CG2934-PA,GB_protein:AAF45902.1,REFSEQ:NP_570080,GB_protein:AAF45902,FlyMine:FBpp0070584,modMine:FBpp0070584	MD5=0f779bcd26da7ed716438fa7103ded91	length=350	FBpp0072123	VhaAC39	FBpp0070584	contig06878	94.51	346	19	0	676
ID=FBpp0070890	name=Rpt4	parent=FBgn0028685,FBtr0070929	dbxref=FlyBase:FBpp0070890,FlyBase_Annotation_IDs:CG3455-PA,GB_protein:AAF46146.2,REFSEQ:NP_572308,GB_protein:AAF46146,FlyMine:FBpp0070890,modMine:FBpp0070890	MD5=87ef5fbc24a149a9c22dff36b475e4b9	length=390	FBpp0089138	Rpt4	FBpp0070890	contig05845	94.18	361	21	0	674
ID=FBpp0077333	name=CG3542-PA	parent=FBgn0031492,FBtr0077648	dbxref=FlyBase:FBpp0077333,FlyBase_Annotation_IDs:CG3542-PA,GB_protein:AAF51160.1,REFSEQ:NP_608738,GB_protein:AAF51160,FlyMine:FBpp0077333,modMine:FBpp0077333	MD5=bc3cf0f59c4ce8e0c9c2933025b5e4e9	length=806	FBpp0078664	CG18174	FBpp0077333	contig07593	68.92	592	177	0	674
ID=FBpp0073822	name=Top1-PA	parent=FBgn0004924,FBtr0074005	dbxref=FlyBase_Annotation_IDs:CG6146-PA,FlyBase:FBpp0073822,GB_protein:AAF48440.1,REFSEQ:NP_511161,GB_protein:AAF48440	MD5=cecbaefb37c41b73b1f5e43fefa951ae	length=974	FBpp0084735	CG11876	FBpp0073822	contig03292	81.26	427	70	0	672
ID=FBpp0075699	name=CG10627-PA	parent=FBgn0036298,FBtr0075967	dbxref=FlyBase:FBpp0075699,FlyBase_Annotation_IDs:CG10627-PA,GB_protein:AAF49901.1,REFSEQ:NP_648588,GB_protein:AAF49901,FlyMine:FBpp0075699,modMine:FBpp0075699	MD5=136682949ad896ec85ce1b2429af06eb	length=549	FBpp0085796	CG15081	FBpp0075699	contig13232	65.12	516	173	0	672
ID=FBpp0289951	name=CG6905-PB	parent=FBgn0035136,FBtr0300727	dbxref=REFSEQ:NP_001163313,GB_protein:ACZ94585,FlyBase:FBpp0289951,FlyBase_Annotation_IDs:CG6905-PB	MD5=58a45ad9bdf9ee68179b06f4254c13d1	length=814	AAF53076.2	CG6905	FBpp0289951	contig09721	66.16	526	168	0	672
ID=FBpp0076457	name=Uba2-PA	parent=FBgn0029113,FBtr0076734	dbxref=FlyBase:FBpp0076457,FlyBase_Annotation_IDs:CG7528-PA,GB_protein:AAF50484.2,REFSEQ:NP_524756,GB_protein:AAF50484,FlyMine:FBpp0076457,modMine:FBpp0076457	MD5=8869521c2d29ae0d0484d2b22ed13cab	length=700	FBpp0112465	CG17420	FBpp0076457	contig13128	61.72	606	228	0	671
ID=FBpp0085042	name=Rpt6R-PA	parent=FBgn0039788,FBtr0085680	dbxref=FlyBase:FBpp0085042,FlyBase_Annotation_IDs:CG2241-PA,GB_protein:AAF57069.1,REFSEQ:NP_651811,GB_protein:AAF57069,FlyMine:FBpp0085042,modMine:FBpp0085042	MD5=04c02ef72dbf64e3dd2716e3daaf5969	length=399	FBpp0074348	CG6223	FBpp0085042	contig04881	89.17	397	42	0	666
ID=FBpp0079447	name=Pka-C1-PA	parent=FBgn0000273,FBtr0079850	dbxref=FlyBase:FBpp0079447,FlyBase_Annotation_IDs:CG4379-PA,GB_protein:AAF52797.1,REFSEQ:NP_476977,GB_protein:AAF52797,FlyMine:FBpp0079447,modMine:FBpp0079447	MD5=dc5e07cc21ab1161a2358b88666e7cf0	length=353	FBpp0078028	CG32438	FBpp0079447	contig05067	94.9	353	18	0	663
ID=FBpp0074278	name=Vps4-PA	parent=FBgn0027605,FBtr0074504	dbxref=FlyBase:FBpp0074278,FlyBase_Annotation_IDs:CG6842-PA,GB_protein:AAF48783.1,REFSEQ:NP_573258,GB_protein:AAF48783,FlyMine:FBpp0074278,modMine:FBpp0074278	MD5=91073d84c60a032bf49393ff0e2f5918	length=442	FBpp0074528	CG12234	FBpp0074278	contig03552	81.08	444	82	0	662
ID=FBpp0088408	name=CG1354-PA	parent=FBgn0030151,FBtr0089383	dbxref=FlyBase:FBpp0088408,FlyBase_Annotation_IDs:CG1354-PA,GB_protein:AAF46520.2,REFSEQ:NP_572580,GB_protein:AAF46520,FlyMine:FBpp0088408,modMine:FBpp0088408	MD5=b65cbbe0d6ec670d28cba06a23a945cf	length=397	FBpp0087762	CG8251	FBpp0088408	contig07562	84.67	398	60	0	660
ID=FBpp0074729	name=Oat-PA	parent=FBgn0022774,FBtr0074961	dbxref=GB_protein:AAF49127.1,FlyBase:FBpp0074729,FlyBase_Annotation_IDs:CG8782-PA,REFSEQ:NP_649139,GB_protein:AAF49127,FlyMine:FBpp0074729,modMine:FBpp0074729	MD5=8c08ff5c5103966cc42856410aebc5bb	length=431	FBpp0079294	CG13089	FBpp0074729	contig01374	78.75	400	85	0	656
ID=FBpp0083625	name=Nop56-PA	parent=FBgn0038964,FBtr0084230	dbxref=GB_protein:AAF55992.2,FlyBase:FBpp0083625,FlyBase_Annotation_IDs:CG13849-PA,REFSEQ:NP_651040,GB_protein:AAF55992,FlyMine:FBpp0083625,modMine:FBpp0083625	MD5=7bbdbbf6ea7ecc71e53659979d1df60b	length=496	FBpp0079992	CG5525	FBpp0083625	contig06451	80.05	421	83	0	656
ID=FBpp0081262	name=CG2943-PA	parent=FBgn0037530,FBtr0081765	dbxref=FlyBase:FBpp0081262,FlyBase_Annotation_IDs:CG2943-PA,GB_protein:AAF54161.1,REFSEQ:NP_649747,GB_protein:AAF54161,FlyMine:FBpp0081262,modMine:FBpp0081262	MD5=af15c61db06d406e7fce959f9a356489	length=915	FBpp0071766	CG4046	FBpp0081262	contig15651	44.58	738	401	0	655
ID=FBpp0072166	name=Nop60B-PA	parent=FBgn0259937,FBtr0072258	dbxref=FlyBase_Annotation_IDs:CG3333-PA,FlyBase:FBpp0072166,GB_protein:AAF47178.1,REFSEQ:NP_525120,GB_protein:AAF47178	MD5=e11e7d81745512068d7be9dddda65d2a	length=508	FBpp0099905	CG10890	FBpp0072166	contig06311	83.25	424	69	0	654
ID=FBpp0083213	name=CG6195-PA	parent=FBgn0038723,FBtr0083803	dbxref=FlyBase:FBpp0083213,FlyBase_Annotation_IDs:CG6195-PA,GB_protein:AAF55688.1,REFSEQ:NP_650822,GB_protein:AAF55688,FlyMine:FBpp0083213,modMine:FBpp0083213	MD5=4effb7f700adb622db06763711d98c67	length=363	FBpp0088496	CG5320	FBpp0083213	contig13411	91.18	363	32	0	654
ID=FBpp0086317	name=Vha44-PA	parent=FBgn0020611,FBtr0087173	dbxref=GB_protein:AAF58011.1,FlyBase:FBpp0086317,FlyBase_Annotation_IDs:CG8048-PA,REFSEQ:NP_477266,GB_protein:AAF58011,FlyMine:FBpp0086317,modMine:FBpp0086317	MD5=f32f8aae578594ec84aa0e23d3ad597f	length=388	FBpp0070672	CG6998	FBpp0086317	contig03802	85.12	383	57	0	654
ID=FBpp0079257	name=CG8552-PA	parent=FBgn0031990,FBtr0079641	dbxref=FlyBase:FBpp0079257,FlyBase_Annotation_IDs:CG8552-PA,GB_protein:AAF52607.1,REFSEQ:NP_609185,GB_protein:AAF52607,FlyMine:FBpp0079257,modMine:FBpp0079257	MD5=d6fb4a35606b913ccdd7d086d96da850	length=2016	FBpp0080045	CG31852	FBpp0079257	contig14456	62.2	508	183	0	652
ID=FBpp0111584	name=Not1-PC	parent=FBgn0085436,FBtr0112672	dbxref=FlyBase:FBpp0111584,FlyBase_Annotation_IDs:CG34407-PC,REFSEQ:NP_001097242,GB_protein:ABV53739,FlyMine:FBpp0111584,modMine:FBpp0111584	MD5=c4ef6f064333996b8f4b9ce1e118022c	length=2505	FBpp0073948	CG9177	FBpp0111584	contig17984	75.62	406	99	0	651
ID=FBpp0291534	name=CG5414-PB	parent=FBgn0036569,FBtr0302328	dbxref=REFSEQ:NP_648837,GB_protein:AAF49539,FlyBase:FBpp0291534,FlyBase_Annotation_IDs:CG5414-PB,FlyMine:FBpp0291534,modMine:FBpp0291534	MD5=598fe2a1304b09edf23794dca3ace950	length=941	AAS65389.1	CG5414	FBpp0291534	contig16010	52.87	592	272	0	649
ID=FBpp0070409	name=Nmd3	parent=FBgn0023542,FBtr0070425	dbxref=FlyBase:FBpp0070409,FlyBase_Annotation_IDs:CG3460-PA,GB_protein:AAF45744.1,REFSEQ:NP_477332,GB_protein:AAF45744,FlyMine:FBpp0070409,modMine:FBpp0070409	MD5=5625e0440a0970118b1bf00262bb99ce	length=521	NP_651341	Nmd3	FBpp0070409	contig11563	67.03	458	149	0	648
ID=FBpp0077654	name=CG4644-PA	parent=FBgn0031300,FBtr0077989	dbxref=FlyBase:FBpp0077654,FlyBase_Annotation_IDs:CG4644-PA,GB_protein:AAF51421.1,REFSEQ:NP_608565,GB_protein:AAF51421,FlyMine:FBpp0077654,modMine:FBpp0077654	MD5=016cd4e9be38fd8bebb9e9748720c6c4	length=1369	FBpp0072674	CG2021	FBpp0077654	contig11720	59.62	520	210	0	647
ID=FBpp0081548	name=Vps45-PA	parent=FBgn0261049,FBtr0082070	dbxref=FlyBase:FBpp0081548,FlyBase_Annotation_IDs:CG8228-PA,GB_protein:AAF54403.1,REFSEQ:NP_649909,GB_protein:AAF54403,FlyMine:FBpp0081548,modMine:FBpp0081548	MD5=52a785b423e8b130c7d951fdc27bfbea	length=574	FBpp0080389	CG4214	FBpp0081548	contig13875	67.76	487	157	0	645
ID=FBpp0291138	name=deltaCOP-PB	parent=FBgn0028969,FBtr0301926	dbxref=REFSEQ:NP_001162642,GB_protein:ACZ95179,FlyBase:FBpp0291138,FlyBase_Annotation_IDs:CG14813-PB,FlyMine:FBpp0291138,modMine:FBpp0291138	MD5=d0e3f3f40cb23ac8041f28795cf24bf8	length=531	AAF58491.1	deltaCOP	FBpp0291138	contig05328	67.23	534	172	0	640
ID=FBpp0071745	name=CG4610-PA	parent=FBgn0034735,FBtr0071834	dbxref=FlyBase:FBpp0071745,FlyBase_Annotation_IDs:CG4610-PA,GB_protein:AAF46854.1,REFSEQ:NP_611677,GB_protein:AAF46854,FlyMine:FBpp0071745,modMine:FBpp0071745	MD5=333a27f45fb4197a47bfa5a7ee74c5b2	length=661	FBpp0080622	CG10333	FBpp0071745	contig09987	66.53	475	159	0	638
ID=FBpp0076411	name=CdsA-PA	parent=FBgn0010350,FBtr0076688	dbxref=FlyBase:FBpp0076411,FlyBase_Annotation_IDs:CG7962-PA,GB_protein:AAF50483.1,REFSEQ:NP_524661,GB_protein:AAF50483,FlyMine:FBpp0076411,modMine:FBpp0076411	MD5=1b74b9365b606fd2f0dabf6f531d94f3	length=447	FBpp0080495	CG17332	FBpp0076411	contig14432	72.46	443	122	0	638
ID=FBpp0070284	name=ns3	parent=FBgn0028274,FBtr0070297	dbxref=FlyBase:FBpp0070284,FlyBase_Annotation_IDs:CG14788-PA,GB_protein:AAF45628.1,REFSEQ:NP_569915,GB_protein:AAF45628,FlyMine:FBpp0070284,modMine:FBpp0070284	MD5=34b22b55a21128a44b113aedce296a1a	length=606	NP_730058	ns3	FBpp0070284	contig05952	64.59	497	176	0	630
ID=FBpp0077735	name=Nle-PA	parent=FBgn0021874,FBtr0078075	dbxref=GB_protein:AAF51479.1,FlyBase:FBpp0077735,FlyBase_Annotation_IDs:CG2863-PA,GB_protein:AAF51479.2,REFSEQ:NP_477294,GB_protein:AAF51479,FlyMine:FBpp0077735,modMine:FBpp0077735	MD5=3a11af53f9bd81f7da87f71ff603b318	length=488	FBpp0078390	CG2161	FBpp0077735	contig14441	68.37	430	136	0	629
ID=FBpp0083687	name=Rpn7-PA	parent=FBgn0028688,FBtr0084294	dbxref=FlyBase:FBpp0083687,FlyBase_Annotation_IDs:CG5378-PA,GB_protein:AAF56000.1,REFSEQ:NP_651048,GB_protein:AAF56000,FlyMine:FBpp0083687,modMine:FBpp0083687	MD5=c27715168777f07ad513a22502a66ff4	length=389	FBpp0074936	CG5589	FBpp0083687	contig11322	79.74	385	78	0	629
ID=FBpp0075168	name=Aats-tyr-PA	parent=FBgn0027080,FBtr0075410	dbxref=FlyBase:FBpp0075168,FlyBase_Annotation_IDs:CG4561-PA,GB_protein:AAF49462.1,REFSEQ:NP_648895,GB_protein:AAF49462,FlyMine:FBpp0075168,modMine:FBpp0075168	MD5=35c93e64aa3942ccfa657be1997eb4f4	length=525	FBpp0074513	CG14213	FBpp0075168	contig05141	66.27	504	167	1e-180	628
ID=FBpp0080509	name=ApepP-PA	parent=FBgn0026150,FBtr0080956	dbxref=FlyBase:FBpp0080509,FlyBase_Annotation_IDs:CG6291-PA,GB_protein:AAF53589.1,REFSEQ:NP_477409,GB_protein:AAF53589,FlyMine:FBpp0080509,modMine:FBpp0080509	MD5=821c82e6c125115f782d1a9cfed4c9c8	length=613	FBpp0078633	CG3756	FBpp0080509	contig08627	64.14	474	170	0	628
ID=FBpp0073447	name=Hsc70-3-PD	parent=FBgn0001218,FBtr0073610	dbxref=FlyBase:FBpp0073447,FlyBase_Annotation_IDs:CG4147-PD,GB_protein:AAN09301.1,REFSEQ:NP_727565,GB_protein:AAN09301	MD5=90cfc2d2c129e8a211bff4d9b740fb53	length=656	FBpp0073982	CG11679	FBpp0073447	contig05900	89.42	378	40	0	627
ID=FBpp0084662	name=CG12413-PA	parent=FBgn0039588,FBtr0085293	dbxref=FlyBase:FBpp0084662,FlyBase_Annotation_IDs:CG12413-PA,GB_protein:AAF56796.2,REFSEQ:NP_651621,GB_protein:AAF56796,FlyMine:FBpp0084662,modMine:FBpp0084662	MD5=e25cc9d6dba7f36e5ce431794ab73bd1	length=696	FBpp0075273	CG6017	FBpp0084662	contig20253	66.93	499	163	1e-178	622
ID=FBpp0289020	name=Doa-PJ	parent=FBgn0259220,FBtr0299742	dbxref=FlyBase:FBpp0289020,FlyBase:FBpp0084701,FlyBase_Annotation_IDs:CG33553-PA,FlyBase_Annotation_IDs:CG42320-PJ,REFSEQ:NP_001014680,GB_protein:AAF56832,FlyMine:FBpp0289020,modMine:FBpp0289020	MD5=d72c5f1309679ce96db3ce6f648d7853	length=580	AAF49093.1	Doa	FBpp0289020	contig04454	79.45	365	74	2e-178	621
ID=FBpp0073459	name=Tango4-PA	parent=FBgn0030365,FBtr0073622	dbxref=FlyBase:FBpp0073459,FlyBase_Annotation_IDs:CG1796-PA,GB_protein:AAF48133.1,REFSEQ:NP_572778,GB_protein:AAF48133,FlyMine:FBpp0073459,modMine:FBpp0073459	MD5=55995a65b5afe1c1f6fa537076d5b996	length=482	AAF55639.1	CG11779	FBpp0073459	contig16822	73.52	438	108	2e-176	614
ID=FBpp0077016	name=Pp4-19C-PA	parent=FBgn0023177,FBtr0077324	dbxref=FlyBase:FBpp0077016,FlyBase_Annotation_IDs:CG32505-PA,GB_protein:AAF50905.1,REFSEQ:NP_524803,GB_protein:AAF50905,FlyMine:FBpp0077016,modMine:FBpp0077016	MD5=75ef697018c5820f09e7a7bacb924235	length=307	FBpp0077574	CG17654	FBpp0077016	contig04000	95.77	307	13	3e-176	613
ID=FBpp0078511	name=CG1129-PA	parent=FBgn0037279,FBtr0078871	dbxref=FlyBase:FBpp0078511,FlyBase_Annotation_IDs:CG1129-PA,GB_protein:AAG22216.1,REFSEQ:NP_649498,GB_protein:AAG22216,FlyMine:FBpp0078511,modMine:FBpp0078511	MD5=b01fc4a44a37ee22e26673a1440dd0d7	length=369	FBpp0070992	CG3035	FBpp0078511	contig06840	83.29	359	59	6e-176	612
ID=FBpp0087335	name=Taf5-PA	parent=FBgn0010356,FBtr0088240	dbxref=FlyBase:FBpp0087335,FlyBase_Annotation_IDs:CG7704-PA,GB_protein:AAF58737.1,REFSEQ:NP_476957,GB_protein:AAF58737,FlyMine:FBpp0087335,modMine:FBpp0087335	MD5=2c2a0de71c46227e440c3eb2e617f285	length=704	FBpp0083105	CG7698	FBpp0087335	contig17559	54.14	604	277	1e-175	612
ID=FBpp0079266	name=CG17293-PA	parent=FBgn0032030,FBtr0079650	dbxref=FlyBase:FBpp0079266,FlyBase_Annotation_IDs:CG17293-PA,GB_protein:AAF52654.1,REFSEQ:NP_609217,GB_protein:AAF52654,FlyMine:FBpp0079266,modMine:FBpp0079266	MD5=7c437a2a2b66beb7039286fda788c9a3	length=317	FBpp0072082	CG3186	FBpp0079266	contig05614	92.06	315	25	1e-175	610
ID=FBpp0078624	name=CG14641-PA	parent=FBgn0037220,FBtr0078985	dbxref=FlyBase:FBpp0078624,FlyBase_Annotation_IDs:CG14641-PA,GB_protein:AAF52166.2,REFSEQ:NP_649440,GB_protein:AAF52166,FlyMine:FBpp0078624,modMine:FBpp0078624	MD5=c2e818d483db63c1bdaba8a641b10532	length=418	FBpp0088028	CG30499	FBpp0078624	contig08219	69.98	433	115	8e-175	608
ID=FBpp0082995	name=CG8064-PA	parent=FBgn0038597,FBtr0083574	dbxref=FlyBase:FBpp0082995,FlyBase_Annotation_IDs:CG8064-PA,GB_protein:AAF55529.1,REFSEQ:NP_650705,GB_protein:AAF55529,FlyMine:FBpp0082995,modMine:FBpp0082995	MD5=0804858a773482fa2175d8926476cce8	length=922	FBpp0079615	CG5193	FBpp0082995	contig14246	54.55	583	261	8e-174	607
ID=FBpp0088741	name=CG32495-PB	parent=FBgn0052495,FBtr0089800	dbxref=FlyBase:FBpp0088741,FlyBase_Annotation_IDs:CG32495-PB,GB_protein:AAN09448.1,REFSEQ:NP_728116,GB_protein:AAN09448,FlyMine:FBpp0088741,modMine:FBpp0088741	MD5=f9e3d0b4b8623341896ee840b6e0bc29	length=491	FBpp0087095	CG8439	FBpp0088741	contig09785	66.14	446	149	2e-174	607
ID=FBpp0070041	name=CkIIalpha	parent=FBgn0000258,FBtr0070042	dbxref=FlyBase:FBpp0070041,FlyBase_Annotation_IDs:CG17520-PA,GB_protein:AAN11415.1,REFSEQ:NP_730774,GB_protein:AAN11415	MD5=c486e73baf16af529dddb35d8eec70f8	length=336	NP_726199	CkIIalpha	FBpp0070041	contig06877	93.37	332	22	2e-173	604
ID=FBpp0071095	name=CG10932	parent=FBgn0029969,FBtr0071143	dbxref=FlyBase:FBpp0071095,FlyBase_Annotation_IDs:CG10932-PA,GB_protein:AAF46282.1,REFSEQ:NP_572414,GB_protein:AAF46282,FlyMine:FBpp0071095,modMine:FBpp0071095	MD5=bef5e4c710ca6cf0f596015ea3f9824a	length=410	NP_001163421	CG10932	FBpp0071095	contig14071	78.59	397	83	2e-172	601
ID=FBpp0084120	name=CG13630-PA	parent=FBgn0039219,FBtr0084745	dbxref=FlyBase:FBpp0084120,FlyBase_Annotation_IDs:CG13630-PA,GB_protein:AAF56327.1,REFSEQ:NP_651281,GB_protein:AAF56327,FlyMine:FBpp0084120,modMine:FBpp0084120	MD5=70146f6ff3015139c705a326d16fc46a	length=374	FBpp0082705	CG5916	FBpp0084120	contig15812	76.01	371	88	1e-172	601
ID=FBpp0070636	name=Tip60	parent=FBgn0026080,FBtr0070668	dbxref=FlyBase:FBpp0070636,FlyBase_Annotation_IDs:CG6121-PA,GB_protein:AAF45923.3,REFSEQ:NP_572151,GB_protein:AAF45923,FlyMine:FBpp0070636,modMine:FBpp0070636	MD5=c269603952226ebf2f9f3f7fad06bcd7	length=541	FBpp0072127	Tip60	FBpp0070636	contig16350	66.67	483	159	7e-172	599
ID=FBpp0071279	name=Ost48	parent=FBgn0014868,FBtr0071344	dbxref=FlyBase:FBpp0071279,FlyBase_Annotation_IDs:CG9022-PA,GB_protein:AAF46453.1,REFSEQ:NP_511096,GB_protein:AAF46453,FlyMine:FBpp0071279,modMine:FBpp0071279	MD5=1bed9989bd15e38ed422ca79b5f6c5f9	length=449	NP_001162642	Ost48	FBpp0071279	contig09332	68.28	454	134	8e-171	595
ID=FBpp0087709	name=Mys45A-PA	parent=FBgn0033379,FBtr0088628	dbxref=GB_protein:AAF58986.2,FlyBase:FBpp0087709,FlyBase_Annotation_IDs:CG8070-PA,REFSEQ:NP_610455,GB_protein:AAF58986,FlyMine:FBpp0087709,modMine:FBpp0087709	MD5=38df3a703c58ae5b19c529ff8c873b23	length=712	FBpp0087238	CG7776	FBpp0087709	contig10401	70.06	471	138	6e-169	590
ID=FBpp0078664	name=Rpn11-PA	parent=FBgn0028694,FBtr0079027	dbxref=FlyBase:FBpp0078664,FlyBase_Annotation_IDs:CG18174-PA,GB_protein:AAF52215.1,REFSEQ:NP_608905,GB_protein:AAF52215,FlyMine:FBpp0078664,modMine:FBpp0078664	MD5=20993a30a8db7fb1dd94a870c167b0e1	length=308	FBpp0083951	CG31137	FBpp0078664	contig11953	94.21	311	15	5e-168	585
ID=FBpp0083160	name=CG5555-PA	parent=FBgn0038686,FBtr0083746	dbxref=FlyBase:FBpp0083160,FlyBase_Annotation_IDs:CG5555-PA,GB_protein:AAF55646.2,REFSEQ:NP_650789,GB_protein:AAF55646,FlyMine:FBpp0083160,modMine:FBpp0083160	MD5=333fc4d79a142a5db2a04ecb358bd962	length=555	FBpp0079072	CG5261	FBpp0083160	contig06938	59.83	483	188	1e-167	585
ID=FBpp0087322	name=CG12325-PA	parent=FBgn0033557,FBtr0088227	dbxref=FlyBase:FBpp0087322,FlyBase_Annotation_IDs:CG12325-PA,GB_protein:AAF58744.1,REFSEQ:NP_610618,GB_protein:AAF58744,FlyMine:FBpp0087322,modMine:FBpp0087322	MD5=e3a65cb2fcb051a0510a2f1aba5ec735	length=949	FBpp0075345	CG7656	FBpp0087322	contig09583	56.34	513	209	0	580
ID=FBpp0076708	name=Trn-PA	parent=FBgn0024921,FBtr0077000	dbxref=FlyBase:FBpp0076708,FlyBase_Annotation_IDs:CG7398-PA,GB_protein:AAF50674.1,REFSEQ:NP_477368,GB_protein:AAF50674,FlyMine:FBpp0076708,modMine:FBpp0076708	MD5=55161203c166ad86c99e1420881363b8	length=893	FBpp0271718	CG17510	FBpp0076708	contig21759	81.4	344	64	5e-165	577
ID=FBpp0070078	name=CG3156	parent=FBgn0023536,FBtr0070079	dbxref=FlyBase:FBpp0070078,FlyBase_Annotation_IDs:CG3156-PA,GB_protein:AAF45509.2,REFSEQ:NP_569844,GB_protein:AAF45509,FlyMine:FBpp0070078,modMine:FBpp0070078	MD5=168bdf2ac28c567028bc3101c9ff4428	length=692	FBpp0072122	CG3156	FBpp0070078	contig02561	59.88	491	197	5e-166	576
ID=FBpp0073073	name=Ero1L-PB	parent=FBgn0261274,FBtr0073217	dbxref=FlyBase:FBpp0073073,FlyBase_Annotation_IDs:CG1333-PB,GB_protein:AAN11590.1,REFSEQ:NP_647865,GB_protein:AAN11590,FlyMine:FBpp0073073,modMine:FBpp0073073	MD5=02efee37136c60c0353fe9b29487c7d2	length=483	FBpp0087867	CG11482	FBpp0073073	contig08310	60.61	462	176	5e-165	576
ID=FBpp0079187	name=Rack1-PA	parent=FBgn0020618,FBtr0079565	dbxref=FlyBase:FBpp0079187,FlyBase_Annotation_IDs:CG7111-PA,GB_protein:AAF52566.1,REFSEQ:NP_477269,GB_protein:AAF52566,FlyMine:FBpp0079187,modMine:FBpp0079187	MD5=c367551df53d0ddb1b123145df73b49a	length=318	FBpp0082353	CG3180	FBpp0079187	contig14535	86.44	317	43	4e-165	576
ID=FBpp0079650	name=CG5384-PA	parent=FBgn0032216,FBtr0080061	dbxref=GB_protein:AAF52908.1,FlyBase:FBpp0079650,FlyBase_Annotation_IDs:CG5384-PA,REFSEQ:NP_609377,GB_protein:AAF52908,FlyMine:FBpp0079650,modMine:FBpp0079650	MD5=31e3569c0755b6cba6692365c37d7ccb	length=475	FBpp0076112	CG3335	FBpp0079650	contig06732	63.23	446	155	6e-164	573
ID=FBpp0080297	name=lace-PA	parent=FBgn0002524,FBtr0080738	dbxref=FlyBase_Annotation_IDs:CG4162-PA,FlyBase:FBpp0080297,GB_protein:AAF53465.1,REFSEQ:NP_476614,GB_protein:AAF53465,FlyMine:FBpp0080297,modMine:FBpp0080297	MD5=259e47a15666fb092e3659715d17006f	length=597	FBpp0070643	CG3564	FBpp0080297	contig10675	68.71	441	121	0	573
ID=FBpp0087045	name=CG8545-PA	parent=FBgn0033741,FBtr0087934	dbxref=FlyBase:FBpp0087045,FlyBase_Annotation_IDs:CG8545-PA,GB_protein:AAF58504.2,REFSEQ:NP_610786,GB_protein:AAF58504,FlyMine:FBpp0087045,modMine:FBpp0087045	MD5=4b2e13fb95e31a653ff557ce3cc0b533	length=891	FBpp0089003	CG7421	FBpp0087045	contig11103	67.41	405	132	9e-164	573
ID=FBpp0074227	name=CG5800-PA	parent=FBgn0030855,FBtr0074453	dbxref=FlyBase:FBpp0074227,FlyBase_Annotation_IDs:CG5800-PA,GB_protein:AAF48747.2,REFSEQ:NP_573230,GB_protein:AAF48747,FlyMine:FBpp0074227,modMine:FBpp0074227	MD5=2380ec9d0f567e28cdb076e5ca4a64fa	length=826	FBpp0070883	CG12217	FBpp0074227	contig07877	57.23	505	214	3e-162	568
ID=FBpp0079148	name=mts-PA	parent=FBgn0004177,FBtr0079525	dbxref=FlyBase:FBpp0079148,FlyBase_Annotation_IDs:CG7109-PA,GB_protein:AAF52567.2,REFSEQ:NP_476805,GB_protein:AAF52567,FlyMine:FBpp0079148,modMine:FBpp0079148	MD5=785c6302230690e9d0d3637853552395	length=309	FBpp0077362	CG3178	FBpp0079148	contig09237	97.08	274	8	6e-163	568
ID=FBpp0070336	name=eIF2B	parent=FBgn0023512,FBtr0070350	dbxref=FlyBase:FBpp0070336,FlyBase_Annotation_IDs:CG3806-PA,GB_protein:AAF45695.1,REFSEQ:NP_569961,GB_protein:AAF45695,FlyMine:FBpp0070336,modMine:FBpp0070336	MD5=c31b38c6c3edcce09796c10a4bb2177e	length=669	FBpp0079326	eIF2B	FBpp0070336	contig06879	47.41	637	333	5e-162	567
ID=FBpp0070676	name=l(1)G0334	parent=FBgn0028325,FBtr0070708	dbxref=FlyBase:FBpp0070676,FlyBase_Annotation_IDs:CG7010-PA,GB_protein:AAF45976.1,REFSEQ:NP_572181,GB_protein:AAF45976,FlyMine:FBpp0070676,modMine:FBpp0070676	MD5=7ff8840b4cffa19bc0c19c017d730b92	length=399	NP_723908	l(1)G0334	FBpp0070676	contig11462	70.6	381	112	1e-161	565
ID=FBpp0073947	name=eIF5-PA	parent=FBgn0030719,FBtr0074144	dbxref=FlyBase:FBpp0073947,FlyBase_Annotation_IDs:CG9177-PA,GB_protein:AAF48553.1,REFSEQ:NP_727922,GB_protein:AAF48553,FlyMine:FBpp0073947,modMine:FBpp0073947	MD5=c8b05d868e791e75a06baf979dd74b31	length=464	FBpp0076078	CG11989	FBpp0073947	contig04718	69.02	410	125	1e-161	565
ID=FBpp0081461	name=Aats-trp-PB	parent=FBgn0010803,FBtr0081981	dbxref=FlyBase:FBpp0081461,FlyBase_Annotation_IDs:CG9735-PB,GB_protein:AAF54352.1,REFSEQ:NP_524826,GB_protein:AAF54352	MD5=9c741ce92d91bbe87424e3fe662fe979	length=430	FBpp0070729	CG4206	FBpp0081461	contig09347	73.77	385	101	1e-161	565
ID=FBpp0083163	name=CG11779-PA	parent=FBgn0038683,FBtr0083749	dbxref=GB_protein:AAF55639.1,FlyBase_Annotation_IDs:CG11779-PA,FlyBase:FBpp0083163,REFSEQ:NP_650786,GB_protein:AAF55639	MD5=edc3362c8cd0adaa93b18af4da890774	length=459	FBpp0082062	CG5266	FBpp0083163	contig12204	71.8	383	105	2e-161	565
ID=FBpp0083411	name=CG5745-PA	parent=FBgn0038855,FBtr0084008	dbxref=FlyBase:FBpp0083411,FlyBase_Annotation_IDs:CG5745-PA,GB_protein:AAF55847.2,REFSEQ:NP_650941,GB_protein:AAF55847,FlyMine:FBpp0083411,modMine:FBpp0083411	MD5=2d94cfd9f0029cc4c08c81d17140738d	length=546	FBpp0083629	CG5380	FBpp0083411	contig07968	77.46	355	78	5e-161	563
ID=FBpp0084735	name=CG11876-PA	parent=FBgn0039635,FBtr0085366	dbxref=FlyBase:FBpp0084735,FlyBase_Annotation_IDs:CG11876-PA,GB_protein:AAN14149.1,REFSEQ:NP_733265,GB_protein:AAN14149,FlyMine:FBpp0084735,modMine:FBpp0084735	MD5=8762ea914d234be958c6ca8f8f6ffcef	length=365	FBpp0084349	CG6092	FBpp0084735	contig08819	80.12	342	68	3e-161	563
ID=FBpp0076451	name=Nmt-PA	parent=FBgn0020392,FBtr0076728	dbxref=FlyBase:FBpp0076451,FlyBase_Annotation_IDs:CG7436-PA,GB_protein:AAF50476.1,REFSEQ:NP_523969,GB_protein:AAF50476,FlyMine:FBpp0076451,modMine:FBpp0076451	MD5=74d518c9735665b2ecf03585b1df5fe2	length=472	FBpp0082139	CG17369	FBpp0076451	contig02944	68.27	394	124	1e-160	561
ID=FBpp0087152	name=RnrS-PA	parent=FBgn0011704,FBtr0088046	dbxref=FlyBase:FBpp0087152,FlyBase_Annotation_IDs:CG8975-PA,GB_protein:AAF58599.2,REFSEQ:NP_525111,GB_protein:AAF58599,FlyMine:FBpp0087152,modMine:FBpp0087152	MD5=69a4d548ad45df6e1326047d53108d69	length=393	FBpp0081324	CG7483	FBpp0087152	contig13342	76.15	390	93	7e-160	559
ID=FBpp0075461	name=Mpcp-PA	parent=FBgn0026409,FBtr0075718	dbxref=FlyBase:FBpp0075461,FlyBase_Annotation_IDs:CG4994-PA,GB_protein:AAF49735.1,REFSEQ:NP_524069,GB_protein:AAF49735,FlyMine:FBpp0075461,modMine:FBpp0075461	MD5=17060b81e1ff01c85af78f788bbdb307	length=356	FBpp0078624	CG14641	FBpp0075461	contig08603	77.97	354	78	9e-159	555
ID=FBpp0072254	name=CG4589-PA	parent=FBgn0019886,FBtr0072347	dbxref=FlyBase:FBpp0072254,FlyBase_Annotation_IDs:CG4589-PA,GB_protein:AAM68316.1,REFSEQ:NP_726453,GB_protein:AAM68316,FlyMine:FBpp0072254,modMine:FBpp0072254	MD5=200b12e17d7ed5ff4d995081cd9fbcbb	length=1013	FBpp0076227	CG10923	FBpp0072254	contig09253	46.71	790	402	2e-157	552
ID=FBpp0079615	name=TfIIB-PA	parent=FBgn0004915,FBtr0080025	dbxref=FlyBase:FBpp0079615,FlyBase_Annotation_IDs:CG5193-PA,GB_protein:AAF52951.1,REFSEQ:NP_476888,GB_protein:AAF52951,FlyMine:FBpp0079615,modMine:FBpp0079615	MD5=3cb203c7befbb69333a942e9183ed146	length=315	FBpp0075382	CG3329	FBpp0079615	contig18747	91.77	316	25	5e-158	552
ID=FBpp0087958	name=CG8728-PA	parent=FBgn0033235,FBtr0088882	dbxref=FlyBase:FBpp0087958,FlyBase_Annotation_IDs:CG8728-PA,GB_protein:AAF59168.1,REFSEQ:NP_610333,GB_protein:AAF59168,FlyMine:FBpp0087958,modMine:FBpp0087958	MD5=f597e2b6e045ffbbfb79689b0e028677	length=556	FBpp0081384	CG8039	FBpp0087958	contig10149	71.18	406	117	2e-157	551
ID=FBpp0074660	name=CG7757-PA	parent=FBgn0036915,FBtr0074891	dbxref=FlyBase:FBpp0074660,FlyBase_Annotation_IDs:CG7757-PA,GB_protein:AAF49097.1,REFSEQ:NP_649156,GB_protein:AAF49097,FlyMine:FBpp0074660,modMine:FBpp0074660	MD5=ccd9a73e0113b6de476affc2479f75a7	length=598	FBpp0085379	CG12792	FBpp0074660	contig12222	67.4	454	144	4e-157	550
ID=FBpp0074065	name=Cap-PA	parent=FBgn0015615,FBtr0074290	dbxref=FlyBase:FBpp0074065,GB_protein:AAF48625.2,FlyBase_Annotation_IDs:CG9802-PA,REFSEQ:NP_523374,GB_protein:AAF48625,FlyMine:FBpp0074065,modMine:FBpp0074065	MD5=00f274dc557d4d3961f48866478d8d90	length=1200	FBpp0078449	CG12000	FBpp0074065	contig03198	84.62	338	52	4e-156	548
ID=FBpp0078777	name=Gpdh-PB	parent=FBgn0001128,FBtr0079146	dbxref=FlyBase:FBpp0078777,FlyBase_Annotation_IDs:CG9042-PB,GB_protein:AAF52304.1,REFSEQ:NP_476565,GB_protein:AAF52304,FlyMine:FBpp0078777,modMine:FBpp0078777	MD5=12b866cf9fa0d74a1f70ef6c177a3484	length=360	FBpp0082356	CG31322	FBpp0078777	contig06340	82.29	350	62	5e-156	546
ID=FBpp0089397	name=Chc-PC	parent=FBgn0000319,FBtr0074181	dbxref=FlyBase:FBpp0089397,FlyBase_Annotation_IDs:CG9012-PC,GB_protein:AAS65352.1,REFSEQ:NP_996452,GB_protein:AAS65352	MD5=7e1eb52b2f9f7ecf7169e3aba6430dd5	length=1678	FBpp0074180	CG8922	FBpp0089397	contig02931	91.29	287	25	1e-153	541
ID=FBpp0112118	name=skap-PB	parent=FBgn0037643,FBtr0113206	dbxref=FlyBase:FBpp0112118,FlyBase_Annotation_IDs:CG11963-PB,REFSEQ:NP_001097713,GB_protein:ABW08624	MD5=7e5ddbffee9e9084f399559b8dbcd651	length=502	FBpp0078896	CG9539	FBpp0112118	contig06880	72.94	388	105	2e-165	541
ID=FBpp0070898	name=Lag1	parent=FBgn0040918,FBtr0070937	dbxref=FlyBase:FBpp0070898,FlyBase_Annotation_IDs:CG3576-PA,GB_protein:AAF46137.2,REFSEQ:NP_727075,GB_protein:AAF46137,FlyMine:FBpp0070898,modMine:FBpp0070898	MD5=9eaff6979ff6b7b0ba1b9aa74d9a410c	length=400	NP_001096987	Lag1	FBpp0070898	contig03340	68.65	370	114	1e-153	538
ID=FBpp0083132	name=gatA-PA	parent=FBgn0260779,FBtr0083718	dbxref=FlyBase:FBpp0083132,FlyBase_Annotation_IDs:CG6007-PA,GB_protein:AAF55624.1,REFSEQ:NP_650775,GB_protein:AAF55624,FlyMine:FBpp0083132,modMine:FBpp0083132	MD5=6f214dfc8f1dbf0393dd24e6aac8ea1a	length=508	FBpp0082832	CG5220	FBpp0083132	contig12403	65.92	449	153	3e-160	535
ID=FBpp0288705	name=Las-PC	parent=FBgn0029158,FBtr0290266	dbxref=FlyBase_Annotation_IDs:CG5231-PC,FlyBase:FBpp0288705,REFSEQ:NP_524183,GB_protein:AAF51596,FlyMine:FBpp0288705,modMine:FBpp0288705	MD5=2188869cb7c8280de230739648370089	length=377	AAM71132.2	Las	FBpp0288705	contig11622	74.64	343	87	6e-152	532
ID=FBpp0074519	name=Ubqn-PA	parent=FBgn0031057,FBtr0074750	dbxref=FlyBase:FBpp0074519,FlyBase_Annotation_IDs:CG14224-PA,GB_protein:AAF49003.1,REFSEQ:NP_608344,GB_protein:AAF49003,FlyMine:FBpp0074519,modMine:FBpp0074519	MD5=3897ea93189b34cb09c0452404194680	length=547	FBpp0078360	CG1250	FBpp0074519	contig12656	59.34	546	221	2e-151	531
ID=FBpp0077799	name=CG3645-PA	parent=FBgn0031238,FBtr0078140	dbxref=GB_protein:AAF51525.2,FlyBase:FBpp0077799,FlyBase_Annotation_IDs:CG3645-PA,REFSEQ:NP_608507,GB_protein:AAF51525,FlyMine:FBpp0077799,modMine:FBpp0077799	MD5=e97d834a86a031380b56afa61318994b	length=505	FBpp0084949	CG2171	FBpp0077799	contig12373	61.5	452	154	1e-150	529
ID=FBpp0085379	name=l(2)09851-PA	parent=FBgn0022288,FBtr0086043	dbxref=FlyBase:FBpp0085379,FlyBase_Annotation_IDs:CG12792-PA,GB_protein:AAF57313.3,REFSEQ:NP_610182,GB_protein:AAF57313,FlyMine:FBpp0085379,modMine:FBpp0085379	MD5=7cf268187f16d1a93bda1da565649524	length=456	FBpp0079949	CG6388	FBpp0085379	contig19309	61.65	412	154	2e-150	528
ID=FBpp0079445	name=CG4364-PA	parent=FBgn0032138,FBtr0079848	dbxref=FlyBase:FBpp0079445,FlyBase_Annotation_IDs:CG4364-PA,GB_protein:AAF52800.1,REFSEQ:NP_609305,GB_protein:AAF52800,FlyMine:FBpp0079445,modMine:FBpp0079445	MD5=b9706a3c3aa978e3f0443fafafd999b0	length=627	FBpp0072475	CG32344	FBpp0079445	contig07992	63.17	448	165	5e-150	527
ID=FBpp0070333	name=CG4406	parent=FBgn0023545,FBtr0070347	dbxref=FlyBase:FBpp0070333,FlyBase_Annotation_IDs:CG4406-PA,GB_protein:AAF45703.2,REFSEQ:NP_569968,GB_protein:AAF45703,FlyMine:FBpp0070333,modMine:FBpp0070333	MD5=7a7364b48b613a4f16b24feac3dcdd64	length=355	FBpp0079328	CG4406	FBpp0070333	contig07225	74.22	353	91	4e-149	523
ID=FBpp0080494	name=VhaSFD-PA	parent=FBgn0027779,FBtr0080940	dbxref=FlyBase:FBpp0080494,FlyBase_Annotation_IDs:CG17332-PA,GB_protein:AAF53555.2,REFSEQ:NP_523585,GB_protein:AAF53555,FlyMine:FBpp0080494,modMine:FBpp0080494	MD5=346db55e9e4058481676c6c9c1199730	length=468	FBpp0082460	CG3731	FBpp0080494	contig07003	86.87	297	38	2e-147	518
ID=FBpp0086820	name=cbc-PA	parent=FBgn0033842,FBtr0087701	dbxref=FlyBase:FBpp0086820,FlyBase_Annotation_IDs:CG5970-PA,GB_protein:AAF58372.1,REFSEQ:NP_610876,GB_protein:AAF58372,FlyMine:FBpp0086820,modMine:FBpp0086820	MD5=d056dbd94b0974c1c60c7c632b0910e0	length=423	FBpp0078754	CG7269	FBpp0086820	contig13542	67.12	368	121	4e-147	516
ID=FBpp0079802	name=mre11-PA	parent=FBgn0020270,FBtr0080213	dbxref=GB_protein:AAF53093.1,FlyBase:FBpp0079802,FlyBase_Annotation_IDs:CG16928-PA,REFSEQ:NP_523547,GB_protein:AAF53093,FlyMine:FBpp0079802,modMine:FBpp0079802	MD5=8a9d1a3ec23b8dee18b8755fb22e66b4	length=620	FBpp0113024	CG3358	FBpp0079802	contig12243	60.18	447	175	4e-146	514
ID=FBpp0076330	name=DNApol-alpha50-PA	parent=FBgn0011762,FBtr0076603	dbxref=FlyBase:FBpp0076330,FlyBase_Annotation_IDs:CG7108-PA,GB_protein:AAF50439.1,REFSEQ:NP_523972,GB_protein:AAF50439,FlyMine:FBpp0076330,modMine:FBpp0076330	MD5=d650ce9e96903d395306ac85e0fb021e	length=438	FBpp0081841	CG17187	FBpp0076330	contig14142	58.45	414	172	5e-146	513
ID=FBpp0080622	name=CG10333-PA	parent=FBgn0032690,FBtr0081072	dbxref=FlyBase:FBpp0080622,FlyBase_Annotation_IDs:CG10333-PA,GB_protein:AAF53680.2,REFSEQ:NP_609888,GB_protein:AAF53680,FlyMine:FBpp0080622,modMine:FBpp0080622	MD5=846c726ce699f522b2eb60f65c6093ac	length=822	FBpp0070859	CG3780	FBpp0080622	contig02586	89.45	275	29	4e-145	511
ID=FBpp0086590	name=Ciao1-PA	parent=FBgn0033972,FBtr0087460	dbxref=FlyBase:FBpp0086590,FlyBase_Annotation_IDs:CG12797-PA,GB_protein:AAF58195.1,REFSEQ:NP_610996,GB_protein:AAF58195,FlyMine:FBpp0086590,modMine:FBpp0086590	MD5=d297132067ffc7b5cd19a961e18d7dd8	length=335	FBpp0079148	CG7109	FBpp0086590	contig09564	67.76	335	105	9e-144	505
ID=FBpp0070298	name=Vps26	parent=FBgn0014411,FBtr0070311	dbxref=FlyBase:FBpp0070298,FlyBase_Annotation_IDs:CG14804-PA,GB_protein:AAF45679.1,REFSEQ:NP_569952,GB_protein:AAF45679,FlyMine:FBpp0070298,modMine:FBpp0070298	MD5=4c1ec6b331649453a426145e0b6d2409	length=478	AAF49823.1	Vps26	FBpp0070298	contig16242	81.67	300	54	6e-143	503
ID=FBpp0076227	name=Klp67A-PA	parent=FBgn0004379,FBtr0076499	dbxref=FlyBase:FBpp0076227,FlyBase_Annotation_IDs:CG10923-PA,GB_protein:AAF50296.1,REFSEQ:NP_523992,GB_protein:AAF50296,FlyMine:FBpp0076227,modMine:FBpp0076227	MD5=5fe5cdbc15aac00ea02ca6ac42dc575e	length=814	FBpp0271692	CG16982	FBpp0076227	contig07312	56.37	479	203	7e-175	503
ID=FBpp0070883	name=PpV	parent=FBgn0003139,FBtr0070921	dbxref=FlyBase:FBpp0070883,FlyBase_Annotation_IDs:CG12217-PA,GB_protein:AAF46163.1,REFSEQ:NP_511061,GB_protein:AAF46163,FlyMine:FBpp0070883,modMine:FBpp0070883	MD5=b5c7cb090678c354b5bebc0e459d2d26	length=303	FBpp0089398	PpV	FBpp0070883	contig12527	78.23	294	64	5e-143	502
ID=FBpp0077316	name=betaggt-II-PA	parent=FBgn0028970,FBtr0077631	dbxref=FlyBase:FBpp0077316,FlyBase_Annotation_IDs:CG18627-PA,GB_protein:AAF51183.1,REFSEQ:NP_524894,GB_protein:AAF51183,FlyMine:FBpp0077316,modMine:FBpp0077316	MD5=b58e74a1363f0ec6d12681ed0032628b	length=347	FBpp0110412	CG18001	FBpp0077316	contig11403	76.1	318	76	2e-142	500
ID=FBpp0074609	name=Snap-PA	parent=FBgn0250791,FBtr0074840	dbxref=GB_protein:AAF49035.1,FlyBase:FBpp0074609,FlyBase_Annotation_IDs:CG6625-PA,REFSEQ:NP_524180,GB_protein:AAF49035,FlyMine:FBpp0074609,modMine:FBpp0074609	MD5=a8be3b49e9bfd4f1260951ec77f0457f	length=292	FBpp0074563	CG12534	FBpp0074609	contig03590	82.25	293	51	1e-141	498
ID=FBpp0077326	name=gammaTub23C-PA	parent=FBgn0260639,FBtr0077641	dbxref=FlyBase:FBpp0077326,FlyBase_Annotation_IDs:CG3157-PA,GB_protein:AAF51174.1,REFSEQ:NP_476804,GB_protein:AAF51174,FlyMine:FBpp0077326,modMine:FBpp0077326	MD5=d5e01458d1da8fc0446d951772715831	length=475	FBpp0081209	CG18048	FBpp0077326	contig09710	81.23	309	58	1e-141	498
ID=FBpp0087272	name=dare-PA	parent=FBgn0015582,FBtr0088176	dbxref=FlyBase:FBpp0087272,FlyBase_Annotation_IDs:CG12390-PA,GB_protein:AAF58678.1,REFSEQ:NP_477150,GB_protein:AAF58678,FlyMine:FBpp0087272,modMine:FBpp0087272	MD5=66ca53bec69600f9677db215b712358c	length=466	FBpp0070153	CG7622	FBpp0087272	contig06797	58.35	437	167	1e-141	498
ID=FBpp0082356	name=Aats-met-PA	parent=FBgn0027083,FBtr0082895	dbxref=FlyBase:FBpp0082356,FlyBase_Annotation_IDs:CG31322-PA,GB_protein:AAF55037.2,REFSEQ:NP_650348,GB_protein:AAF55037,FlyMine:FBpp0082356,modMine:FBpp0082356	MD5=6f0f63254f1637277b62b428785bed1d	length=582	FBpp0071745	CG4610	FBpp0082356	contig12927	63.64	396	139	1e-140	495
ID=FBpp0075865	name=CG11660-PA	parent=FBgn0036187,FBtr0076134	dbxref=FlyBase:FBpp0075865,FlyBase_Annotation_IDs:CG11660-PA,GB_protein:AAF50033.1,REFSEQ:NP_648489,GB_protein:AAF50033	MD5=2f85350e1337827e08d2a147d9a8d093	length=585	FBpp0099985	CG15224	FBpp0075865	contig06793	63.47	375	134	1e-139	493
ID=FBpp0076409	name=ldbr-PA	parent=FBgn0035838,FBtr0076686	dbxref=FlyBase:FBpp0076409,FlyBase_Annotation_IDs:CG7942-PA,GB_protein:AAF50486.1,REFSEQ:NP_648175,GB_protein:AAF50486	MD5=fedb8afdb69e16e885b9e0d133addf3d	length=534	FBpp0080490	CG17331	FBpp0076409	contig12131	54.35	460	206	5e-140	493
ID=FBpp0077845	name=fbl-PE	parent=FBgn0011205,FBtr0078187	dbxref=FlyBase_Annotation_IDs:CG5725-PE,FlyBase:FBpp0077845,GB_protein:AAN12126.1,REFSEQ:NP_524870,GB_protein:AAN12126,FlyMine:FBpp0077845,modMine:FBpp0077845	MD5=a2de73f29dbaed5679ab31296eb297b7	length=512	FBpp0071072	CG2253	FBpp0077845	contig10524	82.77	325	56	6e-140	493
ID=FBpp0086223	name=Fen1-PA	parent=FBgn0025832,FBtr0087075	dbxref=FlyBase:FBpp0086223,FlyBase_Annotation_IDs:CG8648-PA,GB_protein:AAF57944.1,REFSEQ:NP_523765,GB_protein:AAF57944,FlyMine:FBpp0086223,modMine:FBpp0086223	MD5=0090d12f4c3f34668c894284b5d7efc3	length=385	FBpp0081910	CG6920	FBpp0086223	contig09850	75.52	335	82	4e-140	493
ID=FBpp0071158	name=Trf4	parent=FBgn0030049,FBtr0071212	dbxref=FlyBase:FBpp0071158,FlyBase_Annotation_IDs:CG11265-PC,GB_protein:AAS65289.1,GB_protein:AAS65289,REFSEQ:NP_996382,GB_protein:AAS65289	MD5=3ba34bb6103727640d68db3cdd2274f3	length=1001	NP_001163512	Trf4	FBpp0071158	contig15099	73.88	356	91	7e-138	487
ID=FBpp0088029	name=CG1598-PA	parent=FBgn0033191,FBtr0088955	dbxref=GB_protein:AAF59231.1,FlyBase:FBpp0088029,FlyBase_Annotation_IDs:CG1598-PA,REFSEQ:NP_610296,GB_protein:AAF59231,FlyMine:FBpp0088029,modMine:FBpp0088029	MD5=3b1e8c3bd57b96d6a6931c1b47a74133	length=336	FBpp0073898	CG8184	FBpp0088029	contig06147	77.74	337	74	2e-138	487
ID=FBpp0082459	name=CG3731-PA	parent=FBgn0038271,FBtr0083000	dbxref=FlyBase:FBpp0082459,FlyBase_Annotation_IDs:CG3731-PA,GB_protein:AAF55110.2,REFSEQ:NP_731954,GB_protein:AAF55110,FlyMine:FBpp0082459,modMine:FBpp0082459	MD5=86d41abaf76ec0fffd92e3d756a4dc4a	length=470	FBpp0271761	CG4634	FBpp0082459	contig09391	84.18	297	45	9e-138	486
ID=FBpp0073204	name=Aats-leu-PA	parent=FBgn0027085,FBtr0073348	dbxref=FlyBase:FBpp0073204,FlyBase_Annotation_IDs:CG7479-PA,GB_protein:AAF47943.1,REFSEQ:NP_647932,GB_protein:AAF47943,FlyMine:FBpp0073204,modMine:FBpp0073204	MD5=632e659faffb72b2366196aee2b42163	length=869	FBpp0078433	CG1163	FBpp0073204	contig15925	58.06	403	163	0	483
ID=FBpp0074246	name=CG8142-PA	parent=FBgn0030871,FBtr0074472	dbxref=FlyBase:FBpp0074246,FlyBase_Annotation_IDs:CG8142-PA,GB_protein:AAF48768.2,REFSEQ:NP_573245,GB_protein:AAF48768,FlyMine:FBpp0074246,modMine:FBpp0074246	MD5=969741f5a5f0fc8f14524ff96780d571	length=353	FBpp0074497	CG12230	FBpp0074246	contig11911	64.89	356	122	3e-137	483
ID=FBpp0082231	name=CG9799-PA	parent=FBgn0038146,FBtr0082763	dbxref=FlyBase:FBpp0082231,FlyBase_Annotation_IDs:CG9799-PA,GB_protein:AAF54941.1,REFSEQ:NP_650284,GB_protein:AAF54941,FlyMine:FBpp0082231,modMine:FBpp0082231	MD5=3a9a775ae560331cc066d2f64955fc01	length=922	FBpp0075169	CG4573	FBpp0082231	contig11918	54.37	412	188	1e-136	483
ID=FBpp0075938	name=APP-BP1-PA	parent=FBgn0261112,FBtr0076208	dbxref=FlyBase_Annotation_IDs:CG7828-PA,FlyBase:FBpp0075938,GB_protein:AAF50102.1,REFSEQ:NP_648435,GB_protein:AAF50102,FlyMine:FBpp0075938,modMine:FBpp0075938	MD5=f349a34f7a1ee5916955e5ee2710af2c	length=524	FBpp0071051	CG1524	FBpp0075938	contig06972	54.69	437	198	2e-156	481
ID=FBpp0088537	name=CG6686-PA	parent=FBgn0032388,FBtr0089572	dbxref=FlyBase:FBpp0088537,FlyBase_Annotation_IDs:CG6686-PA,GB_protein:AAF53138.2,REFSEQ:NP_723700,GB_protein:AAF53138,FlyMine:FBpp0088537,modMine:FBpp0088537	MD5=df7eb3036cd40c5f6bdef167a17cfc76	length=970	FBpp0086348	CG8395	FBpp0088537	contig02589	51.84	625	275	1e-135	480
ID=FBpp0073010	name=Scsalpha-PA	parent=FBgn0004888,FBtr0073151	dbxref=FlyBase:FBpp0073010,FlyBase_Annotation_IDs:CG1065-PA,GB_protein:AAF47796.2,REFSEQ:NP_523905,GB_protein:AAF47796,FlyMine:FBpp0073010,modMine:FBpp0073010	MD5=770d68231aafea52ee150be7f7454d1f	length=328	FBpp0078151	CG11471	FBpp0073010	contig11909	85.37	328	48	9e-136	478
ID=FBpp0084110	name=CG31357-PA	parent=FBgn0051357,FBtr0084735	dbxref=FlyBase:FBpp0084110,FlyBase_Annotation_IDs:CG31357-PA,GB_protein:AAN14019.1,REFSEQ:NP_733044,GB_protein:AAN14019,FlyMine:FBpp0084110,modMine:FBpp0084110	MD5=fe98bb9d4cc2003f7a4a9352194e8736	length=394	FBpp0083889	CG5902	FBpp0084110	contig02086	59.38	384	154	4e-135	476
ID=FBpp0078373	name=CG2100-PA	parent=FBgn0037369,FBtr0078724	dbxref=FlyBase:FBpp0078373,FlyBase_Annotation_IDs:CG2100-PA,GB_protein:AAF51964.1,REFSEQ:NP_649578,GB_protein:AAF51964	MD5=c1db11b51bf8b7a182cf34f9b4b521d5	length=477	FBpp0071373	CG2968	FBpp0078373	contig07296	60.61	391	148	6e-134	473
ID=FBpp0085616	name=CG9143-PA	parent=FBgn0034496,FBtr0086304	dbxref=FlyBase:FBpp0085616,FlyBase_Annotation_IDs:CG9143-PA,GB_protein:AAF57487.1,REFSEQ:NP_611467,GB_protein:AAF57487,FlyMine:FBpp0085616,modMine:FBpp0085616	MD5=95663e93fb1c0e5c122427f5ae8f9aa6	length=813	FBpp0081780	CG6554	FBpp0085616	contig13059	58.77	405	165	3e-132	468
ID=FBpp0082569	name=CG6194-PA	parent=FBgn0038325,FBtr0083115	dbxref=FlyBase:FBpp0082569,FlyBase_Annotation_IDs:CG6194-PA,GB_protein:AAF55180.2,REFSEQ:NP_650452,GB_protein:AAF55180,FlyMine:FBpp0082569,modMine:FBpp0082569	MD5=ef8500fb48de7e3064e8481cc9f9c8c6	length=668	FBpp0077625	CG4764	FBpp0082569	contig07908	49.69	481	211	2e-130	462
ID=FBpp0075716	name=CG32103-PA	parent=FBgn0052103,FBtr0075984	dbxref=GB_protein:AAS65015.1,FlyBase:FBpp0075716,FlyBase_Annotation_IDs:CG32103-PA,REFSEQ:NP_996067,GB_protein:AAS65015,FlyMine:FBpp0075716,modMine:FBpp0075716	MD5=2a3f3aca353c501f093f87d2f2729b5e	length=583	FBpp0085809	CG15100	FBpp0075716	contig03641	71.43	322	92	7e-130	460
ID=FBpp0074512	name=CG14213-PB	parent=FBgn0031047,FBtr0074743	dbxref=FlyBase:FBpp0074512,FlyBase_Annotation_IDs:CG14213-PB,GB_protein:AAG22357.1,REFSEQ:NP_608335,GB_protein:AAG22357	MD5=0104f2550d43519fdea3f64c0119bef4	length=304	FBpp0086953	CG12372	FBpp0074512	contig17929	78.43	306	64	7e-130	459
ID=FBpp0071046	name=bys	parent=FBgn0010292,FBtr0071090	dbxref=FlyBase:FBpp0071046,FlyBase_Annotation_IDs:CG1430-PA,GB_protein:AAF46289.1,REFSEQ:NP_511074,GB_protein:AAF46289,FlyMine:FBpp0071046,modMine:FBpp0071046	MD5=9199d78e43d8d9f39489d18931201152	length=436	NP_001163231	bys	FBpp0071046	contig11175	63.56	376	123	2e-129	457
ID=FBpp0085489	name=SdhB-PA	parent=FBgn0014028,FBtr0086156	dbxref=FlyBase:FBpp0085489,FlyBase_Annotation_IDs:CG3283-PA,GB_protein:AAF57396.1,REFSEQ:NP_477101,GB_protein:AAF57396,FlyMine:FBpp0085489,modMine:FBpp0085489	MD5=07875fa885061be522ab24df6cd88565	length=297	FBpp0082583	CG6476	FBpp0085489	contig12246	83.73	252	40	2e-129	457
ID=FBpp0083166	name=Ppcs-PA	parent=FBgn0261285,FBtr0083752	dbxref=FlyBase:FBpp0083166,FlyBase_Annotation_IDs:CG5629-PA,GB_protein:AAN13797.1,REFSEQ:NP_732401,GB_protein:AAN13797,FlyMine:FBpp0083166,modMine:FBpp0083166	MD5=11e8244d0fe39dcf6f89194359e2d412	length=313	FBpp0082851	CG5292	FBpp0083166	contig08862	75.85	294	71	6e-129	456
ID=FBpp0082219	name=Droj2-PA	parent=FBgn0038145,FBtr0082751	dbxref=FlyBase:FBpp0082219,FlyBase_Annotation_IDs:CG8863-PA,GB_protein:AAF54939.1,REFSEQ:NP_650283,GB_protein:AAF54939	MD5=efbff2329a246c0e487de7a3cf5fb77c	length=403	FBpp0079458	CG4422	FBpp0082219	contig04645	64.78	406	140	3e-128	454
ID=FBpp0070913	name=Mcm6	parent=FBgn0025815,FBtr0070952	dbxref=FlyBase:FBpp0070913,FlyBase_Annotation_IDs:CG4039-PA,GB_protein:AAF46184.1,REFSEQ:NP_511065,GB_protein:AAF46184,FlyMine:FBpp0070913,modMine:FBpp0070913	MD5=a28e8fa20c8db71d3647f444ec1b0246	length=817	NP_001162936	Mcm6	FBpp0070913	contig15885	86.43	258	35	0	449
ID=FBpp0085796	name=l(2)03709-PC	parent=FBgn0010551,FBtr0086614	dbxref=FlyBase:FBpp0085796,FlyBase_Annotation_IDs:CG15081-PC,GB_protein:AAM68447.1,GB_protein:AAM68447,REFSEQ:NP_725832,GB_protein:AAM68447,FlyMine:FBpp0085796,modMine:FBpp0085796	MD5=f3577dbaa7059493d393d38b3f6cb5db	length=299	FBpp0087323	CG6751	FBpp0085796	contig03696	85.28	299	44	3e-126	447
ID=FBpp0290826	name=smid-PC	parent=FBgn0016983,FBtr0301611	dbxref=FlyBase_Annotation_IDs:CG8571-PC,REFSEQ:NP_001163371,GB_protein:ACZ94642,FlyBase:FBpp0290826,FlyMine:FBpp0290826,modMine:FBpp0290826	MD5=2075b9d7da181af50b237fa981ffa963	length=943	AAF58029.1	smid	FBpp0290826	contig05259	51.56	481	191	8e-126	447
ID=FBpp0079607	name=Ip259-PA	parent=FBgn0025366,FBtr0080017	dbxref=FlyBase:FBpp0079607,FlyBase_Annotation_IDs:CG5277-PA,GB_protein:AAF52940.2,REFSEQ:NP_477379,GB_protein:AAF52940,FlyMine:FBpp0079607,modMine:FBpp0079607	MD5=d2c72cb2e83c24ac713db5095427ea1e	length=259	FBpp0070242	CG32859	FBpp0079607	contig05331	89.58	259	27	9e-125	441
ID=FBpp0077487	name=sten-PA	parent=FBgn0261643,FBtr0077810	dbxref=FlyBase:FBpp0077487,FlyBase_Annotation_IDs:CG10882-PA,GB_protein:AAF51283.2,REFSEQ:NP_608664,GB_protein:AAF51283,FlyMine:FBpp0077487,modMine:FBpp0077487	MD5=ede49768a3931c9c4ce6a5c2b3d68099	length=1193	FBpp0077316	CG18627	FBpp0077487	contig18491	78.28	290	63	0	438
ID=FBpp0083969	name=CG5463-PA	parent=FBgn0039153,FBtr0084584	dbxref=GB_protein:AAF56239.1,FlyBase:FBpp0083969,FlyBase_Annotation_IDs:CG5463-PA,GB_protein:AAF56239.2,REFSEQ:NP_651217,GB_protein:AAF56239,FlyMine:FBpp0083969,modMine:FBpp0083969	MD5=3f5da140db0774e60e8985c7af17f429	length=516	FBpp0082897	CG5836	FBpp0083969	contig14743	67.71	319	101	5e-122	434
ID=FBpp0083921	name=CG5991-PA	parent=FBgn0026576,FBtr0084536	dbxref=FlyBase:FBpp0083921,FlyBase_Annotation_IDs:CG5991-PA,GB_protein:AAF56228.1,REFSEQ:NP_651208,GB_protein:AAF56228,FlyMine:FBpp0083921	MD5=5d51448820362de23e8b507169c42983	length=447	FBpp0083949	CG5677	FBpp0083921	contig10402	58.81	352	145	2e-120	428
ID=FBpp0074822	name=Aut1-PA	parent=FBgn0036813,FBtr0075055	dbxref=FlyBase:FBpp0074822,FlyBase_Annotation_IDs:CG6877-PA,GB_protein:AAF49233.1,REFSEQ:NP_649059,GB_protein:AAF49233,FlyMine:FBpp0074822,modMine:FBpp0074822	MD5=f55ddfb611cff4ffd23d34b0e4a3d0e0	length=330	FBpp0079327	CG13390	FBpp0074822	contig07735	71.99	332	91	5e-120	426
ID=FBpp0088445	name=Sam-S-PA	parent=FBgn0005278,FBtr0089429	dbxref=FlyBase:FBpp0088445,FlyBase_Annotation_IDs:CG2674-PA,GB_protein:AAF51555.1,REFSEQ:NP_722594,GB_protein:AAF51555	MD5=da763d05f2ad642ae905ccd3edd9bdb3	length=408	FBpp0081556	CG8327	FBpp0088445	contig02369	83.85	260	42	6e-120	426
ID=FBpp0074907	name=CG7441-PA	parent=FBgn0036763,FBtr0075141	dbxref=FlyBase:FBpp0074907,FlyBase_Annotation_IDs:CG7441-PA,GB_protein:AAF49293.1,REFSEQ:NP_649018,GB_protein:AAF49293,FlyMine:FBpp0074907,modMine:FBpp0074907	MD5=8334bc822ba82cd9a0fbf922be129860	length=665	FBpp0083564	CG13418	FBpp0074907	contig13087	60.98	328	128	6e-119	424
ID=FBpp0080390	name=Syx5-PA	parent=FBgn0011708,FBtr0080832	dbxref=FlyBase:FBpp0080390,FlyBase_Annotation_IDs:CG4214-PA,GB_protein:AAF53520.2,REFSEQ:NP_599132,GB_protein:AAF53520,FlyMine:FBpp0080390,modMine:FBpp0080390	MD5=fa6051e4ad60f8aa7afe0c804449a246	length=467	FBpp0082816	CG3590	FBpp0080390	contig12023	66.96	336	105	3e-119	424
ID=FBpp0072625	name=Cct2-PA	parent=FBgn0035231,FBtr0072742	dbxref=FlyBase:FBpp0072625,FlyBase_Annotation_IDs:CG18330-PA,GB_protein:AAF47510.1,REFSEQ:NP_647622,GB_protein:AAF47510,FlyMine:FBpp0072625,modMine:FBpp0072625	MD5=f9909d62c6308ffd7b03dad705581b7e	length=381	FBpp0111967	CG11198	FBpp0072625	contig07985	64.33	342	120	6e-119	423
ID=FBpp0081303	name=Ada2b-PA	parent=FBgn0037555,FBtr0081807	dbxref=FlyBase:FBpp0081303,FlyBase_Annotation_IDs:CG9638-PA,GB_protein:AAF54199.1,REFSEQ:NP_649773,GB_protein:AAF54199,FlyMine:FBpp0081303,modMine:FBpp0081303	MD5=464747474e6d916e9a379ff1566c116f	length=418	FBpp0075119	CG4097	FBpp0081303	contig13874	61.89	370	141	5e-119	423
ID=FBpp0082062	name=Pros25-PA	parent=FBgn0086134,FBtr0082590	dbxref=FlyBase:FBpp0082062,FlyBase_Annotation_IDs:CG5266-PA,GB_protein:AAF54814.1,REFSEQ:NP_524328,GB_protein:AAF54814,FlyMine:FBpp0082062,modMine:FBpp0082062	MD5=af9c5e4c69e67ef7aec6e097041ebc22	length=234	FBpp0073572	CG4303	FBpp0082062	contig10243	86.75	234	31	2e-119	423
ID=FBpp0076112	name=CG3335-PA	parent=FBgn0036018,FBtr0076383	dbxref=FlyBase:FBpp0076112,FlyBase_Annotation_IDs:CG3335-PA,GB_protein:AAF50237.1,REFSEQ:NP_648337,GB_protein:AAF50237,FlyMine:FBpp0076112,modMine:FBpp0076112	MD5=0d1180189e6099f61cb58b262512832a	length=918	FBpp0088055	CG1616	FBpp0076112	contig03006	55.35	383	169	1e-117	420
ID=FBpp0076144	name=CG6767-PA	parent=FBgn0036030,FBtr0076415	dbxref=FlyBase:FBpp0076144,FlyBase_Annotation_IDs:CG6767-PA,GB_protein:AAF50223.2,REFSEQ:NP_648345,GB_protein:AAF50223,FlyMine:FBpp0076144,modMine:FBpp0076144	MD5=02842902ffdd6b44a0351bd994d9a68e	length=350	FBpp0076918	CG1685	FBpp0076144	contig09086	96.74	215	7	9e-118	419
ID=FBpp0070859	name=Spx	parent=FBgn0015818,FBtr0070894	dbxref=FlyBase:FBpp0070859,FlyBase_Annotation_IDs:CG3780-PA,GB_protein:AAF46136.1,REFSEQ:NP_511058,GB_protein:AAF46136,FlyMine:FBpp0070859,modMine:FBpp0070859	MD5=ebff065568eb3fd82f4516dc41491659	length=347	NP_788927	Spx	FBpp0070859	contig15027	95.37	216	10	4e-117	417
ID=FBpp0085222	name=nero-PA	parent=FBgn0261479,FBtr0085863	dbxref=FlyBase:FBpp0085222,FlyBase_Annotation_IDs:CG2245-PA,GB_protein:AAF57189.1,REFSEQ:NP_651887,GB_protein:AAF57189,FlyMine:FBpp0085222,modMine:FBpp0085222	MD5=d271eca168a25ec9c2c9c77892294cd6	length=302	FBpp0080509	CG6291	FBpp0085222	contig12418	71.48	298	84	3e-117	417
ID=FBpp0077502	name=CG7261-PA	parent=FBgn0027509,FBtr0077829	dbxref=FlyBase:FBpp0077502,FlyBase_Annotation_IDs:CG7261-PA,GB_protein:AAF51300.1,REFSEQ:NP_608648,GB_protein:AAF51300,FlyMine:FBpp0077502,modMine:FBpp0077502	MD5=202f5bdbc83401c6f7beea8178a970f5	length=1189	FBpp0290123	CG18643	FBpp0077502	contig15517	58.19	342	143	3e-125	414
ID=FBpp0087712	name=CG8078-PA	parent=FBgn0033375,FBtr0088631	dbxref=GB_protein:AAF58991.1,FlyBase:FBpp0087712,FlyBase_Annotation_IDs:CG8078-PA,REFSEQ:NP_610451,GB_protein:AAF58991,FlyMine:FBpp0087712,modMine:FBpp0087712	MD5=f0ac2119b18f932f1ee558861cefaa68	length=343	FBpp0099686	CG7808	FBpp0087712	contig08378	79.22	255	52	2e-116	414
ID=FBpp0087323	name=CG6751-PA	parent=FBgn0033562,FBtr0088228	dbxref=FlyBase:FBpp0087323,FlyBase_Annotation_IDs:CG6751-PA,GB_protein:AAF58738.1,REFSEQ:NP_610623,GB_protein:AAF58738,FlyMine:FBpp0087323,modMine:FBpp0087323	MD5=b49b2dd5bdc524e49296ca15e59762d6	length=459	FBpp0083075	CG7697	FBpp0087323	contig16144	50.47	426	206	6e-116	413
ID=FBpp0071231	name=AP	parent=FBgn0030089,FBtr0071295	dbxref=GB_protein:AAF46446.1,FlyBase:FBpp0071231,FlyBase_Annotation_IDs:CG9113-PA,GB_protein:AAF46446.2,REFSEQ:NP_572527,GB_protein:AAF46446,FlyMine:FBpp0071231,modMine:FBpp0071231	MD5=88311cd777b6d7635aa5402402fa6689	length=963	NP_001163705	AP	FBpp0071231	contig09089	88.31	248	21	3e-115	412
ID=FBpp0072250	name=Nurf-38-PA	parent=FBgn0016687,FBtr0072343	dbxref=FlyBase_Annotation_IDs:CG4634-PA,FlyBase:FBpp0072250,GB_protein:AAF47227,REFSEQ:NP_523849,FlyMine:FBpp0072250,modMine:FBpp0072250	MD5=71a0b66df47f0abab128bb713b2329e2	length=338	FBpp0075761	CG10907	FBpp0072250	contig04626	66.91	278	92	8e-116	412
ID=FBpp0082095	name=desat1-PA	parent=FBgn0086687,FBtr0082626	dbxref=FlyBase:FBpp0082095,FlyBase_Annotation_IDs:CG5887-PA,GB_protein:AAF54819.1,REFSEQ:NP_652731,GB_protein:AAF54819,FlyMine:FBpp0082095	MD5=d0ee8f46f412eb59857fb41193dc0ef0	length=383	FBpp0082523	CG4307	FBpp0082095	contig14661	56.51	361	132	1e-115	412
ID=FBpp0077106	name=CG2976-PA	parent=FBgn0031633,FBtr0077415	dbxref=FlyBase:FBpp0077106,FlyBase_Annotation_IDs:CG2976-PA,GB_protein:AAF50977.1,REFSEQ:NP_608862,GB_protein:AAF50977,FlyMine:FBpp0077106,modMine:FBpp0077106	MD5=bc0102440ca6216f016e136cf79838ee	length=331	EAA45978.1	CG17698	FBpp0077106	contig18620	60.12	326	128	1e-115	411
ID=FBpp0074808	name=CG3808-PA	parent=FBgn0036838,FBtr0075041	dbxref=FlyBase:FBpp0074808,FlyBase_Annotation_IDs:CG3808-PA,GB_protein:AAF49200.3,REFSEQ:NP_649083,GB_protein:AAF49200,FlyMine:FBpp0074808,modMine:FBpp0074808	MD5=ddd8ea2ade6f5d04b473b6baec708738	length=615	FBpp0099990	CG13389	FBpp0074808	contig07512	49.11	448	218	5e-115	410
ID=FBpp0071142	name=CG2260	parent=FBgn0030000,FBtr0071194	dbxref=FlyBase:FBpp0071142,FlyBase_Annotation_IDs:CG2260-PA,GB_protein:AAF46323.1,REFSEQ:NP_572441,GB_protein:AAF46323,FlyMine:FBpp0071142,modMine:FBpp0071142	MD5=bfc5e17d0d7659c9f6a98a1a19aeb120	length=609	NP_001163508	CG2260	FBpp0071142	contig05206	52.06	388	186	1e-114	409
ID=FBpp0084955	name=spn-A-PA	parent=FBgn0003479,FBtr0085589	dbxref=FlyBase:FBpp0084955,FlyBase_Annotation_IDs:CG7948-PA,GB_protein:AAF57005.1,REFSEQ:NP_524583,GB_protein:AAF57005,FlyMine:FBpp0084955,modMine:FBpp0084955	MD5=c11197c3efc51754f722d1127f1c3c58	length=336	FBpp0082570	CG6196	FBpp0084955	contig04045	70	320	94	5e-115	409
ID=FBpp0087910	name=CG1882-PA	parent=FBgn0033226,FBtr0088834	dbxref=FlyBase:FBpp0087910,FlyBase_Annotation_IDs:CG1882-PA,GB_protein:AAF59187.1,REFSEQ:NP_610326,GB_protein:AAF59187,FlyMine:FBpp0087910,modMine:FBpp0087910	MD5=61db017c502590b67c739d8bd34c7fe1	length=454	FBpp0072639	CG7955	FBpp0087910	contig15590	60	310	124	8e-115	409
ID=FBpp0078565	name=CG1074-PA	parent=FBgn0037250,FBtr0078925	dbxref=FlyBase:FBpp0078565,FlyBase_Annotation_IDs:CG1074-PA,GB_protein:AAF52125.2,REFSEQ:NP_649471,GB_protein:AAF52125,FlyMine:FBpp0078565,modMine:FBpp0078565	MD5=099ac51c0e27f622d520c1627ea089a5	length=488	FBpp0087968	CG30382	FBpp0078565	contig14958	57.43	343	145	2e-114	408
ID=FBpp0079327	name=CG13390-PA	parent=FBgn0032031,FBtr0079723	dbxref=FlyBase:FBpp0079327,FlyBase_Annotation_IDs:CG13390-PA,GB_protein:AAF52655.1,REFSEQ:NP_609218,GB_protein:AAF52655,FlyMine:FBpp0079327,modMine:FBpp0079327	MD5=49c5adf5b3c960c46092352ffce8d993	length=381	FBpp0075714	CG32103	FBpp0079327	contig12360	62.35	340	128	3e-114	407
ID=FBpp0071072	name=Upf2	parent=FBgn0029992,FBtr0071117	dbxref=FlyBase:FBpp0071072,FlyBase_Annotation_IDs:CG2253-PA,GB_protein:AAF46314.1,REFSEQ:NP_572434,GB_protein:AAF46314,FlyMine:FBpp0071072,modMine:FBpp0071072	MD5=6cb406acba64378e799baeeed175963a	length=1241	NP_001163313	Upf2	FBpp0071072	contig04444	67.13	289	95	1e-125	404
ID=FBpp0072020	name=Rrp4-PA	parent=FBgn0034879,FBtr0072111	dbxref=FlyBase:FBpp0072020,FlyBase_Annotation_IDs:CG3931-PA,GB_protein:AAF47028.1,REFSEQ:NP_611807,GB_protein:AAF47028,FlyMine:FBpp0072020,modMine:FBpp0072020	MD5=764f0e294fd8eb42280ea1ccdaaadd97	length=298	FBpp0075699	CG10627	FBpp0072020	contig18777	70.03	297	86	3e-113	404
ID=FBpp0081384	name=mRpL19-PA	parent=FBgn0037608,FBtr0081901	dbxref=FlyBase:FBpp0081384,FlyBase_Annotation_IDs:CG8039-PA,GB_protein:AAF54266.1,REFSEQ:NP_524284,GB_protein:AAF54266,FlyMine:FBpp0081384,modMine:FBpp0081384	MD5=36a0b7d08acfbf87f4121e86b0e7fda9	length=306	FBpp0288698	CG4166	FBpp0081384	contig11958	65.45	301	104	1e-112	402
ID=FBpp0085258	name=CG1416-PA	parent=FBgn0032961,FBtr0085903	dbxref=GB_protein:AAF57232.2,FlyBase:FBpp0085258,FlyBase_Annotation_IDs:CG1416-PA,REFSEQ:NP_610121,GB_protein:AAF57232	MD5=7d6ac8f9345449cfe1144705006bf25e	length=354	FBpp0075967	CG6302	FBpp0085258	contig08212	57.88	349	146	7e-113	402
ID=FBpp0082897	name=SF1-PA	parent=FBgn0025571,FBtr0083456	dbxref=FlyBase:FBpp0082897,FlyBase_Annotation_IDs:CG5836-PA,GB_protein:AAF55430.3,REFSEQ:NP_524654,GB_protein:AAF55430,FlyMine:FBpp0082897,modMine:FBpp0082897	MD5=bb93816e4791608ba555c2492b744728	length=787	FBpp0078008	CG5081	FBpp0082897	contig12893	85.96	228	32	1e-150	401
ID=FBpp0071578	name=CG10082-PA	parent=FBgn0034644,FBtr0071661	dbxref=GB_protein:AAF46743.1,FlyBase:FBpp0071578,FlyBase_Annotation_IDs:CG10082-PA,GB_protein:AAF46743.2,REFSEQ:NP_726095,GB_protein:AAF46743,FlyMine:FBpp0071578,modMine:FBpp0071578	MD5=8886da3ace1ae5d5425e020e606a0ce4	length=902	FBpp0083858	CG10221	FBpp0071578	contig09697	53.59	459	207	8e-112	400
ID=FBpp0079582	name=CG5037-PA	parent=FBgn0032222,FBtr0079992	dbxref=FlyBase:FBpp0079582,FlyBase_Annotation_IDs:CG5037-PA,GB_protein:AAF52915.1,REFSEQ:NP_609382,GB_protein:AAF52915,FlyMine:FBpp0079582,modMine:FBpp0079582	MD5=ed1a9049593e97fe155e52b882127e1e	length=391	FBpp0085464	CG3265	FBpp0079582	contig06776	66.44	292	98	4e-112	400
ID=FBpp0288698	name=not-PB	parent=FBgn0013717,FBtr0290259	dbxref=FlyBase_Annotation_IDs:CG4166-PB,FlyBase:FBpp0288698,REFSEQ:NP_524140,GB_protein:AAF49249,FlyMine:FBpp0288698,modMine:FBpp0288698	MD5=ef9f97b450474f7355e82be5d1eac155	length=496	AAF46914.1	not	FBpp0288698	contig19880	70.44	318	86	3e-150	400
ID=FBpp0081957	name=aur-PA	parent=FBgn0000147,FBtr0082483	dbxref=FlyBase:FBpp0081957,FlyBase_Annotation_IDs:CG3068-PA,GB_protein:AAF54723.1,REFSEQ:NP_476749,GB_protein:AAF54723,FlyMine:FBpp0081957,modMine:FBpp0081957	MD5=f04efa64cec56a2f8b324e33824ea96d	length=411	FBpp0077516	CG4265	FBpp0081957	contig09539	71.26	261	75	1e-111	399
ID=FBpp0099985	name=CkIIbeta-PF	parent=FBgn0000259,FBtr0100540	dbxref=FlyBase_Annotation_IDs:CG15224-PF,FlyBase:FBpp0099985,GB_protein:AAX52485.1,REFSEQ:NP_001014731,GB_protein:AAX52485,FlyMine:FBpp0099985,modMine:FBpp0099985	MD5=7a27ff5fd6995d5f2af9952c65806f02	length=215	FBpp0089134	CG9113	FBpp0099985	contig01610	94.34	212	12	3e-112	399
ID=FBpp0081556	name=SpdS-PA	parent=FBgn0037723,FBtr0082078	dbxref=FlyBase:FBpp0081556,FlyBase_Annotation_IDs:CG8327-PA,GB_protein:AAF54417.1,REFSEQ:NP_731384,GB_protein:AAF54417,FlyMine:FBpp0081556,modMine:FBpp0081556	MD5=1150ed07a02bcd8e932f660800ecb316	length=287	FBpp0080203	CG4215	FBpp0081556	contig08042	65.96	285	95	3e-111	397
ID=FBpp0073739	name=mRNA-capping-enzyme-PA	parent=FBgn0030556,FBtr0073922	dbxref=FlyBase:FBpp0073739,GB_protein:AAF48361.1,FlyBase_Annotation_IDs:CG1810-PA,REFSEQ:NP_572952,GB_protein:AAF48361,FlyMine:FBpp0073739,modMine:FBpp0073739	MD5=18183a107eec2b624211c75604ec2263	length=649	FBpp0084191	CG11859	FBpp0073739	contig03354	54.65	355	161	0	396
ID=FBpp0081834	name=CG5214-PA	parent=FBgn0037891,FBtr0082358	dbxref=FlyBase:FBpp0081834,FlyBase_Annotation_IDs:CG5214-PA,GB_protein:AAF54625.1,REFSEQ:NP_650064,GB_protein:AAF54625,FlyMine:FBpp0081834,modMine:FBpp0081834	MD5=a8bfa1db023d2a38baf625d9d1542772	length=468	FBpp0082511	CG4236	FBpp0081834	contig03497	80.08	241	48	2e-110	395
ID=FBpp0072041	name=CG5602-PA	parent=FBgn0034922,FBtr0072132	dbxref=FlyBase:FBpp0072041,FlyBase_Annotation_IDs:CG5602-PA,GB_protein:AAF47090.3,REFSEQ:NP_611843,GB_protein:AAF47090,FlyMine:FBpp0072041,modMine:FBpp0072041	MD5=0b59cd846cca37c95dcbc8986706f07d	length=747	FBpp0076858	CG10635	FBpp0072041	contig10785	61.9	315	113	1e-109	393
ID=FBpp0080257	name=l(2)35Bd-PA	parent=FBgn0001974,FBtr0080696	dbxref=FlyBase:FBpp0080257,FlyBase_Annotation_IDs:CG3688-PA,GB_protein:AAF53430.2,REFSEQ:NP_523568,GB_protein:AAF53430,FlyMine:FBpp0080257,modMine:FBpp0080257	MD5=474b05bbd7bf70342860102642266abf	length=427	FBpp0077333	CG3542	FBpp0080257	contig10914	51.22	410	189	2e-109	392
ID=FBpp0084342	name=CG14544-PA	parent=FBgn0039407,FBtr0084969	dbxref=FlyBase:FBpp0084342,FlyBase_Annotation_IDs:CG14544-PA,GB_protein:AAF56565.1,REFSEQ:NP_651461,GB_protein:AAF56565,FlyMine:FBpp0084342,modMine:FBpp0084342	MD5=5a5026481ed76148b47dbca4c6bf4fbf	length=317	FBpp0083922	CG5991	FBpp0084342	contig11915	66.79	277	92	5e-118	390
ID=FBpp0087711	name=Pmm45A-PA	parent=FBgn0033377,FBtr0088630	dbxref=GB_protein:AAF58988.1,FlyBase:FBpp0087711,FlyBase_Annotation_IDs:CG8073-PA,REFSEQ:NP_610453,GB_protein:AAF58988,FlyMine:FBpp0087711,modMine:FBpp0087711	MD5=a0f93ff891c5740b7730da618b8f3b57	length=623	FBpp0085393	CG7791	FBpp0087711	contig12812	53.99	363	165	0	390
ID=FBpp0081087	name=CG2656-PA	parent=FBgn0037478,FBtr0081568	dbxref=FlyBase:FBpp0081087,FlyBase_Annotation_IDs:CG2656-PA,GB_protein:AAF54055.2,REFSEQ:NP_649699,GB_protein:AAF54055,FlyMine:FBpp0081087,modMine:FBpp0081087	MD5=117b55b0a162846d1dfe5b5dddf74662	length=283	FBpp0075112	CG3948	FBpp0081087	contig10756	63.76	287	98	8e-109	389
ID=FBpp0074496	name=car-PB	parent=FBgn0000257,FBtr0074727	dbxref=FlyBase:FBpp0074496,FlyBase_Annotation_IDs:CG12230-PB,GB_protein:AAN09503.1,REFSEQ:NP_728266,GB_protein:AAN09503	MD5=5308c82e88fbb170b50189021fc9dac8	length=617	FBpp0087322	CG12325	FBpp0074496	contig08527	46.76	479	246	4e-108	388
ID=FBpp0071138	name=CG2263	parent=FBgn0030007,FBtr0071190	dbxref=FlyBase:FBpp0071138,FlyBase_Annotation_IDs:CG2263-PA,GB_protein:AAF46332.1,REFSEQ:NP_572448,GB_protein:AAF46332,FlyMine:FBpp0071138,modMine:FBpp0071138	MD5=2078889722691bc192f1a740939e0977	length=498	NP_001163422	CG2263	FBpp0071138	contig02902	76.06	259	62	4e-108	387
ID=FBpp0077362	name=Rrp1-PA	parent=FBgn0004584,FBtr0077678	dbxref=FlyBase:FBpp0077362,FlyBase_Annotation_IDs:CG3178-PA,GB_protein:AAF51175.1,REFSEQ:NP_476841,GB_protein:AAF51175,FlyMine:FBpp0077362,modMine:FBpp0077362	MD5=a34ef74bae2379ed43d7207c05584f5b	length=679	FBpp0088190	CG1836	FBpp0077362	contig01363	66.92	263	87	5e-108	387
ID=FBpp0079711	name=CG6750-PA	parent=FBgn0032292,FBtr0080122	dbxref=GB_protein:AAF53000.1,FlyBase:FBpp0079711,FlyBase_Annotation_IDs:CG6750-PA,REFSEQ:NP_609444,GB_protein:AAF53000,FlyMine:FBpp0079711,modMine:FBpp0079711	MD5=f748c50ff0881c1e1e1d2c8dda529cf2	length=247	FBpp0090943	CG33505	FBpp0079711	contig09343	84.87	238	36	2e-108	387
ID=FBpp0080448	name=CG17904-PA	parent=FBgn0032597,FBtr0080891	dbxref=FlyBase:FBpp0080448,FlyBase_Annotation_IDs:CG17904-PA,GB_protein:AAF53559.1,REFSEQ:NP_609805,GB_protein:AAF53559,FlyMine:FBpp0080448,modMine:FBpp0080448	MD5=dfe74b969333ab94002219382cdbb744	length=311	FBpp0077353	CG3605	FBpp0080448	contig10983	67.84	283	91	3e-108	387
ID=FBpp0082840	name=GckIII-PA	parent=FBgn0086736,FBtr0083399	dbxref=GB_protein:AAF55388.1,FlyBase:FBpp0082840,FlyBase_Annotation_IDs:CG5169-PA,REFSEQ:NP_650596,GB_protein:AAF55388,FlyMine:FBpp0082840,modMine:FBpp0082840	MD5=d698ff429019fa6827c0f47f1b1724f5	length=642	FBpp0075462	CG4994	FBpp0082840	contig09811	92.24	232	15	8e-108	387
ID=FBpp0080024	name=CG5705-PA	parent=FBgn0032486,FBtr0080444	dbxref=FlyBase:FBpp0080024,FlyBase_Annotation_IDs:CG5705-PA,GB_protein:AAF53262.1,REFSEQ:NP_609617,GB_protein:AAF53262,FlyMine:FBpp0080024,modMine:FBpp0080024	MD5=2c542fdbd78b4b5b94927e0c5166aef2	length=392	FBpp0070890	CG3455	FBpp0080024	contig15439	53.78	344	159	2e-107	385
ID=FBpp0083606	name=sar1-PD	parent=FBgn0038947,FBtr0084208	dbxref=FlyBase:FBpp0083606,FlyBase_Annotation_IDs:CG7073-PD,GB_protein:AAN14370.1,REFSEQ:NP_732719,GB_protein:AAN14370	MD5=726a855c187f66533ebaecc21d901d46	length=193	FBpp0085902	CG5519	FBpp0083606	contig27533	95.85	193	8	6e-108	385
ID=FBpp0078756	name=Hel25E-PB	parent=FBgn0014189,FBtr0079125	dbxref=FlyBase:FBpp0078756,FlyBase_Annotation_IDs:CG7269-PB,GB_protein:AAN10544.1,REFSEQ:NP_723090,GB_protein:AAN10544	MD5=b8a1740b511a7b96eea7667e11699b7b	length=424	FBpp0083893	CG31184	FBpp0078756	contig08406	88.43	242	28	6e-107	383
ID=FBpp0071451	name=Pros29-PA	parent=FBgn0261394,FBtr0071522	dbxref=FlyBase:FBpp0071451,FlyBase_Annotation_IDs:CG9327-PA,GB_protein:AAF46651.1,REFSEQ:NP_476691,GB_protein:AAF46651,FlyMine:FBpp0071451,modMine:FBpp0071451	MD5=97f7d9107be4d3d54d2f75cd622282e6	length=264	FBpp0086604	CG10149	FBpp0071451	contig07082	77.24	246	56	9e-107	382
ID=FBpp0081305	name=CG9667-PA	parent=FBgn0037550,FBtr0081815	dbxref=FlyBase:FBpp0081305,GB_protein:AAF54193.1,FlyBase_Annotation_IDs:CG9667-PA,GB_protein:AAF54193.2,REFSEQ:NP_649768,GB_protein:AAF54193,FlyMine:FBpp0081305,modMine:FBpp0081305	MD5=0c64ff24764be6e8f6f95e3801651250	length=272	FBpp0070765	CG4119	FBpp0081305	contig03272	75.3	251	62	1e-106	381
ID=FBpp0075382	name=Prosbeta2-PA	parent=FBgn0023174,FBtr0075629	dbxref=FlyBase:FBpp0075382,FlyBase_Annotation_IDs:CG3329-PA,GB_protein:AAF49685.1,REFSEQ:NP_524076,GB_protein:AAF49685,FlyMine:FBpp0075382,modMine:FBpp0075382	MD5=2dd7ecd2f2dca4114104ccd63ddbc802	length=272	FBpp0084782	CG14512	FBpp0075382	contig15905	75.19	262	65	3e-106	380
ID=FBpp0087522	name=CG1407-PA	parent=FBgn0033474,FBtr0088436	dbxref=FlyBase:FBpp0087522,GB_protein:AAM71050.1,GB_protein:AAM71050.2,FlyBase_Annotation_IDs:CG1407-PA,REFSEQ:NP_724868,GB_protein:AAM71050,FlyMine:FBpp0087522,modMine:FBpp0087522	MD5=e40078d576577f8da323914b417032d1	length=443	FBpp0084161	CG7748	FBpp0087522	contig00356	53.35	373	159	7e-106	380
ID=FBpp0087968	name=CG30382-PA	parent=FBgn0050382,FBtr0088894	dbxref=FlyBase:FBpp0087968,FlyBase_Annotation_IDs:CG30382-PA,GB_protein:AAM68869.1,REFSEQ:NP_724616,GB_protein:AAM68869,FlyMine:FBpp0087968,modMine:FBpp0087968	MD5=4137b83427de6b647901cbacf8b3a673	length=244	FBpp0288470	CG8048	FBpp0087968	contig19413	76.02	246	57	3e-105	376
ID=FBpp0073002	name=CG14971-PA	parent=FBgn0035449,FBtr0073143	dbxref=FlyBase:FBpp0073002,FlyBase_Annotation_IDs:CG14971-PA,GB_protein:AAF47777.1,REFSEQ:NP_647817,GB_protein:AAF47777,FlyMine:FBpp0073002,modMine:FBpp0073002	MD5=9808f07518a1d317b9b3fa15dfff24cd	length=469	FBpp0290745	CG11427	FBpp0073002	contig11754	48.25	458	214	4e-104	374
ID=FBpp0079697	name=CG6415-PA	parent=FBgn0032287,FBtr0080108	dbxref=FlyBase:FBpp0079697,FlyBase_Annotation_IDs:CG6415-PA,GB_protein:AAF52996.1,REFSEQ:NP_609441,GB_protein:AAF52996,FlyMine:FBpp0079697,modMine:FBpp0079697	MD5=3791d7a7a547fd1611821147f6f35204	length=405	FBpp0077151	CG3338	FBpp0079697	contig12368	52.94	391	180	3e-104	374
ID=FBpp0081235	name=CG2616-PA	parent=FBgn0037512,FBtr0081738	dbxref=FlyBase:FBpp0081235,FlyBase_Annotation_IDs:CG2616-PA,GB_protein:AAF54140.1,REFSEQ:NP_649731,GB_protein:AAF54140,FlyMine:FBpp0081235,modMine:FBpp0081235	MD5=faa53b4601b2149176568cd4724a58da	length=449	FBpp0070913	CG4039	FBpp0081235	contig18404	50	374	176	2e-103	371
ID=FBpp0082818	name=CG17556-PA	parent=FBgn0038462,FBtr0083375	dbxref=FlyBase:FBpp0082818,FlyBase_Annotation_IDs:CG17556-PA,GB_protein:AAF55370.1,REFSEQ:NP_650581,GB_protein:AAF55370,FlyMine:FBpp0082818,modMine:FBpp0082818	MD5=abca723847738d5c4d892d22bb488c5b	length=282	FBpp0076312	CG4978	FBpp0082818	contig18637	64.77	264	93	1e-102	368
ID=FBpp0079611	name=KdelR-PA	parent=FBgn0022268,FBtr0080021	dbxref=GB_protein:AAF52948.1,FlyBase:FBpp0079611,FlyBase_Annotation_IDs:CG5183-PA,REFSEQ:NP_477296,GB_protein:AAF52948,FlyMine:FBpp0079611,modMine:FBpp0079611	MD5=a1e964f6da5f89898359a7f7d95b75f9	length=212	FBpp0075148	CG33158	FBpp0079611	contig06791	81.6	212	39	4e-102	366
ID=FBpp0075345	name=CG7656-PA	parent=FBgn0036516,FBtr0075592	dbxref=FlyBase:FBpp0075345,FlyBase_Annotation_IDs:CG7656-PA,GB_protein:AAN11776.1,REFSEQ:NP_730059,GB_protein:AAN11776,FlyMine:FBpp0075345,modMine:FBpp0075345	MD5=904ab11a80f0f7f4ac3d263e003cab08	length=317	FBpp0071047	CG1444	FBpp0075345	contig07816	87.13	202	22	5e-101	363
ID=FBpp0077694	name=dbe-PA	parent=FBgn0020305,FBtr0078030	dbxref=FlyBase:FBpp0077694,FlyBase_Annotation_IDs:CG4258-PA,GB_protein:AAF51440.1,REFSEQ:NP_477240,GB_protein:AAF51440,FlyMine:FBpp0077694,modMine:FBpp0077694	MD5=c320a2c1f10562df87d406c67482a003	length=345	FBpp0078319	CG2051	FBpp0077694	contig06315	58.01	312	126	5e-100	360
ID=FBpp0087320	name=Prosbeta5-PA	parent=FBgn0029134,FBtr0088225	dbxref=FlyBase:FBpp0087320,FlyBase_Annotation_IDs:CG12323-PA,GB_protein:AAF58748.1,REFSEQ:NP_652014,GB_protein:AAF58748,FlyMine:FBpp0087320,modMine:FBpp0087320	MD5=3c5e9d2fcbbf0d369a6b1886d17962f9	length=282	FBpp0085716	CG7626	FBpp0087320	contig18328	69.89	279	84	1e-98	355
ID=FBpp0292260	name=Syx1A-PB	parent=FBgn0013343,FBtr0303161	dbxref=FlyBase:FBpp0292260,FlyBase_Annotation_IDs:CG31136-PB	MD5=7b963a57592428d9405f5ce145fa67d6	length=296	FBpp0290389	Syx1A	FBpp0292260	contig03286	85.22	230	33	7e-98	352
ID=FBpp0076000	name=CG6404-PB	parent=FBgn0027615,FBtr0076271	dbxref=FlyBase:FBpp0076000,FlyBase_Annotation_IDs:CG6404-PB,GB_protein:AAN11911.1,REFSEQ:NP_648417,GB_protein:AAN11911	MD5=8ef5750b4312371fa0a52538d32104a4	length=441	FBpp0077142	CG15442	FBpp0076000	contig16430	73.75	240	63	6e-97	350
ID=FBpp0086066	name=Prosalpha5-PA	parent=FBgn0016697,FBtr0086910	dbxref=FlyBase:FBpp0086066,FlyBase_Annotation_IDs:CG10938-PA,GB_protein:AAF57875.1,REFSEQ:NP_725669,GB_protein:AAF57875,FlyMine:FBpp0086066,modMine:FBpp0086066	MD5=5510e33afda34e2119e220531e1b3946	length=244	FBpp0074278	CG6842	FBpp0086066	contig13431	83.09	207	35	2e-97	350
ID=FBpp0074180	name=RpS5a-PA	parent=FBgn0002590,FBtr0074406	dbxref=FlyBase:FBpp0074180,FlyBase_Annotation_IDs:CG8922-PA,GB_protein:AAF48700.1,REFSEQ:NP_523382,GB_protein:AAF48700,FlyMine:FBpp0074180,modMine:FBpp0074180	MD5=353104e218fcc6d4b660d1bd47016c81	length=228	FBpp0078358	CG12170	FBpp0074180	contig06122	88.83	197	22	4e-97	349
ID=FBpp0290492	name=Clbn-PB	parent=FBgn0259152,FBtr0301277	dbxref=REFSEQ:NP_001163721,GB_protein:ACZ95015,FlyBase_Annotation_IDs:CG11847-PB,FlyBase:FBpp0290492,FlyMine:FBpp0290492,modMine:FBpp0290492	MD5=ac7c78d10bc330b00be02c9e748ae925	length=992	AAN11136.1	Clbn	FBpp0290492	contig06623	54.13	351	160	2e-149	347
ID=FBpp0088812	name=Nmda1-PE	parent=FBgn0013305,FBtr0089873	dbxref=FlyBase:FBpp0088812,FlyBase_Annotation_IDs:CG3798-PE,GB_protein:AAM68616.2,REFSEQ:NP_725241,GB_protein:AAM68616,FlyMine:FBpp0088812,modMine:FBpp0088812	MD5=1284b75beb3c1fdf42898c341ce34ec8	length=324	FBpp0086694	CG8542	FBpp0088812	contig15509	68.03	244	78	5e-96	346
ID=FBpp0071507	name=Pu-PA	parent=FBgn0003162,FBtr0071580	dbxref=FlyBase:FBpp0071507,FlyBase_Annotation_IDs:CG9441-PA,GB_protein:AAM70858.1,REFSEQ:NP_726038,GB_protein:AAM70858,FlyMine:FBpp0071507,modMine:FBpp0071507	MD5=a766cc81929c9e529f573cf186280ec2	length=324	FBpp0086591	CG10212	FBpp0071507	contig10737	78.49	251	43	3e-95	343
ID=FBpp0081376	name=Dhod-PA	parent=FBgn0000447,FBtr0081890	dbxref=FlyBase:FBpp0081376,FlyBase_Annotation_IDs:CG9741-PA,GB_protein:AAF54260.1,REFSEQ:NP_477224,GB_protein:AAF54260,FlyMine:FBpp0081376,modMine:FBpp0081376	MD5=d175881bdd6edf8c80f30b4a1dec351b	length=405	FBpp0080297	CG4162	FBpp0081376	contig06684	53.19	361	169	8e-95	343
ID=FBpp0088033	name=Orc1-PA	parent=FBgn0022772,FBtr0088959	dbxref=GB_protein:AAF59236.1,FlyBase:FBpp0088033,FlyBase_Annotation_IDs:CG10667-PA,REFSEQ:NP_477303,GB_protein:AAF59236,FlyMine:FBpp0088033,modMine:FBpp0088033	MD5=98a659e71b60f6daf7cd46dd183a6ff5	length=924	FBpp0086468	CG8186	FBpp0088033	contig14128	69.7	231	70	3e-93	339
ID=FBpp0075139	name=CG4933-PA	parent=FBgn0036615,FBtr0075381	dbxref=FlyBase:FBpp0075139,FlyBase_Annotation_IDs:CG4933-PA,GB_protein:AAF49481.1,REFSEQ:NP_648880,GB_protein:AAF49481,FlyMine:FBpp0075139,modMine:FBpp0075139	MD5=dfa3106881d93d5fb737f8ce93e5936c	length=347	FBpp0087521	CG1407	FBpp0075139	contig05897	76.92	208	48	8e-93	336
ID=FBpp0083075	name=CstF-64-PA	parent=FBgn0027841,FBtr0083660	dbxref=FlyBase_Annotation_IDs:CG7697-PA,FlyBase:FBpp0083075,GB_protein:AAF55577.2,REFSEQ:NP_477453,GB_protein:AAF55577,FlyMine:FBpp0083075,modMine:FBpp0083075	MD5=1a4d9437055297f002f91b19d2509127	length=419	FBpp0082601	CG5205	FBpp0083075	contig14865	81.5	200	37	2e-92	335
ID=FBpp0071922	name=eIF2B-delta-PC	parent=FBgn0034858,FBtr0072013	dbxref=FlyBase:FBpp0071922,FlyBase_Annotation_IDs:CG10315-PC,GB_protein:AAM68250.1,REFSEQ:NP_726321,GB_protein:AAM68250	MD5=b50682f0f50e1ac0bd282b044d60fc3b	length=576	FBpp0078497	CG1057	FBpp0071922	contig05406	54.57	317	136	1e-91	333
ID=FBpp0083415	name=ppan-PA	parent=FBgn0010770,FBtr0084012	dbxref=FlyBase:FBpp0083415,FlyBase_Annotation_IDs:CG5786-PA,GB_protein:AAF55851.1,REFSEQ:NP_476979,GB_protein:AAF55851,FlyMine:FBpp0083415,modMine:FBpp0083415	MD5=f9a7ae5e6903dfdea44e3365908bc577	length=460	FBpp0083898	CG5394	FBpp0083415	contig04093	51.45	379	169	1e-96	333
ID=FBpp0083958	name=CG5524-PA	parent=FBgn0039164,FBtr0084573	dbxref=FlyBase:FBpp0083958,FlyBase_Annotation_IDs:CG5524-PA,GB_protein:AAF56254.1,REFSEQ:NP_651228,GB_protein:AAF56254,FlyMine:FBpp0083958,modMine:FBpp0083958	MD5=d91b3dfd0ed523c9eec31a2e29630107	length=1122	FBpp0074227	CG5800	FBpp0083958	contig16850	28.23	868	609	2e-91	333
ID=FBpp0088028	name=CG30499-PA	parent=FBgn0050499,FBtr0088954	dbxref=FlyBase:FBpp0088028,FlyBase_Annotation_IDs:CG30499-PA,GB_protein:AAM71098.1,REFSEQ:NP_610298,GB_protein:AAM71098,FlyMine:FBpp0088028,modMine:FBpp0088028	MD5=769677505cba1b02dcf1b832eabd7890	length=221	FBpp0074246	CG8142	FBpp0088028	contig16571	74.55	220	55	5e-91	329
ID=FBpp0070168	name=CG3021	parent=FBgn0040337,FBtr0070173	dbxref=GB_protein:AAF45578.3,REFSEQ:NP_652639,GB_protein:AAF45578,FlyBase:FBpp0070168,FlyBase_Annotation_IDs:CG3021-PA,FlyMine:FBpp0070168,modMine:FBpp0070168	MD5=8fb8be5b06be08a680ab04bb58746c0f	length=389	FBpp0074065	CG3021	FBpp0070168	contig07964	54.87	277	125	1e-90	328
ID=FBpp0087350	name=Mat1-PA	parent=FBgn0024956,FBtr0088255	dbxref=GB_protein:AAF58758.1,FlyBase:FBpp0087350,FlyBase_Annotation_IDs:CG7614-PA,REFSEQ:NP_610605,GB_protein:AAF58758,FlyMine:FBpp0087350,modMine:FBpp0087350	MD5=6fad589bf49c6526f9168cd5e31e4e31	length=320	FBpp0085717	CG7726	FBpp0087350	contig16374	61.02	313	119	1e-90	328
ID=FBpp0083715	name=CG17141-PA	parent=FBgn0039020,FBtr0084322	dbxref=FlyBase_Annotation_IDs:CG17141-PA,FlyBase:FBpp0083715,GB_protein:AAF56060.1,GB_protein:AAF56060.2,REFSEQ:NP_651094,GB_protein:AAF56060,FlyMine:FBpp0083715,modMine:FBpp0083715	MD5=07909eace5c46973dccc714710e640d8	length=323	FBpp0072041	CG5602	FBpp0083715	contig12475	53.33	315	147	6e-90	326
ID=FBpp0073898	name=CG8184-PB	parent=FBgn0030674,FBtr0074082	dbxref=FlyBase:FBpp0073898,FlyBase_Annotation_IDs:CG8184-PB,GB_protein:AAF48495.2,FlyBase_Annotation_IDs:CG8184-PA,REFSEQ:NP_573059,GB_protein:AAF48495,FlyMine:FBpp0073898,modMine:FBpp0073898	MD5=7859cf0ad5e11ee005415eca3e13bc63	length=5146	FBpp0112118	CG11963	FBpp0073898	contig12086	45.29	382	206	3e-87	322
ID=FBpp0076124	name=UbcD4-PA	parent=FBgn0015321,FBtr0076395	dbxref=FlyBase:FBpp0076124,FlyBase_Annotation_IDs:CG8284-PA,GB_protein:AAF50222.1,REFSEQ:NP_524010,GB_protein:AAF50222,FlyMine:FBpp0076124,modMine:FBpp0076124	MD5=7b1cf870e1bb36608234e40f748959de	length=199	FBpp0076917	CG1666	FBpp0076124	contig05785	81.91	199	36	9e-89	321
ID=FBpp0085619	name=mus209-PA	parent=FBgn0005655,FBtr0086307	dbxref=FlyBase:FBpp0085619,FlyBase_Annotation_IDs:CG9193-PA,GB_protein:AAF57493.1,REFSEQ:NP_476905,GB_protein:AAF57493,FlyMine:FBpp0085619,modMine:FBpp0085619	MD5=d23e63f581c40a4a74f38382cf710407	length=260	FBpp0079943	CG6601	FBpp0085619	contig20342	86.8	197	26	1e-88	321
ID=FBpp0085716	name=Spt5-PA	parent=FBgn0040273,FBtr0086531	dbxref=FlyBase:FBpp0085716,FlyBase_Annotation_IDs:CG7626-PA,GB_protein:AAF57561.1,REFSEQ:NP_652610,GB_protein:AAF57561,FlyMine:FBpp0085716,modMine:FBpp0085716	MD5=6fe891ab92c5983b588e358fa8efb4da	length=1078	FBpp0074386	CG6617	FBpp0085716	contig07165	80.95	189	36	5e-137	321
ID=FBpp0083293	name=CG10881-PA	parent=FBgn0038796,FBtr0083885	dbxref=FlyBase:FBpp0083293,FlyBase_Annotation_IDs:CG10881-PA,GB_protein:AAF55764.1,REFSEQ:NP_650887,GB_protein:AAF55764,FlyMine:FBpp0083293,modMine:FBpp0083293	MD5=a7edb8af3d54dbd9a1d79fc960ae097f	length=273	FBpp0079915	CG5353	FBpp0083293	contig05475	60.37	270	104	4e-88	320
ID=FBpp0075761	name=CG10907-PA	parent=FBgn0036207,FBtr0076029	dbxref=FlyBase:FBpp0075761,FlyBase_Annotation_IDs:CG10907-PA,GB_protein:AAF50009.1,REFSEQ:NP_648508,GB_protein:AAF50009,FlyMine:FBpp0075761,modMine:FBpp0075761	MD5=3edaaaf1accafa0367675e922accafe1	length=502	FBpp0089041	CG1519	FBpp0075761	contig06490	56.74	356	141	4e-87	318
ID=FBpp0072128	name=Nap1-PA	parent=FBgn0015268,FBtr0072219	dbxref=FlyBase:FBpp0072128,FlyBase_Annotation_IDs:CG5330-PA,GB_protein:AAF47097.1,REFSEQ:NP_477128,GB_protein:AAF47097,FlyMine:FBpp0072128,modMine:FBpp0072128	MD5=000865d4f250b0cc3d2b7681c021638f	length=370	FBpp0073017	CG10849	FBpp0072128	contig08805	52.15	326	140	7e-87	316
ID=FBpp0078337	name=Snm1-PA	parent=FBgn0037338,FBtr0078688	dbxref=FlyBase:FBpp0078337,FlyBase_Annotation_IDs:CG10018-PA,GB_protein:AAF52011.1,REFSEQ:NP_649548,GB_protein:AAF52011,FlyMine:FBpp0078337,modMine:FBpp0078337	MD5=bf398315b0c0f8601f60cb5783be1a70	length=763	FBpp0070457	CG2677	FBpp0078337	contig03885	45.69	348	181	2e-86	316
ID=FBpp0083890	name=CG5902-PA	parent=FBgn0039136,FBtr0084502	dbxref=FlyBase:FBpp0083890,FlyBase_Annotation_IDs:CG5902-PA,GB_protein:AAF56216.1,REFSEQ:NP_651201,GB_protein:AAF56216,FlyMine:FBpp0083890,modMine:FBpp0083890	MD5=939e5357792ac1d4ba44a54787498d6b	length=243	FBpp0082148	CG5608	FBpp0083890	contig02127	72.22	216	52	1e-86	315
ID=FBpp0088675	name=r-PA	parent=FBgn0003189,FBtr0089734	dbxref=FlyBase:FBpp0088675,FlyBase_Annotation_IDs:CG18572-PA,GB_protein:AAF48639.3,REFSEQ:NP_523377,GB_protein:AAF48639,FlyMine:FBpp0088675,modMine:FBpp0088675	MD5=477f39c508620bf5db3ce4c1b8dfd3a5	length=2224	FBpp0087094	CG8427	FBpp0088675	contig20327	74.88	207	52	3e-85	313
ID=FBpp0112465	name=RpL15-PA	parent=FBgn0028697,FBtr0113742	dbxref=FlyBase_Annotation_IDs:CG17420-PA,FlyBase:FBpp0112465,REFSEQ:NP_001015155,GB_protein:EAA46271	MD5=ff83a759b3ab0bffaeb156332c51dd43	length=204	FBpp0081347	CG9613	FBpp0112465	contig11956	84.31	204	32	2e-86	313
ID=FBpp0078490	name=UbcD6-PA	parent=FBgn0004436,FBtr0078849	dbxref=FlyBase:FBpp0078490,FlyBase_Annotation_IDs:CG2013-PA,GB_protein:AAF52079.1,REFSEQ:NP_524230,GB_protein:AAF52079,FlyMine:FBpp0078490,modMine:FBpp0078490	MD5=fa279412b7e4df29b27756dd15b3aa74	length=151	FBpp0071295	CG2998	FBpp0078490	contig02346	98.68	151	2	6e-86	311
ID=FBpp0082758	name=Der-2-PA	parent=FBgn0038438,FBtr0083307	dbxref=FlyBase:FBpp0082758,FlyBase_Annotation_IDs:CG14899-PA,GB_protein:AAF55326.1,REFSEQ:NP_650553,GB_protein:AAF55326,FlyMine:FBpp0082758,modMine:FBpp0082758	MD5=5783dfde3d881f902318cee04340636a	length=261	FBpp0079566	CG4916	FBpp0082758	contig02004	67.8	205	65	2e-85	311
ID=FBpp0080484	name=Cas-PA	parent=FBgn0022213,FBtr0080930	dbxref=FlyBase:FBpp0080484,FlyBase_Annotation_IDs:CG13281-PA,GB_protein:AAF53575.1,REFSEQ:NP_523588,GB_protein:AAF53575,FlyMine:FBpp0080484,modMine:FBpp0080484	MD5=85b20ae2f480d0d8cbe04739ea148f1b	length=975	FBpp0080257	CG3688	FBpp0080484	contig20114	64.89	225	79	2e-84	310
ID=FBpp0081185	name=Spase18-21-PA	parent=FBgn0026567,FBtr0081687	dbxref=FlyBase:FBpp0081185,FlyBase_Annotation_IDs:CG2358-PA,GB_protein:AAF54100.1,REFSEQ:NP_649676,GB_protein:AAF54100,FlyMine:FBpp0081185,modMine:FBpp0081185	MD5=307bb98e58bc66ed58d98460089c8abf	length=185	FBpp0079443	CG3949	FBpp0081185	contig14447	82.16	185	33	3e-84	306
ID=FBpp0075119	name=Pros26-PA	parent=FBgn0002284,FBtr0075360	dbxref=FlyBase:FBpp0075119,FlyBase_Annotation_IDs:CG4097-PA,GB_protein:AAF49435.1,REFSEQ:NP_524115,GB_protein:AAF49435,FlyMine:FBpp0075119,modMine:FBpp0075119	MD5=4b5675150c283e60863791308b0d6f4b	length=235	FBpp0073327	CG1404	FBpp0075119	contig15968	69.52	210	64	1e-83	304
ID=FBpp0082984	name=CG7993-PA	parent=FBgn0038585,FBtr0083562	dbxref=FlyBase:FBpp0082984,FlyBase_Annotation_IDs:CG7993-PA,GB_protein:AAF55514.2,REFSEQ:NP_650694,GB_protein:AAF55514,FlyMine:FBpp0082984,modMine:FBpp0082984	MD5=9a77ade87df3441ced4c3170fc187b22	length=320	FBpp0075246	CG5161	FBpp0082984	contig07684	58.71	264	109	3e-83	304
ID=FBpp0084843	name=yata-PA	parent=FBgn0260990,FBtr0085477	dbxref=FlyBase:FBpp0084843,FlyBase_Annotation_IDs:CG1973-PA,GB_protein:AAF56933.1,REFSEQ:NP_651722,GB_protein:AAF56933,FlyMine:FBpp0084843,modMine:FBpp0084843	MD5=26b8f8be30a5338324c82e330b57447c	length=873	FBpp0099689	CG6146	FBpp0084843	contig17281	79.66	177	36	7e-122	303
ID=FBpp0099686	name=RpS8-PC	parent=FBgn0039713,FBtr0085489	dbxref=FlyBase_Annotation_IDs:CG7808-PC,FlyBase:FBpp0099686,GB_protein:AAN14192.1,REFSEQ:NP_651740,GB_protein:AAN14192,FlyMine:FBpp0099686,modMine:FBpp0099686	MD5=6f3fd8d03f294cec518e459314d26d3c	length=208	FBpp0072768	CG9004	FBpp0099686	contig05928	74.52	208	53	2e-83	303
ID=FBpp0077581	name=RFeSP-PB	parent=FBgn0021906,FBtr0077915	dbxref=GB_protein:AAF51354.3,FlyBase:FBpp0077581,FlyBase_Annotation_IDs:CG7361-PB,REFSEQ:NP_722715,GB_protein:AAF51354,FlyMine:FBpp0077581,modMine:FBpp0077581	MD5=a8bc103a8d427d0704b8f12cf158d784	length=230	FBpp0071217	CG1994	FBpp0077581	contig16685	77.66	197	44	5e-83	302
ID=FBpp0070646	name=CG3527	parent=FBgn0029714,FBtr0070678	dbxref=FlyBase:FBpp0070646,FlyBase_Annotation_IDs:CG3527-PA,GB_protein:AAF45956.2,REFSEQ:NP_572170,GB_protein:AAF45956,FlyMine:FBpp0070646,modMine:FBpp0070646	MD5=5e013bc39e507b8af141427156bce121	length=252	FBpp0087522	CG3527	FBpp0070646	contig18055	66.95	233	77	3e-82	300
ID=FBpp0080817	name=CG10166-PA	parent=FBgn0032799,FBtr0081279	dbxref=FlyBase:FBpp0080817,FlyBase_Annotation_IDs:CG10166-PA,GB_protein:AAF53817.1,REFSEQ:NP_609980,GB_protein:AAF53817,FlyMine:FBpp0080817,modMine:FBpp0080817	MD5=be346c0e2287f029eb6f7935dae36f02	length=241	FBpp0074808	CG3808	FBpp0080817	contig18950	76.67	180	42	4e-82	300
ID=FBpp0291066	name=CG30410-PB	parent=FBgn0050410,FBtr0301852	dbxref=REFSEQ:NP_726309,GB_protein:AAM68242,FlyBase:FBpp0291066,FlyBase_Annotation_IDs:CG30410-PB,FlyMine:FBpp0291066,modMine:FBpp0291066	MD5=7e0c5552d81b8db50aed4d9a9d04d932	length=241	AAM68598.1	CG30410	FBpp0291066	contig10327	63.09	233	86	5e-82	299
ID=FBpp0075068	name=Rpn12-PA	parent=FBgn0028693,FBtr0075308	dbxref=FlyBase:FBpp0075068,FlyBase_Annotation_IDs:CG4157-PA,GB_protein:AAF49445.1,REFSEQ:NP_648904,GB_protein:AAF49445,FlyMine:FBpp0075068,modMine:FBpp0075068	MD5=150bfa1b0cd3dc7bbb9373212a25ccc2	length=264	FBpp0087511	CG1381	FBpp0075068	contig15140	60.98	264	103	1e-81	298
ID=FBpp0075111	name=zetaCOP-PA	parent=FBgn0040512,FBtr0075352	dbxref=FlyBase:FBpp0075111,FlyBase_Annotation_IDs:CG3948-PA,GB_protein:AAF49428.2,REFSEQ:NP_648910,GB_protein:AAF49428,FlyMine:FBpp0075111,modMine:FBpp0075111	MD5=25f9b2e1b947fbc7eac21493426e9379	length=174	FBpp0072495	CG13900	FBpp0075111	contig01779	86.14	166	23	6e-82	298
ID=FBpp0084241	name=CG10425-PA	parent=FBgn0039304,FBtr0084867	dbxref=FlyBase:FBpp0084241,FlyBase_Annotation_IDs:CG10425-PA,GB_protein:AAF56432.1,REFSEQ:NP_651363,GB_protein:AAF56432,FlyMine:FBpp0084241,modMine:FBpp0084241	MD5=ea88f5fc68388f830bbd315eee739605	length=336	FBpp0075277	CG5949	FBpp0084241	contig17682	51.77	282	136	1e-81	298
ID=FBpp0087867	name=Mlh1-PA	parent=FBgn0011659,FBtr0088790	dbxref=FlyBase:FBpp0087867,FlyBase_Annotation_IDs:CG11482-PA,GB_protein:AAF59117.1,REFSEQ:NP_477022,GB_protein:AAF59117,FlyMine:FBpp0087867,modMine:FBpp0087867	MD5=2dfed89c471476bc8ed71d6a0fa7885c	length=664	FBpp0075999	CG7949	FBpp0087867	contig11599	42.53	395	221	3e-81	298
ID=FBpp0076077	name=Ard1-PA	parent=FBgn0036064,FBtr0076348	dbxref=FlyBase:FBpp0076077,FlyBase_Annotation_IDs:CG11989-PA,GB_protein:AAF50178.1,REFSEQ:NP_648378,GB_protein:AAF50178	MD5=afa96901a1b337cd06bbbdcfddad55b0	length=196	FBpp0083371	CG15693	FBpp0076077	contig09561	81.82	176	32	1e-81	297
ID=FBpp0073906	name=mRpL3-PA	parent=FBgn0030686,FBtr0074090	dbxref=FlyBase:FBpp0073906,FlyBase_Annotation_IDs:CG8288-PA,GB_protein:AAF48508.2,REFSEQ:NP_511166,GB_protein:AAF48508,FlyMine:FBpp0073906,modMine:FBpp0073906	MD5=655d3fcb00024240697e7ca8a4d48c62	length=362	FBpp0081488	CG11981	FBpp0073906	contig00041	74.59	181	43	3e-130	295
ID=FBpp0078849	name=slmo-PB	parent=FBgn0029161,FBtr0079218	dbxref=FlyBase:FBpp0078849,FlyBase_Annotation_IDs:CG9131-PB,GB_protein:AAN10575.1,REFSEQ:NP_524705,GB_protein:AAN10575	MD5=a4a5778e6fbdf34d32f61763089aefa4	length=215	FBpp0077326	CG3157	FBpp0078849	contig26767	67.48	206	63	1e-80	294
ID=FBpp0071067	name=Ubc	parent=FBgn0029996,FBtr0071112	dbxref=FlyBase:FBpp0071067,FlyBase_Annotation_IDs:CG2257-PA,GB_protein:AAF46319.1,REFSEQ:NP_727233,GB_protein:AAF46319,FlyMine:FBpp0071067	MD5=2d08df6193a5eca0d70e054eb9c2c4c4	length=183	NP_001163287	Ubc	FBpp0071067	contig28283	89.68	155	16	9e-80	291
ID=FBpp0085275	name=CG2201-PA	parent=FBgn0032955,FBtr0085921	dbxref=FlyBase_Annotation_IDs:CG2201-PA,FlyBase:FBpp0085275,GB_protein:AAF57221.2,REFSEQ:NP_724348,GB_protein:AAF57221,FlyMine:FBpp0085275,modMine:FBpp0085275	MD5=4207053ef1055e3db00d6dffc38c0791	length=518	FBpp0083573	CG6375	FBpp0085275	contig04452	46.77	325	138	8e-79	290
ID=FBpp0071365	name=CG2972	parent=FBgn0030177,FBtr0071430	dbxref=FlyBase:FBpp0071365,FlyBase_Annotation_IDs:CG2972-PA,GB_protein:AAF46553.2,REFSEQ:NP_572603,GB_protein:AAF46553,FlyMine:FBpp0071365,modMine:FBpp0071365	MD5=0f18624cb7fc892f070f1b2b4616e6a1	length=472	NP_001162787	CG2972	FBpp0071365	contig11393	59.13	230	94	2e-77	285
ID=FBpp0086226	name=Sod2-PA	parent=FBgn0010213,FBtr0087078	dbxref=FlyBase:FBpp0086226,FlyBase_Annotation_IDs:CG8905-PA,GB_protein:AAF57955.1,REFSEQ:NP_476925,GB_protein:AAF57955,FlyMine:FBpp0086226,modMine:FBpp0086226	MD5=47334586245c1a93f19224685a5265b5	length=217	FBpp0075401	CG6988	FBpp0086226	contig09983	69.15	201	62	8e-78	285
ID=FBpp0072239	name=CG4806-PA	parent=FBgn0260456,FBtr0072332	dbxref=FlyBase:FBpp0072239,FlyBase_Annotation_IDs:CG4806-PA,GB_protein:AAF47253.2,REFSEQ:NP_611955,GB_protein:AAF47253,FlyMine:FBpp0072239,modMine:FBpp0072239	MD5=570d7378c147355cb7c9e8b241a61071	length=657	FBpp0081283	CG10903	FBpp0072239	contig03040	51.8	278	133	1e-76	283
ID=FBpp0078633	name=CG3756-PA	parent=FBgn0031657,FBtr0078994	dbxref=FlyBase:FBpp0078633,FlyBase_Annotation_IDs:CG3756-PA,GB_protein:AAF52185.1,REFSEQ:NP_608885,GB_protein:AAF52185,FlyMine:FBpp0078633,modMine:FBpp0078633	MD5=37789b8c40f59327a400171776c519e2	length=333	FBpp0081957	CG3068	FBpp0078633	contig14377	57.61	243	103	6e-76	280
ID=FBpp0083244	name=CG4973-PA	parent=FBgn0038772,FBtr0083835	dbxref=FlyBase:FBpp0083244,FlyBase_Annotation_IDs:CG4973-PA,GB_protein:AAF55742.1,REFSEQ:NP_650865,GB_protein:AAF55742,FlyMine:FBpp0083244,modMine:FBpp0083244	MD5=3aa518ff8689207b91a6b232f991ecae	length=357	FBpp0072128	CG5330	FBpp0083244	contig10022	51.74	288	133	4e-76	280
ID=FBpp0074927	name=CG5567-PA	parent=FBgn0036760,FBtr0075161	dbxref=FlyBase:FBpp0074927,FlyBase_Annotation_IDs:CG5567-PA,GB_protein:AAF49296.1,REFSEQ:NP_649015,GB_protein:AAF49296,FlyMine:FBpp0074927,modMine:FBpp0074927	MD5=c14805acbb029c9a7854102e9477e4e7	length=330	FBpp0084666	CG1345	FBpp0074927	contig07736	54.66	247	109	1e-75	278
ID=FBpp0070643	name=CHOp24	parent=FBgn0029709,FBtr0070675	dbxref=FlyBase:FBpp0070643,FlyBase_Annotation_IDs:CG3564-PA,GB_protein:AAF45951.1,REFSEQ:NP_572165,GB_protein:AAF45951,FlyMine:FBpp0070643,modMine:FBpp0070643	MD5=6c3a127d81f2b921f4e35b8b79c9d1b6	length=208	NP_724495	CHOp24	FBpp0070643	contig07152	66.67	189	63	4e-75	276
ID=FBpp0077911	name=CG4365-PA	parent=FBgn0037024,FBtr0078253	dbxref=FlyBase:FBpp0077911,FlyBase_Annotation_IDs:CG4365-PA,GB_protein:AAF51642.2,REFSEQ:NP_649258,GB_protein:AAF51642,FlyMine:FBpp0077911,modMine:FBpp0077911	MD5=a41f22b32e1ffb7bd4c5ee9816e9d11e	length=305	FBpp0081185	CG2358	FBpp0077911	contig05862	51.33	300	133	2e-74	274
ID=FBpp0081209	name=CG18048-PA	parent=FBgn0037435,FBtr0081712	dbxref=FlyBase:FBpp0081209,FlyBase_Annotation_IDs:CG18048-PA,GB_protein:AAF54134.2,REFSEQ:NP_649646,GB_protein:AAF54134,FlyMine:FBpp0081209,modMine:FBpp0081209	MD5=a94d571a85f8956dc5a104fb576d91f1	length=441	FBpp0071562	CG4038	FBpp0081209	contig05822	44.35	354	185	7e-74	273
ID=FBpp0080489	name=glu-PA	parent=FBgn0015391,FBtr0080935	dbxref=FlyBase:FBpp0080489,FlyBase_Annotation_IDs:CG11397-PA,GB_protein:AAF53560.1,REFSEQ:NP_723996,GB_protein:AAF53560,FlyMine:FBpp0080489,modMine:FBpp0080489	MD5=784c2924671cae10c08d632ab0b1fa3b	length=1409	FBpp0070368	CG3724	FBpp0080489	contig10657	59.57	235	95	4e-103	272
ID=FBpp0086578	name=Ercc1-PA	parent=FBgn0028434,FBtr0087448	dbxref=FlyBase:FBpp0086578,FlyBase_Annotation_IDs:CG10215-PA,GB_protein:AAF58196.1,REFSEQ:NP_477468,GB_protein:AAF58196,FlyMine:FBpp0086578,modMine:FBpp0086578	MD5=97a776a5de3db1120068bfb991301e13	length=259	FBpp0076330	CG7108	FBpp0086578	contig09223	56.85	248	107	3e-73	270
ID=FBpp0078583	name=CG9804-PA	parent=FBgn0037251,FBtr0078943	dbxref=FlyBase:FBpp0078583,FlyBase_Annotation_IDs:CG9804-PA,GB_protein:AAF52124.1,REFSEQ:NP_649472,GB_protein:AAF52124,FlyMine:FBpp0078583,modMine:FBpp0078583	MD5=1f9e82e55800b6e5962652be17facba4	length=234	FBpp0071700	CG3045	FBpp0078583	contig13057	61.75	217	82	5e-73	269
ID=FBpp0084948	name=Tpi-PA	parent=FBgn0086355,FBtr0085582	dbxref=FlyBase:FBpp0084948,FlyBase_Annotation_IDs:CG2171-PA,GB_protein:AAN14218.1,REFSEQ:NP_788764,GB_protein:AAN14218,FlyMine:FBpp0084948,modMine:FBpp0084948	MD5=3f759e5a45645903bea5450dd0a5cce6	length=348	FBpp0079622	CG6187	FBpp0084948	contig00990	76.92	169	39	2e-72	268
ID=FBpp0079305	name=CG13097-PA	parent=FBgn0032051,FBtr0079697	dbxref=FlyBase:FBpp0079305,FlyBase_Annotation_IDs:CG13097-PA,GB_protein:AAF52688.1,REFSEQ:NP_609237,GB_protein:AAF52688,FlyMine:FBpp0079305,modMine:FBpp0079305	MD5=e7b7ae911f598d4602f12250893a2134	length=662	FBpp0078732	CG31915	FBpp0079305	contig03656	63.29	207	76	1e-71	267
ID=FBpp0085461	name=Eb1-PB	parent=FBgn0027066,FBtr0086127	dbxref=FlyBase:FBpp0085461,FlyBase_Annotation_IDs:CG3265-PB,GB_protein:AAM70827.1,REFSEQ:NP_610233,GB_protein:AAM70827	MD5=fc55b43a1f23b55cc9931a81f9d86d39	length=291	FBpp0076000	CG6404	FBpp0085461	contig10337	76.19	168	38	3e-71	264
ID=FBpp0087342	name=CG12343-PA	parent=FBgn0033556,FBtr0088247	dbxref=FlyBase:FBpp0087342,FlyBase_Annotation_IDs:CG12343-PA,GB_protein:AAF58745.1,REFSEQ:NP_610617,GB_protein:AAF58745,FlyMine:FBpp0087342,modMine:FBpp0087342	MD5=da5b96d2d4c73ac44cf6b79180cf4db4	length=226	FBpp0087335	CG7704	FBpp0087342	contig07755	65.22	207	72	5e-71	263
ID=FBpp0289977	name=CG12077-PB	parent=FBgn0035435,FBtr0300753	dbxref=REFSEQ:NP_647804,GB_protein:AAF47758,FlyBase:FBpp0289977,FlyBase_Annotation_IDs:CG12077-PB,FlyMine:FBpp0289977,modMine:FBpp0289977	MD5=bbfe914261a1e70c307f790db42afecc	length=286	AAF53072.1	CG12077	FBpp0289977	contig17130	51.81	276	133	1e-70	262
ID=FBpp0077159	name=RpL40-PA	parent=FBgn0003941,FBtr0077470	dbxref=FlyBase:FBpp0077159,FlyBase_Annotation_IDs:CG2960-PA,GB_protein:AAF51034.1,REFSEQ:NP_476776,GB_protein:AAF51034,FlyMine:FBpp0077159,modMine:FBpp0077159	MD5=3824e45873c9c7aca3862cf0874c0f2b	length=128	FBpp0099642	CG17768	FBpp0077159	contig21194	99.22	128	1	8e-71	260
ID=FBpp0087203	name=Syx6-PE	parent=FBgn0037084,FBtr0088102	dbxref=FlyBase:FBpp0087203,FlyBase_Annotation_IDs:CG7736-PE,GB_protein:AAM68721.1,FlyBase_Annotation_IDs:CG7736-PC,REFSEQ:NP_995816,GB_protein:AAM68721,FlyMine:FBpp0087203,modMine:FBpp0087203	MD5=860934c2491375e75f353555c1d13012	length=339	FBpp0076457	CG7528	FBpp0087203	contig15046	59.67	243	95	1e-69	259
ID=FBpp0071808	name=RpL23-PA	parent=FBgn0010078,FBtr0071897	dbxref=GB_protein:AAF46914.1,FlyBase:FBpp0071808,FlyBase_Annotation_IDs:CG3661-PA,REFSEQ:NP_523813,GB_protein:AAF46914,FlyMine:FBpp0071808,modMine:FBpp0071808	MD5=91472336627593eb0a972b29a50a5e93	length=140	FBpp0084241	CG10425	FBpp0071808	contig10412	96.95	131	4	5e-70	258
ID=FBpp0075595	name=CG10222-PA	parent=FBgn0036356,FBtr0075861	dbxref=GB_protein:AAF49823.1,GB_protein:AAF49823.2,FlyBase:FBpp0075595,FlyBase_Annotation_IDs:CG10222-PA,REFSEQ:NP_648641,GB_protein:AAF49823,FlyMine:FBpp0075595,modMine:FBpp0075595	MD5=92fed900b46b765ad5b99d7043f95d61	length=307	FBpp0082758	CG14899	FBpp0075595	contig12467	51.81	276	127	1e-69	258
ID=FBpp0085119	name=CG1542-PA	parent=FBgn0039828,FBtr0085757	dbxref=FlyBase:FBpp0085119,FlyBase_Annotation_IDs:CG1542-PA,GB_protein:AAF57129.1,REFSEQ:NP_651850,GB_protein:AAF57129,FlyMine:FBpp0085119,modMine:FBpp0085119	MD5=c6d08a72af1b3cf21768e480f079f47f	length=307	FBpp0075952	CG6233	FBpp0085119	contig13460	58.54	246	99	2e-69	258
ID=FBpp0072930	name=PHGPx-PC	parent=FBgn0035438,FBtr0073066	dbxref=FlyBase:FBpp0072930,FlyBase_Annotation_IDs:CG12013-PC,GB_protein:AAN11561.1,REFSEQ:NP_728868,GB_protein:AAN11561,FlyMine:FBpp0072930,modMine:FBpp0072930	MD5=81b2b418d766a664aebe727462b4f28f	length=198	FBpp0080489	CG11397	FBpp0072930	contig10474	71.95	164	46	5e-69	256
ID=FBpp0078448	name=Prosbeta7-PA	parent=FBgn0250746,FBtr0078805	dbxref=FlyBase:FBpp0078448,FlyBase_Annotation_IDs:CG12000-PA,GB_protein:AAF52041.1,REFSEQ:NP_649529,GB_protein:AAF52041	MD5=087beae4556be65dd117d3118c6bff23	length=268	FBpp0070653	CG2984	FBpp0078448	contig12242	48.29	263	133	4e-69	256
ID=FBpp0072081	name=eIF-5A-PB	parent=FBgn0034967,FBtr0072172	dbxref=FlyBase:FBpp0072081,FlyBase_Annotation_IDs:CG3186-PB,GB_protein:AAM68297.1,REFSEQ:NP_726411,GB_protein:AAM68297,FlyMine:FBpp0072081,modMine:FBpp0072081	MD5=c7cb54e1f8c2de4e5aea6fb4f583c3c9	length=159	FBpp0080729	CG10637	FBpp0072081	contig00909	76.88	160	36	8e-68	251
ID=FBpp0077290	name=CG3326-PA	parent=FBgn0031519,FBtr0077603	dbxref=FlyBase:FBpp0077290,FlyBase_Annotation_IDs:CG3326-PA,GB_protein:AAF51127.2,REFSEQ:NP_608763,GB_protein:AAF51127,FlyMine:FBpp0077290,modMine:FBpp0077290	MD5=7c943067e208ac7000414bf79fd0264a	length=523	FBpp0071194	CG1789	FBpp0077290	contig12675	46.26	294	157	4e-67	251
ID=FBpp0078349	name=Vha26-PB	parent=FBgn0015324,FBtr0078700	dbxref=FlyBase:FBpp0078349,FlyBase_Annotation_IDs:CG1088-PB,GB_protein:AAF51997.1,REFSEQ:NP_524237,GB_protein:AAF51997	MD5=31a012818729f11dddd32a3732cfbc05	length=226	FBpp0077790	CG2720	FBpp0078349	contig04378	73.01	226	61	2e-67	250
ID=FBpp0079602	name=CG31716-PE	parent=FBgn0051716,FBtr0080012	dbxref=FlyBase:FBpp0079602,FlyBase_Annotation_IDs:CG31716-PE,GB_protein:AAN10749.1,REFSEQ:NP_723582,GB_protein:AAN10749	MD5=ba146f38c080427df7412f2ccac82bf1	length=1051	FBpp0071223	CG32708	FBpp0079602	contig12021	84.93	146	22	1e-65	248
ID=FBpp0075403	name=Pdi-PD	parent=FBgn0014002,FBtr0075650	dbxref=FlyBase:FBpp0075403,FlyBase_Annotation_IDs:CG6988-PD,GB_protein:AAN11793.1,FlyBase_Annotation_IDs:CG6988-PC,REFSEQ:NP_730033,GB_protein:AAN11793,FlyMine:FBpp0075403,modMine:FBpp0075403	MD5=1af7ab10b069c2d10bba6ea5edfa6f03	length=190	FBpp0077043	CG14618	FBpp0075403	contig06153	70.73	164	48	4e-66	246
ID=FBpp0077226	name=CG2818-PA	parent=FBgn0031566,FBtr0077537	dbxref=FlyBase:FBpp0077226,FlyBase_Annotation_IDs:CG2818-PA,GB_protein:AAF51071.3,REFSEQ:NP_608804,GB_protein:AAF51071,FlyMine:FBpp0077226,modMine:FBpp0077226	MD5=0dbe10a728ba53922856e11daa75a784	length=707	FBpp0071849	CG17807	FBpp0077226	contig19203	64.89	188	66	2e-65	246
ID=FBpp0081207	name=CG10298-PA	parent=FBgn0037432,FBtr0081710	dbxref=FlyBase:FBpp0081207,FlyBase_Annotation_IDs:CG10298-PA,GB_protein:AAF54137.1,REFSEQ:NP_649643,GB_protein:AAF54137,FlyMine:FBpp0081207,modMine:FBpp0081207	MD5=a3f97f3c8c78859f76c8c6c66ee1378b	length=187	FBpp0077714	CG4033	FBpp0081207	contig13727	62.92	178	66	3e-66	246
ID=FBpp0087115	name=RpS11-PC	parent=FBgn0033699,FBtr0088007	dbxref=FlyBase:FBpp0087115,FlyBase_Annotation_IDs:CG8857-PC,GB_protein:AAM71028.1,REFSEQ:NP_725114,GB_protein:AAM71028,FlyMine:FBpp0087115,modMine:FBpp0087115	MD5=038e064738fe0ce33cf03a06f5707dc8	length=155	FBpp0073204	CG7479	FBpp0087115	contig15272	79.35	155	32	2e-66	246
ID=FBpp0082583	name=Su(var)3-9-PA	parent=FBgn0003600,FBtr0083129	dbxref=FlyBase:FBpp0082583,FlyBase_Annotation_IDs:CG6476-PA,GB_protein:AAF55154.1,REFSEQ:NP_524357,GB_protein:AAF55154,FlyMine:FBpp0082583,modMine:FBpp0082583	MD5=3041a8ce20381d77f08eacc5ea7cd740	length=635	FBpp0072151	CG4817	FBpp0082583	contig09032	41.69	367	194	1e-75	245
ID=FBpp0086042	name=CG6401-PA	parent=FBgn0034270,FBtr0086882	dbxref=FlyBase:FBpp0086042,FlyBase_Annotation_IDs:CG6401-PA,GB_protein:AAF57802.1,REFSEQ:NP_611257,GB_protein:AAF57802,FlyMine:FBpp0086042,modMine:FBpp0086042	MD5=704afe97e56f311f46d5092e91c5a7d8	length=479	FBpp0083802	CG6779	FBpp0086042	contig21805	52.94	255	119	4e-65	244
ID=FBpp0075999	name=CG7949-PA	parent=FBgn0036107,FBtr0076270	dbxref=FlyBase:FBpp0075999,FlyBase_Annotation_IDs:CG7949-PA,GB_protein:AAF50128.1,REFSEQ:NP_648416,GB_protein:AAF50128,FlyMine:FBpp0075999,modMine:FBpp0075999	MD5=b5a67f141c4d54b804f366798c19bc22	length=156	FBpp0085119	CG1542	FBpp0075999	contig14372	76.16	151	36	4e-65	242
ID=FBpp0074742	name=CG32210-PA	parent=FBgn0052210,FBtr0074974	dbxref=GB_protein:AAF49146.2,FlyBase:FBpp0074742,FlyBase_Annotation_IDs:CG32210-PA,REFSEQ:NP_730427,GB_protein:AAF49146,FlyMine:FBpp0074742,modMine:FBpp0074742	MD5=334873b0511f43c7a4e2d9d1ccdcdc60	length=1747	FBpp0080488	CG13277	FBpp0074742	contig21612	58.6	186	77	2e-63	241
ID=FBpp0071766	name=RpS16-PA	parent=FBgn0034743,FBtr0071855	dbxref=FlyBase:FBpp0071766,FlyBase_Annotation_IDs:CG4046-PA,GB_protein:AAF46862.1,REFSEQ:NP_611685,GB_protein:AAF46862,FlyMine:FBpp0071766,modMine:FBpp0071766	MD5=e7f0408a4696f9329449eb7f556de5eb	length=148	FBpp0075686	CG10418	FBpp0071766	contig05256	89.86	148	15	2e-63	236
ID=FBpp0082522	name=Oscp-PA	parent=FBgn0016691,FBtr0083063	dbxref=FlyBase:FBpp0082522,FlyBase_Annotation_IDs:CG4307-PA,GB_protein:AAF55156.1,REFSEQ:NP_524358,GB_protein:AAF55156,FlyMine:FBpp0082522,modMine:FBpp0082522	MD5=681e3e4e217d034ab53eca3bd98fd250	length=209	FBpp0084307	CG4743	FBpp0082522	contig07416	64.48	183	65	5e-63	236
ID=FBpp0090943	name=U3-55K-PA	parent=FBgn0053505,FBtr0091445	dbxref=FlyBase:FBpp0090943,FlyBase_Annotation_IDs:CG33505-PA,GB_protein:AAX52704.1,REFSEQ:NP_001014529,GB_protein:AAX52704,FlyMine:FBpp0090943,modMine:FBpp0090943	MD5=2400e44f63b78bcf0191f6ccbf25d8ae	length=484	FBpp0087152	CG8975	FBpp0090943	contig04772	46.52	273	142	2e-62	236
ID=FBpp0071416	name=CG15309-PA	parent=FBgn0030183,FBtr0071487	dbxref=FlyBase:FBpp0071416,FlyBase_Annotation_IDs:CG15309-PA,GB_protein:AAF46560.1,REFSEQ:NP_572609,GB_protein:AAF46560,FlyMine:FBpp0071416,modMine:FBpp0071416	MD5=a893191690f860763b25ecce84704d07	length=114	FBpp0071579	CG10082	FBpp0071416	contig02510	95.61	114	5	4e-63	234
ID=FBpp0084349	name=Dak1-PA	parent=FBgn0028833,FBtr0084976	dbxref=FlyBase:FBpp0084349,FlyBase_Annotation_IDs:CG6092-PA,GB_protein:AAF56560.1,REFSEQ:NP_651456,GB_protein:AAF56560,FlyMine:FBpp0084349,modMine:FBpp0084349	MD5=5acbba7687dc3a507be659918c9ed195	length=253	FBpp0083581	CG6015	FBpp0084349	contig11571	65.96	188	60	6e-62	233
ID=FBpp0110496	name=CG17698-PC	parent=FBgn0040056,FBtr0111168	dbxref=FlyBase_Annotation_IDs:CG17698-PC,GB_protein:EAA45979.1,FlyBase:FBpp0110496,REFSEQ:NP_001036633,GB_protein:EAL24539	MD5=ba03bd8f4db1d1a4aa51ace0a88b9bd0	length=676	FBpp0072569	CG9160	FBpp0110496	contig02684	81.99	161	29	2e-61	233
ID=FBpp0071198	name=Rbm13	parent=FBgn0030067,FBtr0071255	dbxref=FlyBase:FBpp0071198,FlyBase_Annotation_IDs:CG10648-PA,GB_protein:AAF46420.1,REFSEQ:NP_572508,GB_protein:AAF46420,FlyMine:FBpp0071198,modMine:FBpp0071198	MD5=ad88df6b226750b3d3dd34b7a18a7074	length=343	NP_001163565	Rbm13	FBpp0071198	contig13646	72.87	188	51	1e-60	229
ID=FBpp0071771	name=bonsai-PA	parent=FBgn0026261,FBtr0071860	dbxref=FlyBase:FBpp0071771,FlyBase_Annotation_IDs:CG4207-PA,GB_protein:AAF46869.1,REFSEQ:NP_611691,GB_protein:AAF46869,FlyMine:FBpp0071771,modMine:FBpp0071771	MD5=577b8c4a8c49f2c856097b073951211a	length=280	FBpp0074800	CG10424	FBpp0071771	contig06612	62.43	173	65	2e-60	228
ID=FBpp0075148	name=CG33158-PB	parent=FBgn0053158,FBtr0075390	dbxref=FlyBase:FBpp0075148,FlyBase_Annotation_IDs:CG33158-PB,GB_protein:AAF49461.3,REFSEQ:NP_788515,GB_protein:AAF49461,FlyMine:FBpp0075148,modMine:FBpp0075148	MD5=ea1a4421c7dc73d6d4c395a1840c208e	length=1033	FBpp0099977	CG1410	FBpp0075148	contig06824	37.91	401	238	8e-60	228
ID=FBpp0085586	name=RpS18-PA	parent=FBgn0010411,FBtr0086274	dbxref=FlyBase:FBpp0085586,FlyBase_Annotation_IDs:CG8900-PA,GB_protein:AAF57491.1,REFSEQ:NP_476964,GB_protein:AAF57491,FlyMine:FBpp0085586,modMine:FBpp0085586	MD5=97ba9ef101737c9989d87e4dd680b173	length=152	FBpp0080044	CG6523	FBpp0085586	contig21725	81.68	131	24	3e-60	226
ID=FBpp0070117	name=Roc1a	parent=FBgn0025638,FBtr0070122	dbxref=FlyBase_Annotation_IDs:CG16982-PA,FlyBase:FBpp0070117,GB_protein:AAF45536,REFSEQ:NP_569852,FlyMine:FBpp0070117,modMine:FBpp0070117	MD5=0b2b0eb7e4a53b7bc0514af4a08964da	length=108	FBpp0072126	Roc1a	FBpp0070117	contig22916	90.83	109	9	6e-60	224
ID=FBpp0074800	name=CG10424-PA	parent=FBgn0036848,FBtr0075033	dbxref=FlyBase:FBpp0074800,FlyBase_Annotation_IDs:CG10424-PA,GB_protein:AAF49189.1,REFSEQ:NP_649090,GB_protein:AAF49189,FlyMine:FBpp0074800,modMine:FBpp0074800	MD5=8e99fdb077e2caffb01fa0663ecee2cb	length=300	FBpp0073073	CG1333	FBpp0074800	contig14564	58.03	193	80	6e-59	223
ID=FBpp0290035	name=CG17209-PC	parent=FBgn0030687,FBtr0300811	dbxref=REFSEQ:NP_001096987,GB_protein:ABW09418,FlyBase:FBpp0290035,FlyBase_Annotation_IDs:CG17209-PC,FlyMine:FBpp0290035,modMine:FBpp0290035	MD5=0015ba6de5f9bc7028868e4a0ed776fd	length=1383	AAF53166.2	CG17209	FBpp0290035	contig09226	62.86	175	64	3e-58	223
ID=FBpp0070242	name=eIF4E	parent=FBgn0040368,FBtr0070252	dbxref=FlyBase:FBpp0070242,FlyBase_Annotation_IDs:CG32859-PA,GB_protein:AAF45584.2,REFSEQ:NP_726718,GB_protein:AAF45584,FlyMine:FBpp0070242,modMine:FBpp0070242	MD5=96649d07cfed1bf98412e5f45ba4a651	length=429	NP_648837	eIF4E	FBpp0070242	contig08649	52.06	194	89	6e-58	220
ID=FBpp0072132	name=Dcp1-PA	parent=FBgn0034921,FBtr0072223	dbxref=FlyBase:FBpp0072132,FlyBase_Annotation_IDs:CG11183-PA,GB_protein:AAF47089.1,REFSEQ:NP_611842,GB_protein:AAF47089	MD5=4a804f52953b598aefeb3510c87e9510	length=372	FBpp0077487	CG10882	FBpp0072132	contig06457	48.63	255	105	1e-57	219
ID=FBpp0074129	name=Rrp45-PA	parent=FBgn0030789,FBtr0074355	dbxref=FlyBase:FBpp0074129,FlyBase_Annotation_IDs:CG9606-PA,GB_protein:AAF48665.2,REFSEQ:NP_573163,GB_protein:AAF48665,FlyMine:FBpp0074129,modMine:FBpp0074129	MD5=312f802ba76fa2916508a715be52917c	length=412	FBpp0071259	CG12135	FBpp0074129	contig08018	42.21	263	152	2e-57	219
ID=FBpp0072908	name=CG17737-PA	parent=FBgn0035423,FBtr0073044	dbxref=FlyBase:FBpp0072908,FlyBase_Annotation_IDs:CG17737-PA,GB_protein:AAF47744.1,REFSEQ:NP_647792,GB_protein:AAF47744,FlyMine:FBpp0072908,modMine:FBpp0072908	MD5=7b25efa0661200833d610e309f6811a4	length=110	FBpp0078510	CG1129	FBpp0072908	contig08173	95.45	110	5	3e-58	218
ID=FBpp0071259	name=c12.1	parent=FBgn0040235,FBtr0071324	dbxref=FlyBase:FBpp0071259,FlyBase_Annotation_IDs:CG12135-PA,GB_protein:AAF46488.1,REFSEQ:NP_652605,GB_protein:AAF46488,FlyMine:FBpp0071259,modMine:FBpp0071259	MD5=88a47e6f20b5120247ea3d8db375fcd4	length=259	NP_001163766	c12.1	FBpp0071259	contig15049	60.64	249	97	4e-57	217
ID=FBpp0083629	name=CG5380-PA	parent=FBgn0038951,FBtr0084236	dbxref=FlyBase:FBpp0083629,FlyBase_Annotation_IDs:CG5380-PA,GB_protein:AAF55978.1,REFSEQ:NP_651029,GB_protein:AAF55978,FlyMine:FBpp0083629,modMine:FBpp0083629	MD5=2967fc7fdc5d7c1cc5fbf4f60eef87f9	length=293	FBpp0083160	CG5555	FBpp0083629	contig16484	78.95	152	32	1e-56	216
ID=FBpp0083131	name=Prp18-PA	parent=FBgn0027784,FBtr0083717	dbxref=FlyBase:FBpp0083131,FlyBase_Annotation_IDs:CG6011-PA,GB_protein:AAF55627.1,REFSEQ:NP_650776,GB_protein:AAF55627,FlyMine:FBpp0083131,modMine:FBpp0083131	MD5=5c502591cd27eb08c87ad293c6c1b930	length=340	FBpp0077885	CG5219	FBpp0083131	contig12249	74.81	135	34	3e-111	210
ID=FBpp0088641	name=Tim17b2-PA	parent=FBgn0020371,FBtr0089699	dbxref=FlyBase:FBpp0088641,FlyBase_Annotation_IDs:CG15257-PA,GB_protein:AAF53464.2,REFSEQ:NP_524746,GB_protein:AAF53464,FlyMine:FBpp0088641,modMine:FBpp0088641	MD5=96b9548c03a1825636842a759752db30	length=176	FBpp0086393	CG8414	FBpp0088641	contig16620	63.16	171	59	4e-55	209
ID=FBpp0071050	name=RpS14a	parent=FBgn0004403,FBtr0071094	dbxref=FlyBase:FBpp0071050,FlyBase_Annotation_IDs:CG1524-PB,GB_protein:AAF46297.1,REFSEQ:NP_524884,GB_protein:AAF46297	MD5=67c629577ede1be33d27f3af361fb96a	length=151	NP_001163282	RpS14a	FBpp0071050	contig12468	92.14	140	11	1e-54	207
ID=FBpp0087004	name=Ak6-PA	parent=FBgn0033754,FBtr0087891	dbxref=GB_protein:AAF58491.1,FlyBase:FBpp0087004,FlyBase_Annotation_IDs:CG8816-PA,REFSEQ:NP_610797,GB_protein:AAF58491,FlyMine:FBpp0087004,modMine:FBpp0087004	MD5=76506df1522d6d5a19c86d3784322759	length=175	FBpp0076710	CG7398	FBpp0087004	contig08426	53.94	165	76	3e-54	206
ID=FBpp0081283	name=CG10903-PA	parent=FBgn0037543,FBtr0081787	dbxref=FlyBase:FBpp0081283,FlyBase_Annotation_IDs:CG10903-PA,GB_protein:AAF54183.1,REFSEQ:NP_649762,GB_protein:AAF54183,FlyMine:FBpp0081283,modMine:FBpp0081283	MD5=9891999ca973e0eac6bb87032f8b1d35	length=276	FBpp0081756	CG4082	FBpp0081283	contig21959	69.78	139	42	5e-102	204
ID=FBpp0081466	name=ird1-PA	parent=FBgn0260935,FBtr0081986	dbxref=FlyBase:FBpp0081466,FlyBase_Annotation_IDs:CG9746-PA,GB_protein:AAF54342.1,REFSEQ:NP_649868,GB_protein:AAF54342,FlyMine:FBpp0081466,modMine:FBpp0081466	MD5=72f3d6a590b98598469d81dba2f37c19	length=1342	FBpp0071771	CG4207	FBpp0081466	contig22362	40.91	286	147	5e-66	203
ID=FBpp0081906	name=CG14721-PA	parent=FBgn0037942,FBtr0082430	dbxref=FlyBase:FBpp0081906,FlyBase_Annotation_IDs:CG14721-PA,GB_protein:AAF54690.2,REFSEQ:NP_650110,GB_protein:AAF54690,FlyMine:FBpp0081906,modMine:FBpp0081906	MD5=9a841e1e79578582bff268f3dbe5afe1	length=345	FBpp0088490	CG4260	FBpp0081906	contig17485	45.28	254	135	8e-53	203
ID=FBpp0080787	name=Top3alpha-PA	parent=FBgn0040268,FBtr0081246	dbxref=FlyBase:FBpp0080787,FlyBase_Annotation_IDs:CG10123-PA,GB_protein:AAF53813.2,REFSEQ:NP_523602,GB_protein:AAF53813,FlyMine:FBpp0080787,modMine:FBpp0080787	MD5=ccfb468a2c4ff003d0609c0457401236	length=1250	FBpp0070336	CG3806	FBpp0080787	contig00414	30.99	513	296	3e-97	201
ID=FBpp0082590	name=CG31344-PA	parent=FBgn0051344,FBtr0083136	dbxref=FlyBase:FBpp0082590,FlyBase_Annotation_IDs:CG31344-PA,GB_protein:AAN13634.1,REFSEQ:NP_650433,GB_protein:AAN13634,FlyMine:FBpp0082590,modMine:FBpp0082590	MD5=687ea308f970ea24520742d26fb1f3d5	length=403	FBpp0086098	CG4878	FBpp0082590	contig16664	39.33	267	160	1e-52	201
ID=FBpp0074121	name=CG9099-PA	parent=FBgn0030802,FBtr0074347	dbxref=FlyBase:FBpp0074121,FlyBase_Annotation_IDs:CG9099-PA,GB_protein:AAF48679.3,REFSEQ:NP_573176,GB_protein:AAF48679,FlyMine:FBpp0074121,modMine:FBpp0074121	MD5=3e803a862c83dd43214eb48edee8024d	length=189	FBpp0072658	CG12018	FBpp0074121	contig18365	59.09	198	63	3e-52	200
ID=FBpp0078496	name=MED31-PA	parent=FBgn0037262,FBtr0078856	dbxref=FlyBase:FBpp0078496,FlyBase_Annotation_IDs:CG1057-PA,GB_protein:AAF52111.1,REFSEQ:NP_649483,GB_protein:AAF52111,FlyMine:FBpp0078496,modMine:FBpp0078496	MD5=7a23b52d34f950cf50ac516f230e86c5	length=204	FBpp0070654	CG3000	FBpp0078496	contig13995	81.48	108	20	4e-52	199
ID=FBpp0078391	name=Rga-PB	parent=FBgn0017550,FBtr0078742	dbxref=FlyBase:FBpp0078391,FlyBase_Annotation_IDs:CG2161-PB,GB_protein:AAN13250.1,REFSEQ:NP_524239,GB_protein:AAN13250,FlyMine:FBpp0078391,modMine:FBpp0078391	MD5=c05806e8fa6478a7df540d6c993ecd56	length=579	FBpp0288673	CG2974	FBpp0078391	contig08182	47.54	284	87	3e-49	192
ID=FBpp0080044	name=CG6523-PA	parent=FBgn0032509,FBtr0080465	dbxref=FlyBase:FBpp0080044,FlyBase_Annotation_IDs:CG6523-PA,GB_protein:AAF53288.1,REFSEQ:NP_609641,GB_protein:AAF53288,FlyMine:FBpp0080044,modMine:FBpp0080044	MD5=648f3efe1b7a429eca3d151f90f0044a	length=216	FBpp0070409	CG3460	FBpp0080044	contig19889	57.63	177	74	9e-50	192
ID=FBpp0084345	name=RpL34a-PA	parent=FBgn0039406,FBtr0084972	dbxref=FlyBase:FBpp0084345,FlyBase_Annotation_IDs:CG6090-PA,GB_protein:AAF56564.2,REFSEQ:NP_651460,GB_protein:AAF56564,FlyMine:FBpp0084345,modMine:FBpp0084345	MD5=01448c99d7316abc899d8a34ad6ecf0b	length=162	FBpp0083132	CG6007	FBpp0084345	contig07431	82.41	108	19	6e-49	188
ID=FBpp0084144	name=CG11920-PA	parent=FBgn0039274,FBtr0084769	dbxref=FlyBase:FBpp0084144,FlyBase_Annotation_IDs:CG11920-PA,GB_protein:AAF56395.1,REFSEQ:NP_651335,GB_protein:AAF56395,FlyMine:FBpp0084144,modMine:FBpp0084144	MD5=2a8ee3f371a4ed7779962fc23a8b0b40	length=298	FBpp0113035	CG5923	FBpp0084144	contig19961	55.21	163	58	4e-48	187
ID=FBpp0086971	name=Nacalpha-PB	parent=FBgn0086904,FBtr0087858	dbxref=FlyBase:FBpp0086971,FlyBase_Annotation_IDs:CG8759-PB,GB_protein:AAF58457.1,REFSEQ:NP_477216,GB_protein:AAF58457,FlyMine:FBpp0086971,modMine:FBpp0086971	MD5=6cf34b56a6783d3da562f1ee380609de	length=217	FBpp0288463	CG7394	FBpp0086971	contig07206	65.93	226	67	3e-48	187
ID=FBpp0074563	name=Alr-PA	parent=FBgn0031068,FBtr0074794	dbxref=FlyBase:FBpp0074563,FlyBase_Annotation_IDs:CG12534-PA,GB_protein:AAF49017.2,REFSEQ:NP_608353,GB_protein:AAF49017,REFSEQ:NP_608353,GB_protein:AAF49017,FlyMine:FBpp0074563,modMine:FBpp0074563	MD5=0b87b405cd2cb2c3fecc7fb8474d6e3a	length=261	FBpp0074518	CG12529	FBpp0074563	contig18704	54.66	161	70	7e-48	186
ID=FBpp0088444	name=Sam-S-PB	parent=FBgn0005278,FBtr0089428	dbxref=FlyBase:FBpp0088444,FlyBase_Annotation_IDs:CG2674-PB,GB_protein:AAF51558.1,REFSEQ:NP_722599,GB_protein:AAF51558,FlyMine:FBpp0088444,modMine:FBpp0088444	MD5=fdec4ab21d5945c2f6c8ea5e844955b8	length=200	FBpp0073906	CG8288	FBpp0088444	contig02370	93.41	91	6	2e-46	180
ID=FBpp0082851	name=CG5292-PA	parent=FBgn0038491,FBtr0083410	dbxref=FlyBase:FBpp0082851,FlyBase_Annotation_IDs:CG5292-PA,GB_protein:AAF55401.1,REFSEQ:NP_650610,GB_protein:AAF55401,FlyMine:FBpp0082851,modMine:FBpp0082851	MD5=6d02ceaa4daa181718a42706e854af2c	length=160	FBpp0079582	CG5037	FBpp0082851	contig00832	60.4	149	59	5e-46	179
ID=FBpp0086795	name=Roe1-PA	parent=FBgn0014877,FBtr0087675	dbxref=FlyBase:FBpp0086795,FlyBase_Annotation_IDs:CG6155-PA,GB_protein:AAF58354.1,REFSEQ:NP_610886,GB_protein:AAF58354,FlyMine:FBpp0086795,modMine:FBpp0086795	MD5=6eccc9cf1550718320e4a1b07cfe837e	length=213	FBpp0077502	CG7261	FBpp0086795	contig01208	51.4	179	86	1e-45	178
ID=FBpp0078007	name=Syx7-PA	parent=FBgn0086377,FBtr0078351	dbxref=FlyBase:FBpp0078007,FlyBase_Annotation_IDs:CG5081-PA,GB_protein:AAF51725.1,REFSEQ:NP_730632,GB_protein:AAF51725,FlyMine:FBpp0078007,modMine:FBpp0078007	MD5=8a39c5ed8656829618a3316e532a9f5a	length=282	FBpp0080922	CG2637	FBpp0078007	contig16089	77.68	112	25	1e-44	176
ID=FBpp0071846	name=RpS24-PA	parent=FBgn0261596,FBtr0071935	dbxref=FlyBase:FBpp0071846,FlyBase_Annotation_IDs:CG3751-PA,GB_protein:AAF46871.1,REFSEQ:NP_611693,GB_protein:AAF46871,FlyMine:FBpp0071846,modMine:FBpp0071846	MD5=7590e7be4b230828427f6faf5d27238c	length=131	FBpp0080829	CG10466	FBpp0071846	contig13119	85.42	96	14	8e-45	174
ID=FBpp0078433	name=RpII18-PA	parent=FBgn0003275,FBtr0078787	dbxref=FlyBase:FBpp0078433,FlyBase_Annotation_IDs:CG1163-PA,GB_protein:AAF52039.1,REFSEQ:NP_524910,GB_protein:AAF52039,FlyMine:FBpp0078433,modMine:FBpp0078433	MD5=b4cba6e4cf58bea2efc5b757186cd580	length=131	FBpp0077106	CG2976	FBpp0078433	contig02929	87.62	105	13	1e-44	174
ID=FBpp0079735	name=YL-1-PA	parent=FBgn0032321,FBtr0080146	dbxref=FlyBase:FBpp0079735,FlyBase_Annotation_IDs:CG4621-PA,GB_protein:AAF53038.1,REFSEQ:NP_609475,GB_protein:AAF53038,FlyMine:FBpp0079735,modMine:FBpp0079735	MD5=2b3b9700d02757360a7e3f7744c42bd3	length=351	FBpp0082412	CG3351	FBpp0079735	contig05951	51.5	301	109	2e-43	172
ID=FBpp0087704	name=shrb-PA	parent=FBgn0086656,FBtr0088623	dbxref=FlyBase:FBpp0087704,FlyBase_Annotation_IDs:CG8055-PA,GB_protein:AAF58977.2,REFSEQ:NP_610462,GB_protein:AAF58977,FlyMine:FBpp0087704,modMine:FBpp0087704	MD5=99a6da738faeb6a43409910b700b35da	length=226	FBpp0074662	CG7762	FBpp0087704	contig12072	71.11	180	51	2e-43	171
ID=FBpp0079443	name=hoip-PA	parent=FBgn0015393,FBtr0079846	dbxref=FlyBase:FBpp0079443,FlyBase_Annotation_IDs:CG3949-PA,GB_protein:AAF52798.2,REFSEQ:NP_524714,GB_protein:AAF52798,FlyMine:FBpp0079443,modMine:FBpp0079443	MD5=43324dbc09fbb618991714f746bad42b	length=127	FBpp0070952	CG3224	FBpp0079443	contig20473	83.46	127	21	1e-43	170
ID=FBpp0290815	name=Smc5-PE	parent=FBgn0052438,FBtr0301600	dbxref=REFSEQ:NP_996141,GB_protein:AAN12179,FlyBase:FBpp0290815,FlyBase_Annotation_IDs:CG32438-PE,FlyMine:FBpp0290815,modMine:FBpp0290815	MD5=d4c2eb8e5e00bcd44c97e261de51b8d2	length=1034	AAF58012.1	Smc5	FBpp0290815	contig16752	40.09	212	125	3e-42	170
ID=FBpp0084306	name=RpL27-PA	parent=FBgn0039359,FBtr0084932	dbxref=FlyBase:FBpp0084306,FlyBase_Annotation_IDs:CG4759-PA,GB_protein:AAF56495.1,REFSEQ:NP_651417,GB_protein:AAF56495,FlyMine:FBpp0084306,modMine:FBpp0084306	MD5=eaa1d2f62e656422362032085ffd53da	length=135	FBpp0086820	CG5970	FBpp0084306	contig20390	72.06	136	37	8e-43	167
ID=FBpp0088069	name=p47-PA	parent=FBgn0033179,FBtr0088997	dbxref=GB_protein:AAF59249.1,FlyBase:FBpp0088069,FlyBase_Annotation_IDs:CG11139-PA,REFSEQ:NP_610284,GB_protein:AAF59249,FlyMine:FBpp0088069,modMine:FBpp0088069	MD5=6940a5af9d97e30c1f924b8d79511f33	length=407	FBpp0073902	CG8231	FBpp0088069	contig16746	50	186	88	8e-69	166
ID=FBpp0088811	name=csul-PB	parent=FBgn0015925,FBtr0089872	dbxref=GB_protein:AAF58030.1,FlyBase:FBpp0088811,FlyBase_Annotation_IDs:CG3730-PB,REFSEQ:NP_725552,GB_protein:AAF58030,FlyMine:FBpp0088811,modMine:FBpp0088811	MD5=8b98f86a73cc3717adfa7581204954d0	length=605	FBpp0081459	CG8454	FBpp0088811	contig15116	46.78	171	90	3e-102	165
ID=FBpp0290882	name=rad50-PD	parent=FBgn0034728,FBtr0301668	dbxref=REFSEQ:NP_726199,GB_protein:AAF46847,FlyBase:FBpp0290882,FlyBase_Annotation_IDs:CG6339-PD,FlyMine:FBpp0290882,modMine:FBpp0290882	MD5=ed65b6d6e56948685cb1e87e0b31c020	length=1318	AAG22263.1	rad50	FBpp0290882	contig16743	28.34	367	261	3e-40	164
ID=FBpp0071373	name=l(1)G0230-PA	parent=FBgn0028342,FBtr0071438	dbxref=FlyBase:FBpp0071373,FlyBase_Annotation_IDs:CG2968-PA,GB_protein:AAF46561.1,REFSEQ:NP_572610,GB_protein:AAF46561,FlyMine:FBpp0071373,modMine:FBpp0071373	MD5=ca2107c2e02ed1027a0e7dcf9958d8f9	length=157	FBpp0078337	CG10018	FBpp0071373	contig07776	69.83	116	35	3e-41	162
ID=FBpp0088674	name=r-PB	parent=FBgn0003189,FBtr0089733	dbxref=GB_protein:AAS65389.1,FlyBase:FBpp0088674,FlyBase_Annotation_IDs:CG18572-PB,REFSEQ:NP_996488,GB_protein:AAS65389,FlyMine:FBpp0088674,modMine:FBpp0088674	MD5=6c8e639f02c91ef8e1aed021a5bab269	length=1387	FBpp0086701	CG8415	FBpp0088674	contig17766	58.04	143	60	1e-39	162
ID=FBpp0076359	name=RpL14-PA	parent=FBgn0017579,FBtr0076633	dbxref=FlyBase:FBpp0076359,FlyBase_Annotation_IDs:CG6253-PA,GB_protein:AAF50393.1,REFSEQ:NP_523975,GB_protein:AAF50393,FlyMine:FBpp0076359,modMine:FBpp0076359	MD5=a8770f33c4e9685bb6fcb587b1869f19	length=166	FBpp0077335	CG17219	FBpp0076359	contig08178	55.15	136	61	1e-40	160
ID=FBpp0076883	name=CG10673-PA	parent=FBgn0035590,FBtr0077180	dbxref=FlyBase:FBpp0076883,FlyBase_Annotation_IDs:CG10673-PA,GB_protein:AAF50799.1,REFSEQ:NP_647948,GB_protein:AAF50799,FlyMine:FBpp0076883,modMine:FBpp0076883	MD5=4eb4a3a92f228826534b1dc85b31872b	length=224	FBpp0072144	CG17611	FBpp0076883	contig13624	49.07	161	77	6e-44	157
ID=FBpp0075967	name=l(3)01239-PA	parent=FBgn0010741,FBtr0076238	dbxref=FlyBase:FBpp0075967,FlyBase_Annotation_IDs:CG6302-PA,GB_protein:AAF50107.1,REFSEQ:NP_729659,GB_protein:AAF50107,FlyMine:FBpp0075967,modMine:FBpp0075967	MD5=02250d757427f2654de77f5ec9c3fce0	length=143	FBpp0088641	CG15257	FBpp0075967	contig10414	55.63	142	59	1e-38	154
ID=FBpp0081196	name=CG1307-PB	parent=FBgn0026566,FBtr0081698	dbxref=FlyBase:FBpp0081196,FlyBase_Annotation_IDs:CG1307-PB,GB_protein:AAN13366.1,REFSEQ:NP_731106,GB_protein:AAN13366,FlyMine:FBpp0081196,modMine:FBpp0081196	MD5=fad5152ab39195e8848758069dda4b3a	length=186	FBpp0082867	CG3983	FBpp0081196	contig23291	66.67	114	38	1e-38	154
ID=FBpp0072130	name=Upf3-PB	parent=FBgn0034923,FBtr0072221	dbxref=FlyBase:FBpp0072130,FlyBase_Annotation_IDs:CG11184-PB,GB_protein:AAF47091.2,REFSEQ:NP_726375,GB_protein:AAF47091,FlyMine:FBpp0072130,modMine:FBpp0072130	MD5=7e086a07947f6f1bd54944841ea13b7c	length=492	FBpp0083293	CG10881	FBpp0072130	contig03628	40.51	158	94	8e-36	147
ID=FBpp0080730	name=Nak-PB	parent=FBgn0015772,FBtr0081188	dbxref=FlyBase:FBpp0080730,FlyBase_Annotation_IDs:CG10637-PB,GB_protein:AAN11019.1,REFSEQ:NP_477166,GB_protein:AAN11019,FlyMine:FBpp0080730,modMine:FBpp0080730	MD5=c2b102960b200d6c07f1c06d32bb1cc5	length=950	FBpp0072117	CG3803	FBpp0080730	contig04885	30.58	569	337	2e-35	147
ID=FBpp0271716	name=Fis1-PC	parent=FBgn0039969,FBtr0273208	dbxref=FlyBase_Annotation_IDs:CG17510-PC,FlyBase:FBpp0271716,REFSEQ:NP_001137607,GB_protein:ACL83061,FlyMine:FBpp0271716,modMine:FBpp0271716	MD5=74dadcde9bfdbea428792044c829d67f	length=154	FBpp0081412	CG9836	FBpp0271716	contig15598	59.5	121	48	1e-35	144
ID=FBpp0071849	name=CG17807-PA	parent=FBgn0034748,FBtr0071938	dbxref=FlyBase:FBpp0071849,FlyBase_Annotation_IDs:CG17807-PA,GB_protein:AAF46867.1,REFSEQ:NP_611690,GB_protein:AAF46867,FlyMine:FBpp0071849,modMine:FBpp0071849	MD5=456735837af7c11b6a7f1df1a0ebf1b8	length=615	FBpp0084240	CG10506	FBpp0071849	contig13308	44.9	147	80	3e-31	132
ID=FBpp0083959	name=CG5515-PA	parent=FBgn0039163,FBtr0084574	dbxref=FlyBase:FBpp0083959,FlyBase_Annotation_IDs:CG5515-PA,GB_protein:AAF56253.1,REFSEQ:NP_651227,GB_protein:AAF56253,FlyMine:FBpp0083959,modMine:FBpp0083959	MD5=14b07f8796283c0c7cbd724f4fbb2b0f	length=244	FBpp0078656	CG5827	FBpp0083959	contig08506	63.36	131	47	1e-31	132
ID=FBpp0087980	name=Cyt-b5-PA	parent=FBgn0033189,FBtr0088906	dbxref=GB_protein:AAG22305.2,FlyBase:FBpp0087980,FlyBase_Annotation_IDs:CG2140-PA,REFSEQ:NP_724575,GB_protein:AAG22305,FlyMine:FBpp0087980,modMine:FBpp0087980	MD5=c8b58c0ff96ccd90051ae39fb81f90e6	length=123	FBpp0087704	CG8055	FBpp0087980	contig07581	63.04	92	34	1e-31	130
ID=FBpp0085195	name=CG1890-PA	parent=FBgn0039869,FBtr0085836	dbxref=FlyBase:FBpp0085195,FlyBase_Annotation_IDs:CG1890-PA,GB_protein:AAF57186.1,REFSEQ:NP_651885,GB_protein:AAF57186,FlyMine:FBpp0085195,modMine:FBpp0085195	MD5=55d6a4e933b982cedf647f0f9706925d	length=110	FBpp0074964	CG6259	FBpp0085195	contig13258	55.56	108	48	2e-30	125
ID=FBpp0083371	name=RpS20-PA	parent=FBgn0019936,FBtr0083964	dbxref=FlyBase:FBpp0083371,FlyBase_Annotation_IDs:CG15693-PA,GB_protein:AAF55809.1,REFSEQ:NP_524421,GB_protein:AAF55809,FlyMine:FBpp0083371,modMine:FBpp0083371	MD5=3b4eeffb6f1e4ae3364b6e9e8b18e234	length=120	FBpp0083684	CG5374	FBpp0083371	contig20550	93.33	60	4	7e-49	117
ID=FBpp0075238	name=PDCD-5-PA	parent=FBgn0036580,FBtr0075483	dbxref=FlyBase:FBpp0075238,FlyBase_Annotation_IDs:CG13072-PA,GB_protein:AAF49524.1,REFSEQ:NP_648848,GB_protein:AAF49524,FlyMine:FBpp0075238,modMine:FBpp0075238	MD5=5eee61be54bf62b5a1fcb1b37c4a061b	length=133	FBpp0074532	CG14222	FBpp0075238	contig22226	64.66	116	41	4e-27	115
ID=FBpp0070912	name=Ctr1A	parent=FBgn0062413,FBtr0070951	dbxref=GB_protein:AAF46182.3,GB_protein:AAF46182.2,FlyBase:FBpp0070912,FlyBase_Annotation_IDs:CG3977-PA,REFSEQ:NP_572336,GB_protein:AAF46182,FlyMine:FBpp0070912,modMine:FBpp0070912	MD5=68ba030b1ee7b28397370ee1d9ae1ad4	length=231	NP_001162935	Ctr1A	FBpp0070912	contig10457	64.38	73	26	5e-25	110
ID=FBpp0081841	name=CG17187-PA	parent=FBgn0037882,FBtr0082365	dbxref=FlyBase:FBpp0081841,FlyBase_Annotation_IDs:CG17187-PA,GB_protein:AAF54616.2,REFSEQ:NP_650056,GB_protein:AAF54616,FlyMine:FBpp0081841,modMine:FBpp0081841	MD5=a011b7c7b4fe7dd8fcf7f2f6651e5f74	length=299	FBpp0077694	CG4258	FBpp0081841	contig16094	70.77	65	19	7e-33	97.4
ID=FBpp0073875	name=Pis-PB	parent=FBgn0030670,FBtr0074059	dbxref=FlyBase:FBpp0073875,FlyBase_Annotation_IDs:CG9245-PB,GB_protein:AAN09359.1,REFSEQ:NP_727878,GB_protein:AAN09359,FlyMine:FBpp0073875,modMine:FBpp0073875	MD5=99f56535923bc0a18ef6ab89ee8ec459	length=81	FBpp0084144	CG11920	FBpp0073875	contig04102	64.41	59	21	9e-21	94
ID=FBpp0088190	name=Rad23-PB	parent=FBgn0026777,FBtr0089121	dbxref=FlyBase:FBpp0088190,FlyBase_Annotation_IDs:CG1836-PB,GB_protein:AAN06526.1,REFSEQ:NP_726561,GB_protein:AAN06526,FlyMine:FBpp0088190,modMine:FBpp0088190	MD5=3a9a2e043c19480c80f40c0f0ad6ba98	length=343	FBpp0086647	CG8241	FBpp0088190	contig12408	28.95	266	181	8e-19	90.5
ID=FBpp0099906	name=mus201-PC	parent=FBgn0002887,FBtr0100473	dbxref=FlyBase_Annotation_IDs:CG10890-PC,FlyBase:FBpp0099906,GB_protein:AAO41169.1,REFSEQ:NP_001027230,GB_protein:AAO41169,FlyMine:FBpp0099906,modMine:FBpp0099906	MD5=22a8b2c840eba7dc5ed4d36dab883093	length=1236	FBpp0071279	CG9022	FBpp0099906	contig19425	24.35	308	204	6e-18	89.7
ID=FBpp0085148	name=Gcn2-PA	parent=FBgn0019990,FBtr0085787	dbxref=FlyBase:FBpp0085148,FlyBase_Annotation_IDs:CG1609-PA,GB_protein:AAF57150.1,REFSEQ:NP_477230,GB_protein:AAF57150,FlyMine:FBpp0085148,modMine:FBpp0085148	MD5=83300fb3c7aa4d951a0d50fb10ecadc8	length=1589	FBpp0076359	CG6253	FBpp0085148	contig03005	46.46	99	32	5e-27	83.2
ID=FBpp0070653	name=Pp2C1	parent=FBgn0022768,FBtr0070685	dbxref=FlyBase:FBpp0070653,FlyBase_Annotation_IDs:CG2984-PA,GB_protein:AAF45974.2,REFSEQ:NP_525074,GB_protein:AAF45974,FlyMine:FBpp0070653,modMine:FBpp0070653	MD5=6983db581214528d8416bb3d5e309306	length=1427	NP_724869	Pp2C1	FBpp0070653	contig18503	25.85	236	173	8e-14	76.3
ID=FBpp0084307	name=CG4743-PA	parent=FBgn0039357,FBtr0084933	dbxref=FlyBase:FBpp0084307,FlyBase_Annotation_IDs:CG4743-PA,GB_protein:AAF56493.1,REFSEQ:NP_651415,GB_protein:AAF56493,FlyMine:FBpp0084307,modMine:FBpp0084307	MD5=524bc92e4ced5654574641be3476a58c	length=297	FBpp0076371	CG5971	FBpp0084307	contig02336	28.96	259	171	5e-14	74.3
ID=FBpp0085693	name=CG7137-PA	parent=FBgn0034422,FBtr0086505	dbxref=FlyBase:FBpp0085693,FlyBase_Annotation_IDs:CG7137-PA,GB_protein:AAF57594.1,REFSEQ:NP_611400,GB_protein:AAF57594,FlyMine:FBpp0085693,modMine:FBpp0085693	MD5=eb90e0958e50d121428482f87e91d570	length=358	FBpp0076756	CG6610	FBpp0085693	contig21144	48.39	62	32	2e-13	72.4
ID=FBpp0083263	name=Surf6-PA	parent=FBgn0038746,FBtr0083854	dbxref=FlyBase:FBpp0083263,FlyBase_Annotation_IDs:CG4510-PA,GB_protein:AAF55714.1,REFSEQ:NP_524408,GB_protein:AAF55714,FlyMine:FBpp0083263,modMine:FBpp0083263	MD5=cad3c6beff59d240ed02d9a81b4e6fc3	length=324	FBpp0083905	CG5338	FBpp0083263	contig02587	26.78	295	197	3e-13	71.6
ID=FBpp0071449	name=CG9344-PA	parent=FBgn0034564,FBtr0071520	dbxref=FlyBase:FBpp0071449,FlyBase_Annotation_IDs:CG9344-PA,GB_protein:AAF46645.1,REFSEQ:NP_611528,GB_protein:AAF46645,FlyMine:FBpp0071449,modMine:FBpp0071449	MD5=e4219df45bea007d7b4fa0fba6f1424e	length=79	FBpp0080787	CG10123	FBpp0071449	contig18203	52.38	63	30	2e-13	69.3
ID=FBpp0080488	name=LSm7-PA	parent=FBgn0261068,FBtr0080934	dbxref=FlyBase:FBpp0080488,FlyBase_Annotation_IDs:CG13277-PA,GB_protein:AAF53562.1,REFSEQ:NP_609807,GB_protein:AAF53562,FlyMine:FBpp0080488,modMine:FBpp0080488	MD5=4b66b700858d3f153550f58b96589ed0	length=110	FBpp0070624	CG3697	FBpp0080488	contig16798	34.72	72	47	4e-10	58.5
ID=FBpp0111657	name=CG34441-PB	parent=FBgn0085470,FBtr0112745	dbxref=FlyBase:FBpp0111657,FlyBase_Annotation_IDs:CG34441-PB,REFSEQ:NP_001097125,GB_protein:AAF52694	MD5=76216dd9059e4ef580935c937d2e8c79	length=365	FBpp0078992	CG9207	FBpp0111657	contig07189	65.85	41	14	3e-08	55.5
ID=FBpp0082384	name=RpII15-PA	parent=FBgn0004855,FBtr0082925	dbxref=FlyBase:FBpp0082384,FlyBase_Annotation_IDs:CG3284-PA,GB_protein:AAF55045.1,REFSEQ:NP_731898,GB_protein:AAF55045,FlyMine:FBpp0082384,modMine:FBpp0082384	MD5=c6460328374f31f69224ba81a5d37fb9	length=129	FBpp0079735	CG4621	FBpp0082384	contig05701	30.77	91	63	9e-09	54.7
ID=FBpp0089003	name=Nopp140-PA	parent=FBgn0037137,FBtr0089580	dbxref=FlyBase_Annotation_IDs:CG7421-PA,FlyBase:FBpp0089003,GB_protein:AAF51788.3,REFSEQ:NP_730694,GB_protein:AAF51788,FlyMine:FBpp0089003,modMine:FBpp0089003	MD5=d84f8bad3636fbc42bf4e44d7c8a1169	length=720	FBpp0087958	CG8728	FBpp0089003	contig01982	42.31	52	30	5e-06	49.3
ID=FBpp0075246	name=CG5161-PA	parent=FBgn0036573,FBtr0075491	dbxref=FlyBase:FBpp0075246,FlyBase_Annotation_IDs:CG5161-PA,GB_protein:AAF49531.2,REFSEQ:NP_648841,GB_protein:AAF49531,FlyMine:FBpp0075246,modMine:FBpp0075246	MD5=1201bd912a15938953194631e179f2c5	length=139	FBpp0074519	CG14224	FBpp0075246	contig02562	24.63	134	87	1e-06	48.1
ID=FBpp0070150	name=RpL36	parent=FBgn0002579,FBtr0070155	dbxref=FlyBase:FBpp0070150,FlyBase_Annotation_IDs:CG7622-PA,GB_protein:AAN09019.1,REFSEQ:NP_476629,GB_protein:AAN09019,FlyMine:FBpp0070150,modMine:FBpp0070150	MD5=07d6ac80b0a55f89b7db46bd5820d6f9	length=115	AAF47524.3	RpL36
ID=FBpp0070624	name=mei	parent=FBgn0002707,FBtr0070656	dbxref=FlyBase:FBpp0070624,FlyBase_Annotation_IDs:CG3697-PA,GB_protein:AAF45938.1,REFSEQ:NP_525068,GB_protein:AAF45938,FlyMine:FBpp0070624,modMine:FBpp0070624	MD5=b95ddc7b057f545adeabc17dbe660ec0	length=961	FBpp0072121	mei
ID=FBpp0070672	name=ctp	parent=FBgn0011760,FBtr0070704	dbxref=FlyBase:FBpp0070672,FlyBase_Annotation_IDs:CG6998-PB,GB_protein:AAN09126.1,REFSEQ:NP_726942,GB_protein:AAN09126	MD5=51cf7080fd90465ac24cfd2c98f02179	length=89	FBpp0074066	ctp
ID=FBpp0071021	name=CG15035	parent=FBgn0029949,FBtr0071063	dbxref=FlyBase:FBpp0071021,FlyBase_Annotation_IDs:CG15035-PA,GB_protein:AAF46259.1,REFSEQ:NP_572396,GB_protein:AAF46259,FlyMine:FBpp0071021,modMine:FBpp0071021	MD5=5a86e9750e40d40e604d687cb91443c5	length=374	NP_001163174	CG15035
ID=FBpp0071295	name=RpS28b	parent=FBgn0030136,FBtr0071360	dbxref=FlyBase:FBpp0071295,FlyBase_Annotation_IDs:CG2998-PA,GB_protein:AAF46503.2,REFSEQ:NP_572568,GB_protein:AAF46503,FlyMine:FBpp0071295,modMine:FBpp0071295	MD5=e405baba3b940bedd5166e924fc2ef55	length=65	NP_001162786	RpS28b
ID=FBpp0071562	name=CG4038-PA	parent=FBgn0011824,FBtr0071639	dbxref=FlyBase:FBpp0071562,FlyBase_Annotation_IDs:CG4038-PA,GB_protein:AAF46672.1,REFSEQ:NP_477043,GB_protein:AAF46672,FlyMine:FBpp0071562,modMine:FBpp0071562	MD5=4be69a938c32e194320bec4aeff8a533	length=237	FBpp0086578	CG10215
ID=FBpp0072119	name=CG3735-PA	parent=FBgn0034933,FBtr0072210	dbxref=FlyBase:FBpp0072119,FlyBase_Annotation_IDs:CG3735-PA,GB_protein:AAF47105.1,REFSEQ:NP_611851,GB_protein:AAF47105,FlyMine:FBpp0072119,modMine:FBpp0072119	MD5=aeed96a0422ca77fd8daafab53164523	length=700	FBpp0071198	CG10648
ID=FBpp0072569	name=mtacp1-PA	parent=FBgn0011361,FBtr0072676	dbxref=FlyBase:FBpp0072569,FlyBase_Annotation_IDs:CG9160-PA,GB_protein:AAF47480.1,REFSEQ:NP_477003,GB_protein:AAF47480,FlyMine:FBpp0072569,modMine:FBpp0072569	MD5=7f1f1b8a1088345a2854dca5621ce88a	length=152	FBpp0072130	CG11184
ID=FBpp0073568	name=CG2453-PA	parent=FBgn0030460,FBtr0073737	dbxref=FlyBase:FBpp0073568,FlyBase_Annotation_IDs:CG2453-PA,GB_protein:AAF48239.1,REFSEQ:NP_572865,GB_protein:AAF48239,FlyMine:FBpp0073568,modMine:FBpp0073568	MD5=19ec8e3fef6b982f0c50be094a9591b9	length=301	FBpp0075994	CG11811
ID=FBpp0074663	name=CG7770-PA	parent=FBgn0036918,FBtr0074894	dbxref=GB_protein:AAF49093.1,FlyBase:FBpp0074663,FlyBase_Annotation_IDs:CG7770-PA,REFSEQ:NP_649159,GB_protein:AAF49093,FlyMine:FBpp0074663,modMine:FBpp0074663	MD5=0ed08b486510d8d57f0e873f7ced4eca	length=125	FBpp0075238	CG13072
ID=FBpp0075612	name=RpS12-PB	parent=FBgn0260441,FBtr0075878	dbxref=FlyBase:FBpp0075612,GB_protein:AAF49851.1,FlyBase_Annotation_IDs:CG11271-PB,FlyBase:FBpp0075611,GB_protein:AAN11845.1,FlyBase_Annotation_IDs:CG11271-PA,REFSEQ:NP_729866,GB_protein:AAN11845,FlyMine:FBpp0075612,modMine:FBpp0075612	MD5=54f159efca4334032005428ad4c16c68	length=139	FBpp0073002	CG14971
ID=FBpp0076152	name=RpS9-PA	parent=FBgn0010408,FBtr0076423	dbxref=FlyBase:FBpp0076152,FlyBase_Annotation_IDs:CG3395-PA,GB_protein:AAF50249.1,REFSEQ:NP_524004,GB_protein:AAF50249	MD5=7752e85d52003f2a9702c19d0b7cfb88	length=195	FBpp0072340	CG16932
ID=FBpp0077307	name=oho23B-PA	parent=FBgn0015521,FBtr0077621	dbxref=FlyBase_Annotation_IDs:CG2986-PA,FlyBase:FBpp0077307,GB_protein:AAF51191,REFSEQ:NP_722853,FlyMine:FBpp0077307,modMine:FBpp0077307	MD5=fb6c903128cd355b6618a5ee72363077	length=83	FBpp0080448	CG17904
ID=FBpp0077625	name=CG4764-PA	parent=FBgn0031310,FBtr0077960	dbxref=FlyBase:FBpp0077625,FlyBase_Annotation_IDs:CG4764-PA,GB_protein:AAF51410.1,REFSEQ:NP_608575,GB_protein:AAF51410,FlyMine:FBpp0077625,modMine:FBpp0077625	MD5=774f9f92564d86b10868f5aa0d613074	length=182	FBpp0078490	CG2013
ID=FBpp0078655	name=RpL37A-PA	parent=FBgn0261608,FBtr0079016	dbxref=REFSEQ:NP_524781,GB_protein:AAF52217,FlyBase_Annotation_IDs:CG5827-PA,FlyBase:FBpp0290844	MD5=81326c3e6dd0bbaffacb4945b717014c	length=92	FBpp0083973	CG31136
ID=FBpp0082570	name=CG6196-PA	parent=FBgn0038323,FBtr0083116	dbxref=FlyBase:FBpp0082570,FlyBase_Annotation_IDs:CG6196-PA,GB_protein:AAF55178.1,REFSEQ:NP_650450,GB_protein:AAF55178,FlyMine:FBpp0082570,modMine:FBpp0082570	MD5=5d8010069483f4779675e1668526321a	length=152	FBpp0072239	CG4806
ID=FBpp0083134	name=snRNP-U1-C-PA	parent=FBgn0261792,FBtr0083720	dbxref=FlyBase:FBpp0083134,FlyBase_Annotation_IDs:CG5454-PA,GB_protein:AAF55616.1,REFSEQ:NP_650767,GB_protein:AAF55616,FlyMine:FBpp0083134,modMine:FBpp0083134	MD5=8e49263867fdcce3ea3f4e2eca3718f9	length=145	FBpp0288705	CG5231
ID=FBpp0083377	name=RpS30-PB	parent=FBgn0038834,FBtr0083970	dbxref=FlyBase:FBpp0083377,FlyBase_Annotation_IDs:CG15697-PB,GB_protein:AAN13838.1,REFSEQ:NP_732566,GB_protein:AAN13838	MD5=37bd816fe79d8d27f3e1d4d20b3f2d9a	length=132	FBpp0083687	CG5378
ID=FBpp0084936	name=Bet5-PA	parent=FBgn0260860,FBtr0085570	dbxref=FlyBase:FBpp0084936,FlyBase_Annotation_IDs:CG1359-PA,GB_protein:AAF57019.1,REFSEQ:NP_651778,GB_protein:AAF57019,FlyMine:FBpp0084936,modMine:FBpp0084936	MD5=20e2f22d7e512eab96d7f508597c8ef7	length=145	FBpp0086795	CG6155
ID=FBpp0086107	name=CG11419-PA	parent=FBgn0034231,FBtr0086951	dbxref=FlyBase:FBpp0086107,FlyBase_Annotation_IDs:CG11419-PA,GB_protein:AAF57848.2,REFSEQ:NP_611223,GB_protein:AAF57848,FlyMine:FBpp0086107,modMine:FBpp0086107	MD5=d2824e0017806eb8e6bbba1d52f742de	length=195	FBpp0074822	CG6877
ID=FBpp0086599	name=CG10153-PA	parent=FBgn0033962,FBtr0087470	dbxref=FlyBase:FBpp0086599,FlyBase_Annotation_IDs:CG10153-PA,GB_protein:AAF58209.1,REFSEQ:NP_610986,GB_protein:AAF58209,FlyMine:FBpp0086599,modMine:FBpp0086599	MD5=cf14d45053ae751afe5519855b5aea32	length=194	FBpp0085693	CG7137
ID=FBpp0087238	name=E(Pc)-PA	parent=FBgn0000581,FBtr0088139	dbxref=FlyBase:FBpp0087238,FlyBase_Annotation_IDs:CG7776-PA,GB_protein:AAF58641.1,REFSEQ:NP_523698,GB_protein:AAF58641,FlyMine:FBpp0087238,modMine:FBpp0087238	MD5=3099521933ca727bd28a939d1466fdcd	length=2023	FBpp0078024	CG7619
ID=FBpp0110412	name=RpL38-PA	parent=FBgn0040007,FBtr0111120	dbxref=FlyBase_Annotation_IDs:CG18001-PA,FlyBase:FBpp0110412,REFSEQ:NP_001036440,GB_protein:EAA46007,FlyMine:FBpp0110412,modMine:FBpp0110412	MD5=40ed3bf90010bc58fd718fe6ba193c21	length=70	FBpp0085616	CG9143
ID=FBpp0112166	name=CG15923-PB	parent=FBgn0038814,FBtr0113254	dbxref=FlyBase:FBpp0112166,FlyBase_Annotation_IDs:CG15923-PB,REFSEQ:NP_001097846,GB_protein:AAF55788,FlyMine:FBpp0112166,modMine:FBpp0112166	MD5=ab74ca592ec60b00eb68ed12b4c311c6	length=967	FBpp0082314	CG9588
ID=FBpp0271801	name=oho23B-PE	parent=FBgn0015521,FBtr0273293	dbxref=FlyBase_Annotation_IDs:CG2986-PE,FlyBase:FBpp0271801,REFSEQ:NP_523462,GB_protein:AAN10393,FlyMine:FBpp0271801,modMine:FBpp0271801	MD5=48bda61eab1364ed4bb200436a9f558d	length=81	FBpp0111905	CG9915
ID=FBpp0288463	name=CG7394-PB	parent=FBgn0036173,FBtr0290024	dbxref=FlyBase:FBpp0288463,FlyBase_Annotation_IDs:CG7394-PB,REFSEQ:NP_001137933,GB_protein:ACL83288,FlyMine:FBpp0288463,modMine:FBpp0288463	MD5=76ec83086e9187563d94967dbe48d40c	length=128	FBpp0074076	CG9947
ID=FBpp0289235	name=CG42359-PA	parent=FBgn0259705,FBtr0299958	dbxref=FlyBase:FBpp0083162,FlyBase_Annotation_IDs:CG5558-PB,FlyBase:FBpp0289235,FlyBase_Annotation_IDs:CG42359-PA,REFSEQ:NP_732404,GB_protein:AAF55643,FlyMine:FBpp0289235,modMine:FBpp0289235	MD5=d27c66c825072efe29f396efd16c6cb3	length=132	AAF51525.2	CG42359
ID=FBpp0289873	name=LSm3-PB	parent=FBgn0051184,FBtr0300648	dbxref=REFSEQ:NP_001163707,GB_protein:ACZ95002,FlyBase:FBpp0289873,FlyBase_Annotation_IDs:CG31184-PB	MD5=ba54122b712849ebb154f80a1b28aa78	length=103	AAF53000.1	LSm3
ID=FBpp0291653	name=RpL30-PC	parent=FBgn0086710,FBtr0302491	dbxref=FlyBase:FBpp0291653,FlyBase_Annotation_IDs:CG10652-PC	MD5=031cba1db79f47afa1ef7dcca63974ea	length=111	AAS65382.1	RpL30
ID=FBpp0291726	name=RpL37A-PC	parent=FBgn0261608,FBtr0302570	dbxref=FlyBase:FBpp0291726,FlyBase_Annotation_IDs:CG5827-PC	MD5=81326c3e6dd0bbaffacb4945b717014c	length=92	AAS65247.1	RpL37A
		.
