# Supplementary material for: Evolutionary divergence of core and post-translational circadian clock genes in the pitcher-plant mosquito, Wyeomyia smithii
Source: BMC Genomics. 2015 Oct 6;16:754. doi: 10.1186/s12864-015-1937-y (PMC4594641; doi:10.1186/s12864-015-1937-y)
Supplement: Additional file 8: — Contig and singleton annotations. (XLSX 8403 kb) [file 12864_2015_1937_MOESM8_ESM.xlsx]

## Sheet: Column IDs
Summary of annotations as performed by the transcriptome annotation pipeline at CGB, Indiana University
(http://isga.cgb.indiana.edu/ webcite). The file is subdivided in annotations for contigs and singletons.
SID	Sequence ID from input
GOID	Gene Ontology (GO) Term ID
PID_nr	ID from BLAST vs. NCBI non-redundent (nr) database
P_desc_nr	The description from the BLAST vs. NCBI non-redundent (nr) database
E-value_nr	e-value for the BLAST vs. NCBI non-redundent (nr) database
Paralog	The paralog group ID, for example par0_492 means Paralog group number 0 and it has 492 members.
Start-End:FrameFS	Open reading frame (ORF) Predictor results, start and end coordinates and the frame
DomainID:desc	Prosite scan domain ID and description
Length	Length of EST
OG_ID	OrthoMCL group ID
E-value_og	e-value from OrthoMCL search
Score_og	Score for OrthoMCL Analysis
BLAST_Agam	ID from BLAST vs. vector base predicted transcript sequences AgamP3.6 geneset
P_desc_Agam	The description from the BLAST vs. vector base predicted transcript sequences AgamP3.6 geneset
Frame_Agam	Frame of open reading frame (ORF) based on best hit BLAST vs. vector base predicted transcript sequences AgamP3.6 geneset
Strand_Agam	Coding stand based on best hit BLAST vs. vector base predicted transcript sequences AgamP3.6 geneset
BitScore_Agam	Bit Score from best hit BLAST vs. vector base predicted transcript sequences AgamP3.6 geneset
E-value_Agam	E-value from best hit BLAST vs. vector base predicted transcript sequences AgamP3.6 geneset
Ortholog_group	Ortholog group from OrthoDB4
Uniprot_ID	Uniprot ID from OrthoDB4 annotation
Manual	Manual annotation
URLs	https://www.vectorbase.org/downloadinfo/anopheles-gambiaetranscriptsagamp36fagz
	http://cegg.unige.ch/orthodb4

## Sheet: Wyeomyia Contigs Summary
SID	GOID	PID_nr	P_desc_nr	E-value_nr	Paralog	Start-End:FrameFS	DomainID:desc	Length	OG_ID	E-value_og	Score_og	BLAST_Agam	P_desc_Agam	Frame_Agam	Strand_Agam	BitScore_Agam	E-value_Agam	Ortholog_group	Uniprot_ID	Manual
contig08372	GO:0043231,GO:0007476,GO:0042802,GO:0048511,GO:0007626,GO:0003677,GO:0046983,GO:0006351	XP_001661622.1	hypothetical protein AaeL_AAEL011371 [Aedes aegypti]	3e-67	-	302-595:+2	PS00005:PKC_PHOSPHO_SITE Protein kinase C phosphorylation site.|PS00008:MYRISTYL N-myristoylation site.|PS00009:AMIDATION Amidation site.	1162	OG4_26969	5e-68	260	AGAP007801	|hypothetical protein|protein_coding|3R:1126636-1135367:- 1|gene:AGAP007801	-1	Minus	3875	1e-68	EOG4FJ6R2	Q7Q3B8	vrille
contig01469	GO:0006818,GO:0016471,GO:0015662,GO:0008324	XP_001655825.1	vacuolar ATP synthase subunit e [Aedes aegypti]	1e-83	-	170-847:+2	PS00001:ASN_GLYCOSYLATION N-glycosylation site.|PS00004:CAMP_PHOSPHO_SITE cAMP- and cGMP-dependent protein kinase phosphorylation site.|PS00005:PKC_PHOSPHO_SITE Protein kinase C phosphorylation site.|PS00006:CK2_PHOSPHO_SITE Casein kinase II phosphorylation site.|PS00008:MYRISTYL N-myristoylation site.	2531	OG4_10462	2e-84	316	AGAP002401	|hypothetical protein|protein_coding|2R:20955633- 20957882:1|gene:AGAP002401	2	Plus	1124	9e-97	EOG41RNB6	Q7PQZ4	Vha26 (JH up reg - Li)
contig04991	GO:0010468,GO:0006351,GO:0004879,GO:0046914,GO:0003677,GO:0043231	XP_001866328.1	retinoid x receptor [Culex quinquefasciatus]	2e-91	-	55-540:+1	PS00001:ASN_GLYCOSYLATION N-glycosylation site.|PS00005:PKC_PHOSPHO_SITE Protein kinase C phosphorylation site.|PS00006:CK2_PHOSPHO_SITE Casein kinase II phosphorylation site.|PS00008:MYRISTYL N-myristoylation site.	542	OG4_13586	5e-92	338	AGAP002095	|hypothetical protein|protein_coding|2R:15296631-15326760:- 1|gene:AGAP002095	1	Plus	2499	5e-96	EOG45HQD3	Q7PUT9	ultraspiracle
contig06506	GO:0010468,GO:0006351,GO:0004879,GO:0046914,GO:0003677,GO:0043231	AAG24887.1	AF305214_1 ultraspiracle isoform-B [Aedes aegypti]	6e-81	-	2-709:+2	PS00001:ASN_GLYCOSYLATION N-glycosylation site.|PS00005:PKC_PHOSPHO_SITE Protein kinase C phosphorylation site.|PS00008:MYRISTYL N-myristoylation site.	710	OG4_13586	2e-79	296	AGAP002095	|hypothetical protein|protein_coding|2R:15296631-15326760:- 1|gene:AGAP002095	-2	Minus	2191	1e-86	EOG45HQD3	Q7PUT9	ultraspiracle
contig01939	-	XP_001844331.1	trunk [Culex quinquefasciatus]	5e-38	-	42-551:+3	PS00005:PKC_PHOSPHO_SITE Protein kinase C phosphorylation site.|PS00006:CK2_PHOSPHO_SITE Casein kinase II phosphorylation site.|PS00008:MYRISTYL N-myristoylation site.|PS00009:AMIDATION Amidation site.	551	OG4_56154	8e-39	145	AGAP002846	|hypothetical protein|protein_coding|2R:28294800- 28295651:1|gene:AGAP002846	3	Plus	852	2e-21	EOG408KR0	Q5TU15	Trunk
contig16868	-	XP_001847570.1	transcription termination factor 2 [Culex quinquefasciatus]	2e-46	-	37-225:+1	PS00005:PKC_PHOSPHO_SITE Protein kinase C phosphorylation site.	660	-	-	-	AGAP011966	|hypothetical protein|protein_coding|3L:35678897- 35685602:1|gene:AGAP011966	-1	Minus	3249	4e-93	EOG47M0D4	Q5TMS7	Transcription elongation factor B (up reg diap -Robich)
contig07008	-	XP_001660859.1	hypothetical protein AaeL_AAEL010469 [Aedes aegypti]	e-154	-	1101-1337:+3	PS00005:PKC_PHOSPHO_SITE Protein kinase C phosphorylation site.	1683	OG4_36330	5e-155	550	AGAP002282	|hypothetical protein|protein_coding|2R:18547710-18549723:- 1|gene:AGAP002282	-2	Minus	1730	1e-169	EOG4VQ852	Q7QKE1	torso
contig14105	-	XP_001654044.1	rapamycin-insensitive companion of Tor, putative [Aedes aegypti]	5e-08	-	1-108:+1	-	455	OG4_13911	6e-09	61.2	AGAP001035	|hypothetical protein|protein_coding|X:19923244-19929520:- 1|gene:AGAP001035	-1	Minus	5238	2e-07	EOG4M63ZB	Q7PSX6	tor
contig08022	-	XP_001654044.1	rapamycin-insensitive companion of Tor, putative [Aedes aegypti]	3e-14	-	334-510:+1	-	512	-	-	-	AGAP001035	|hypothetical protein|protein_coding|X:19923244-19929520:- 1|gene:AGAP001035	-1	Minus	5238	7e-07	EOG4M63ZB	Q7PSX6	tor
contig18589	-	XP_001842225.1	timeout/timeless-2 [Culex quinquefasciatus]	2e-39	-	207-533:+3	PS00005:PKC_PHOSPHO_SITE Protein kinase C phosphorylation site.|PS00006:CK2_PHOSPHO_SITE Casein kinase II phosphorylation site.|PS00008:MYRISTYL N-myristoylation site.	589	OG4_67192	3e-40	166	AGAP010787	|hypothetical protein|protein_coding|3L:10350728-10355154:- 1|gene:AGAP010787	-3	Minus	3462	4e-15	EOG49W0WH	A7UV10	timeout
contig11078	-	XP_001660177.1	timeout/timeless-2 [Aedes aegypti]	e-132	-	44-238:+2	PS00004:CAMP_PHOSPHO_SITE cAMP- and cGMP-dependent protein kinase phosphorylation site.|PS00005:PKC_PHOSPHO_SITE Protein kinase C phosphorylation site.|PS00006:CK2_PHOSPHO_SITE Casein kinase II phosphorylation site.|PS00008:MYRISTYL N-myristoylation site.	953	OG4_13541	9e-133	474	AGAP010787	|hypothetical protein|protein_coding|3L:10350728-10355154:- 1|gene:AGAP010787	-3	Minus	3462	1e-87	EOG49W0WH	A7UV10	timeout
contig20949	-	XP_001660177.1	timeout/timeless-2 [Aedes aegypti]	2e-47	-	3-131:+3	PS00005:PKC_PHOSPHO_SITE Protein kinase C phosphorylation site.	556	OG4_13541	4e-48	192	AGAP010787	|hypothetical protein|protein_coding|3L:10350728-10355154:- 1|gene:AGAP010787	-3	Minus	3462	7e-23	EOG49W0WH	A7UV10	timeout
contig17086	GO:0009987	XP_001657167.1	hypothetical protein AaeL_AAEL003648 [Aedes aegypti]	6e-51	-	3-317:+3	PS00004:CAMP_PHOSPHO_SITE cAMP- and cGMP-dependent protein kinase phosphorylation site.|PS00005:PKC_PHOSPHO_SITE Protein kinase C phosphorylation site.|PS00006:CK2_PHOSPHO_SITE Casein kinase II phosphorylation site.|PS00007:TYR_PHOSPHO_SITE Tyrosine kinase phosphorylation site.|PS00008:MYRISTYL N-myristoylation site.	796	OG4_13980	1e-51	205	AGAP008953	|hypothetical protein|protein_coding|3R:21795563-21796432:- 1|gene:AGAP008953	-1	Minus	870	2e-33	EOG49CNR4	A0NGD8	timeless?
contig06527	GO:0006357,GO:0043231,GO:0007618,GO:0046983,GO:0042749,GO:0042331,GO:0007562,GO:0006606	EFR19023.1	hypothetical protein AND_23190 [Anopheles darlingi]	6e-50	-	645-1004:+3	PS00001:ASN_GLYCOSYLATION N-glycosylation site.|PS00005:PKC_PHOSPHO_SITE Protein kinase C phosphorylation site.|PS00006:CK2_PHOSPHO_SITE Casein kinase II phosphorylation site.|PS00008:MYRISTYL N-myristoylation site.	1004	OG4_43479	2e-50	201	AGAP008288	|hypothetical protein|protein_coding|3R:8592563- 8598075:1|gene:AGAP008288	3	Plus	3909	2e-62	EOG4X3FG5	A7UUK1	timeless
contig01471	-	-	-	-	-	1581-2108:+3	PS00001:ASN_GLYCOSYLATION N-glycosylation site.|PS00004:CAMP_PHOSPHO_SITE cAMP- and cGMP-dependent protein kinase phosphorylation site.|PS00005:PKC_PHOSPHO_SITE Protein kinase C phosphorylation site.|PS00006:CK2_PHOSPHO_SITE Casein kinase II phosphorylation site.|PS00007:TYR_PHOSPHO_SITE Tyrosine kinase phosphorylation site.|PS00008:MYRISTYL N-myristoylation site.|PS00049:RIBOSOMAL_L14 Ribosomal …	2108	-	-	-	AGAP008288	|hypothetical protein|protein_coding|3R:8592563- 8601449:1|gene:AGAP008288	3	Plus	4892	3e-06	EOG4X3FG5	A7UUK1	timeless
contig04914	GO:0005515,GO:0044267,GO:0032559,GO:0009850,GO:0044424	XP_001659922.1	chaperonin [Aedes aegypti]	0	-	937-1269:+1	PS00001:ASN_GLYCOSYLATION N-glycosylation site.|PS00005:PKC_PHOSPHO_SITE Protein kinase C phosphorylation site.|PS00008:MYRISTYL N-myristoylation site.	2016	OG4_11370	0	1036	AGAP004238	|hypothetical protein|protein_coding|2R:52966372-52968625:- 1|gene:AGAP004238	-2	Minus	1781	0	EOG43N5TS	Q7QB14	TCP-1 hsp 60 family member (up reg diap - Rinehart)
contig13222	GO:0003676,GO:0010467,GO:0015935,GO:0005198	ACJ64461.1	40S ribosomal protein S2 [Culex tarsalis]	e-117	-	514-720:+1	PS00004:CAMP_PHOSPHO_SITE cAMP- and cGMP-dependent protein kinase phosphorylation site.|PS00005:PKC_PHOSPHO_SITE Protein kinase C phosphorylation site.|PS00006:CK2_PHOSPHO_SITE Casein kinase II phosphorylation site.|PS00008:MYRISTYL N-myristoylation site.	966	OG4_10195	1e-117	424	AGAP003768	|hypothetical protein|protein_coding|2R:43124483-43126198:- 1|gene:AGAP003768	-2	Minus	999	1e-138	EOG4TX97W	Q7QFZ1	string of pearls (Sop = ribosomal prot S2 - EBH
contig03144	GO:0008152,GO:0005506,GO:0003824	XP_560266.3	AGAP001039-PA [Anopheles gambiae str. PEST]	0	-	745-1380:+1	PS00005:PKC_PHOSPHO_SITE Protein kinase C phosphorylation site.|PS00006:CK2_PHOSPHO_SITE Casein kinase II phosphorylation site.	1992	OG4_26811	0	953	AGAP001039	|hypothetical protein|protein_coding|X:20009765- 20017250:1|gene:AGAP001039	-1	Minus	1815	0	EOG4T1G33	Q5TW91	spook = Cyp307a1 Ecd synth -Namiki
contig16828	GO:0016616,GO:0008152,GO:0046914	XP_001655101.1	alcohol dehydrogenase [Aedes aegypti]	0	-	410-787:+2	PS00001:ASN_GLYCOSYLATION N-glycosylation site.|PS00005:PKC_PHOSPHO_SITE Protein kinase C phosphorylation site.|PS00008:MYRISTYL N-myristoylation site.	1682	OG4_10187	0	647	AGAP003584	|hypothetical protein|protein_coding|2R:40342413- 40344359:1|gene:AGAP003584	-3	Minus	1701	0	EOG4SF7NJ	Q7QAQ3	sorbitol dehydrogenase 2 (Sodh-2 - EBH)
contig16486	-	XP_001657983.1	hypothetical protein AaeL_AAEL001094 [Aedes aegypti]	4e-25	-	298-480:+1	PS00006:CK2_PHOSPHO_SITE Casein kinase II phosphorylation site.	482	OG4_12843	7e-26	117	AGAP000941	|hypothetical protein|protein_coding|X:18244403-18251267:- 1|gene:AGAP000941	1	Plus	1090	8e-30	EOG4G79FM	Q5TWA3	small heat shock protein (up reg diapu - Robich)
contig16488	GO:0006950	XP_001870766.1	heat shock protein [Culex quinquefasciatus]	8e-56	-	2-379:+2	PS00006:CK2_PHOSPHO_SITE Casein kinase II phosphorylation site.|PS00007:TYR_PHOSPHO_SITE Tyrosine kinase phosphorylation site.	1232	OG4_12843	1e-56	222	AGAP000941	|hypothetical protein|protein_coding|X:18244403-18251267:- 1|gene:AGAP000941	2	Plus	1090	2e-57	EOG4G79FM	Q5TWA3	small heat shock protein (up reg diapu - Robich)
contig13013	GO:0005488	XP_001845340.1	conserved hypothetical protein [Culex quinquefasciatus]	e-128	-	615-986:+3	PS00001:ASN_GLYCOSYLATION N-glycosylation site.|PS00005:PKC_PHOSPHO_SITE Protein kinase C phosphorylation site.|PS00006:CK2_PHOSPHO_SITE Casein kinase II phosphorylation site.|PS00008:MYRISTYL N-myristoylation site.	1771	OG4_26881	2e-129	464	AGAP001093	|hypothetical protein|protein_coding|X:24094799- 24142048:1|gene:AGAP001093	-1	Minus	2085	2e-89	EOG49ZW4Q	Q7Q2D9	shroud (ecd synth - Niwa)
contig04032	-	XP_001650547.1	mck1 [Aedes aegypti]	7e-50	-	1-225:+1	-	626	OG4_10372	1e-50	174	AGAP004443	|hypothetical protein|protein_coding|2R:56134217-56157786:- 1|gene:AGAP004443	-2	Minus	2978	3e-33	EOG4H70SQ	Q7QA46	shaggy
contig06665	-	XP_001663680.1	hypothetical protein AaeL_AAEL013494 [Aedes aegypti]	2e-69	-	1-105:+1	PS00001:ASN_GLYCOSYLATION N-glycosylation site.	642	OG4_16507	3e-70	266	AGAP004986	|hypothetical protein|protein_coding|2L:7541759- 7542559:1|gene:AGAP004986	-2	Minus	668	1e-79	EOG49S4PP	Q7Q7W5	selenoprotein (up reg diap - Robich)
contig07744	GO:0006952,GO:0016790,GO:0019941,GO:0003677,GO:0043687,GO:0030529,GO:0015631,GO:0055088,GO:0010467,GO:0019783	XP_001656565.1	40S ribosomal protein S3a [Aedes aegypti]	0	-	216-1901:+3	PS00001:ASN_GLYCOSYLATION N-glycosylation site.|PS00005:PKC_PHOSPHO_SITE Protein kinase C phosphorylation site.|PS00006:CK2_PHOSPHO_SITE Casein kinase II phosphorylation site.|PS00007:TYR_PHOSPHO_SITE Tyrosine kinase phosphorylation site.|PS00008:MYRISTYL N-myristoylation site.	2190	OG4_17749	0	922	AGAP008412	|hypothetical protein|protein_coding|3R:10498385-10501778:- 1|gene:AGAP008412	3	Plus	1906	0	EOG4CRJF1	Q7Q4I4	ribosomal protein S3A (up reg diap - Robich)
contig04644	GO:0030529	XP_001647888.1	ribosomal protein S25, putative [Aedes aegypti]	5e-38	-	24-380:+3	PS00004:CAMP_PHOSPHO_SITE cAMP- and cGMP-dependent protein kinase phosphorylation site.|PS00005:PKC_PHOSPHO_SITE Protein kinase C phosphorylation site.|PS00006:CK2_PHOSPHO_SITE Casein kinase II phosphorylation site.|PS00007:TYR_PHOSPHO_SITE Tyrosine kinase phosphorylation site.|PS00008:MYRISTYL N-myristoylation site.	568	OG4_10546	8e-39	161	AGAP004462	|hypothetical protein|protein_coding|2R:56712791- 56713727:1|gene:AGAP004462	-1	Minus	600	2e-61	EOG4XSJ6M	Q7QA29	ribosomal protein S25 ( up reg long days - EBH)
contig07665	GO:0005488,GO:0010467,GO:0044444,GO:0030529,GO:0005198	XP_001648354.1	40S ribosomal protein S24 [Aedes aegypti]	3e-61	-	43-210:+1	PS00001:ASN_GLYCOSYLATION N-glycosylation site.|PS00008:MYRISTYL N-myristoylation site.|PS00029:LEUCINE_ZIPPER Leucine zipper pattern.	592	OG4_10426	5e-62	238	AGAP005131	|hypothetical protein|protein_coding|2L:10342081-10343123:- 1|gene:AGAP005131	-2	Minus	685	2e-72	EOG49GJ05	Q7PQ02	Ribosomal protein S24 (up reg diap - Robich)
contig04485	GO:0010467,GO:0005198,GO:0033279	XP_001656190.1	ribosomal protein S12, putative [Aedes aegypti]	1e-77	-	215-562:+2	PS00001:ASN_GLYCOSYLATION N-glycosylation site.|PS00005:PKC_PHOSPHO_SITE Protein kinase C phosphorylation site.|PS00006:CK2_PHOSPHO_SITE Casein kinase II phosphorylation site.|PS00008:MYRISTYL N-myristoylation site.	563	OG4_10475	2e-78	293	AGAP012990	|hypothetical protein|protein_coding|2R:6098146-6099078:- 1|gene:AGAP012990	-2	Minus	933	8e-96	EOG4BK3M5	B0W2B5	ribosomal protein S23 ( up reg long days - EBH)
contig18317	GO:0006412,GO:0050896,GO:0005488,GO:0043231,GO:0051276,GO:0022613,GO:0019941,GO:0015934,GO:0006351,GO:0005198,GO:0043412	NP_476776.1	ribosomal protein L40 [Drosophila melanogaster]	6e-68	par98_12	48-431:+3	PS00005:PKC_PHOSPHO_SITE Protein kinase C phosphorylation site.|PS00006:CK2_PHOSPHO_SITE Casein kinase II phosphorylation site.|PS00299:UBIQUITIN_1 Ubiquitin domain signature.	573	OG4_11404	1e-68	260	AGAP007927	|hypothetical protein|protein_coding|3R:2920155- 2921050:1|gene:AGAP007927	3	Plus	580	3e-84	EOG4QBZNR	Q7Q3K7	Ribosomal Protein L40/ubiquitin up reg diap -Robich
contig17664	GO:0031345,GO:0023034,GO:0022604,GO:0030036,GO:0032561,GO:0044444,GO:0048193,GO:0015031	XP_001650303.1	ras-related protein Rab-1A, putative [Aedes aegypti]	e-103	par380_2	289-906:+1	PS00001:ASN_GLYCOSYLATION N-glycosylation site.|PS00005:PKC_PHOSPHO_SITE Protein kinase C phosphorylation site.|PS00006:CK2_PHOSPHO_SITE Casein kinase II phosphorylation site.|PS00007:TYR_PHOSPHO_SITE Tyrosine kinase phosphorylation site.|PS00008:MYRISTYL N-myristoylation site.|PS00017:ATP_GTP_A ATP/GTP-binding site motif A (P-loop).|PS00675:SIGMA54_INTERACT_1 Sigma-54 interaction domain ATP-bind…	1811	OG4_10503	2e-104	382	AGAP004146	|hypothetical protein|protein_coding|2R:50736655-50740147:- 1|gene:AGAP004146	1	Plus	1546	1e-123	EOG44QRH0	A7USY5	Rab1 (JH up reg - Li)
contig00244	GO:0030528,GO:0005488,GO:0006352	XP_001662432.1	tata-box binding protein [Aedes aegypti]	e-162	-	783-935:+3	PS00006:CK2_PHOSPHO_SITE Casein kinase II phosphorylation site.	1302	OG4_10369	8e-163	575	AGAP010958	|hypothetical protein|protein_coding|3L:13830846- 13849498:1|gene:AGAP010958	-1	Minus	1207	1e-155	EOG44QRGP	Q7PFI3	polypeptide 3 binding protein 1 (up reg diap - Robich)
contig03043	GO:0030384,GO:0035004,GO:0050658,GO:0005942,GO:0019932	XP_001844130.1	phosphatidylinositol 3-kinase catalytic subunit type 3 [Culex	0	-	199-396:+1	PS00001:ASN_GLYCOSYLATION N-glycosylation site.|PS00005:PKC_PHOSPHO_SITE Protein kinase C phosphorylation site.|PS00006:CK2_PHOSPHO_SITE Casein kinase II phosphorylation site.|PS00008:MYRISTYL N-myristoylation site.	1365	OG4_11558	0	677	AGAP010273	|hypothetical protein|protein_coding|3R:51921336-51925198:- 1|gene:AGAP010273	-2	Minus	2599	1e-115	EOG4RN8QC	Q7PMF0	pi3k & -59F
contig15855	-	-	-	-	-	1-129:+1	PS00001:ASN_GLYCOSYLATION N-glycosylation site.|PS00004:CAMP_PHOSPHO_SITE cAMP- and cGMP-dependent protein kinase phosphorylation site.|PS00005:PKC_PHOSPHO_SITE Protein kinase C phosphorylation site.|PS00006:CK2_PHOSPHO_SITE Casein kinase II phosphorylation site.|PS00008:MYRISTYL N-myristoylation site.|PS00009:AMIDATION Amidation site.	258	-	-	-	AGAP001856	|hypothetical protein|protein_coding|2R:11449082-11460839:- 1|gene:AGAP001856	1	Plus	5612	2e-06	EOG4V41PZ	Q7PYB3	period
contig24967	-	-	-	-	-	1-78:+1	-	80	-	-	-	AGAP001856	|hypothetical protein|protein_coding|2R:11449082-11460839:- 1|gene:AGAP001856	3	Plus	5612	1e-06	EOG4V41PZ	Q7PYB3	period
contig01143	GO:0004611,GO:0032561,GO:0006006,GO:0016772,GO:0044424	XP_001859378.1	phosphoenolpyruvate carboxykinase [Culex quinquefasciatus]	0	par43_3	255-2054:+3	PS00001:ASN_GLYCOSYLATION N-glycosylation site.|PS00005:PKC_PHOSPHO_SITE Protein kinase C phosphorylation site.|PS00006:CK2_PHOSPHO_SITE Casein kinase II phosphorylation site.|PS00007:TYR_PHOSPHO_SITE Tyrosine kinase phosphorylation site.|PS00008:MYRISTYL N-myristoylation site.|PS00009:AMIDATION Amidation site.|PS00505:PEPCK_GTP Phosphoenolpyruvate carboxykinase (GTP) signature.	2055	OG4_12386	0	1102	AGAP003350	|hypothetical protein|protein_coding|2R:36471898- 36474549:1|gene:AGAP003350	3	Plus	2534	0	EOG4612K2	Q7Q9A8	pepck
contig01315	GO:0004611,GO:0032561,GO:0006006,GO:0016772,GO:0044424	XP_001647935.1	phosphoenolpyruvate carboxykinase [Aedes aegypti]	0	par43_3	628-933:+1	PS00005:PKC_PHOSPHO_SITE Protein kinase C phosphorylation site.|PS00006:CK2_PHOSPHO_SITE Casein kinase II phosphorylation site.|PS00008:MYRISTYL N-myristoylation site.	2025	OG4_12386	0	1145	AGAP003350	|hypothetical protein|protein_coding|2R:36471016- 36474549:1|gene:AGAP003350	-1	Minus	2693	0	EOG4612K2	Q7Q9A8	pepck
contig10931	GO:0004611,GO:0032561,GO:0006006,GO:0016772,GO:0044424	XP_001859368.1	phosphoenolpyruvate carboxykinase [Culex quinquefasciatus]	0	par43_3	652-969:+1	PS00005:PKC_PHOSPHO_SITE Protein kinase C phosphorylation site.	1721	OG4_12386	0	1050	AGAP003350	|hypothetical protein|protein_coding|2R:36471898- 36474549:1|gene:AGAP003350	-1	Minus	2534	0	EOG4612K2	Q7Q9A8	pepck
contig02480	GO:0043231,GO:0031667,GO:0006261,GO:0042802,GO:0000087,GO:0048511,GO:0003677,GO:0006351	XP_001865130.1	par domain protein [Culex quinquefasciatus]	e-119	-	520-642:+1	PS00005:PKC_PHOSPHO_SITE Protein kinase C phosphorylation site.|PS00006:CK2_PHOSPHO_SITE Casein kinase II phosphorylation site.	851	OG4_16070	3e-120	433	AGAP006376	|hypothetical protein|protein_coding|2L:30776928- 30826776:1|gene:AGAP006376	-1	Minus	2372	1e-126	EOG4TTF10	A0NES1	pdp1
contig04437	-	XP_316411.4	AGAP006376-PB [Anopheles gambiae str. PEST]	7e-29	-	22-357:+1	PS00005:PKC_PHOSPHO_SITE Protein kinase C phosphorylation site.|PS00008:MYRISTYL N-myristoylation site.|PS00029:LEUCINE_ZIPPER Leucine zipper pattern.	2016	-	-	-	AGAP006376	|hypothetical protein|protein_coding|2L:30796298- 30826776:1|gene:AGAP006376	-1	Minus	1471	2e-38	EOG4TTF10	A0NES1	pdp1
contig10530	-	XP_001845508.1	paxillin [Culex quinquefasciatus]	1e-48	-	2-256:+2	PS00004:CAMP_PHOSPHO_SITE cAMP- and cGMP-dependent protein kinase phosphorylation site.|PS00005:PKC_PHOSPHO_SITE Protein kinase C phosphorylation site.|PS00006:CK2_PHOSPHO_SITE Casein kinase II phosphorylation site.|PS00007:TYR_PHOSPHO_SITE Tyrosine kinase phosphorylation site.|PS00008:MYRISTYL N-myristoylation site.|PS00478:LIM_DOMAIN_1 LIM zinc-binding domain signature.	675	OG4_13098	2e-49	197	AGAP008532	|hypothetical protein|protein_coding|3R:11915359- 11952433:1|gene:AGAP008532	2	Plus	2216	7e-60	EOG4DBRVZ	Q7PNA2	Paxillin (Pax - EBH)
contig16296	-	XP_001845508.1	paxillin [Culex quinquefasciatus]	0	-	1-1344:+1	PS00001:ASN_GLYCOSYLATION N-glycosylation site.|PS00004:CAMP_PHOSPHO_SITE cAMP- and cGMP-dependent protein kinase phosphorylation site.|PS00005:PKC_PHOSPHO_SITE Protein kinase C phosphorylation site.|PS00006:CK2_PHOSPHO_SITE Casein kinase II phosphorylation site.|PS00008:MYRISTYL N-myristoylation site.|PS00478:LIM_DOMAIN_1 LIM zinc-binding domain signature.	1346	OG4_13098	0	704	AGAP008532	|hypothetical protein|protein_coding|3R:11915359- 11952433:1|gene:AGAP008532	1	Plus	2216	0	EOG4DBRVZ	Q7PNA2	Paxillin (Pax - EBH)
contig00503	GO:0008152,GO:0005506,GO:0003824	XP_001855204.1	cytochrome P450 9b2 [Culex quinquefasciatus]	0	par99_19	55-1359:+1	PS00004:CAMP_PHOSPHO_SITE cAMP- and cGMP-dependent protein kinase phosphorylation site.|PS00005:PKC_PHOSPHO_SITE Protein kinase C phosphorylation site.|PS00006:CK2_PHOSPHO_SITE Casein kinase II phosphorylation site.|PS00007:TYR_PHOSPHO_SITE Tyrosine kinase phosphorylation site.|PS00008:MYRISTYL N-myristoylation site.|PS00009:AMIDATION Amidation site.	1606	OG4_87358	0	606	AGAP012292	|hypothetical protein|protein_coding|3L:39814231- 39816748:1|gene:AGAP012292	1	Plus	1917	1e-166	EOG4H70TF	A0NGH0	P450 monooxygenase (JH synth - Defelipe)
contig01909	GO:0008152,GO:0005506,GO:0003824	XP_001855216.1	cytochrome P450 52A5 [Culex quinquefasciatus]	e-120	par99_19	757-855:+1	PS00005:PKC_PHOSPHO_SITE Protein kinase C phosphorylation site.|PS00008:MYRISTYL N-myristoylation site.	898	OG4_10021	3e-121	436	AGAP012292	|hypothetical protein|protein_coding|3L:39814231- 39816748:1|gene:AGAP012292	-2	Minus	1917	1e-117	EOG4H70TF	A0NGH0	P450 monooxygenase (JH synth - Defelipe)
contig02329	GO:0008152,GO:0005506,GO:0003824	XP_001652219.1	cytochrome P450 [Aedes aegypti]	0	par99_19	28-1632:+1	PS00001:ASN_GLYCOSYLATION N-glycosylation site.|PS00005:PKC_PHOSPHO_SITE Protein kinase C phosphorylation site.|PS00006:CK2_PHOSPHO_SITE Casein kinase II phosphorylation site.|PS00007:TYR_PHOSPHO_SITE Tyrosine kinase phosphorylation site.|PS00008:MYRISTYL N-myristoylation site.|PS00086:CYTOCHROME_P450 Cytochrome P450 cysteine heme-iron ligand signature.	1877	OG4_10021	0	770	AGAP012292	|hypothetical protein|protein_coding|3L:39814231- 39816748:1|gene:AGAP012292	1	Plus	1917	0	EOG4H70TF	A0NGH0	P450 monooxygenase (JH synth - Defelipe)
contig04034	GO:0008152,GO:0005506,GO:0003824	XP_001649107.1	cytochrome P450 [Aedes aegypti]	0	par99_19	1591-1827:+1	PS00005:PKC_PHOSPHO_SITE Protein kinase C phosphorylation site.|PS00008:MYRISTYL N-myristoylation site.|PS00009:AMIDATION Amidation site.	2131	OG4_10021	0	768	AGAP012292	|hypothetical protein|protein_coding|3L:39814231- 39816748:1|gene:AGAP012292	-3	Minus	1917	0	EOG4H70TF	A0NGH0	P450 monooxygenase (JH synth - Defelipe)
contig05230	GO:0008152,GO:0005506,GO:0003824	XP_001855216.1	cytochrome P450 52A5 [Culex quinquefasciatus]	e-118	par99_19	230-895:+2	PS00005:PKC_PHOSPHO_SITE Protein kinase C phosphorylation site.|PS00006:CK2_PHOSPHO_SITE Casein kinase II phosphorylation site.|PS00007:TYR_PHOSPHO_SITE Tyrosine kinase phosphorylation site.	897	OG4_10021	1e-118	367	AGAP012292	|hypothetical protein|protein_coding|3L:39814231- 39816748:1|gene:AGAP012292	2	Plus	1917	1e-106	EOG4H70TF	A0NGH0	P450 monooxygenase (JH synth - Defelipe)
contig06319	GO:0008152,GO:0005506,GO:0003824	XP_001652220.1	cytochrome P450 [Aedes aegypti]	e-165	par99_19	811-987:+1	PS00008:MYRISTYL N-myristoylation site.	1175	OG4_10021	6e-162	572	AGAP012292	|hypothetical protein|protein_coding|3L:39814231- 39816748:1|gene:AGAP012292	-1	Minus	1917	1e-144	EOG4H70TF	A0NGH0	P450 monooxygenase (JH synth - Defelipe)
contig10424	GO:0005506	XP_001855226.1	cytochrome P450 9b2 [Culex quinquefasciatus]	2e-42	par99_19	3-113:+3	PS00001:ASN_GLYCOSYLATION N-glycosylation site.|PS00005:PKC_PHOSPHO_SITE Protein kinase C phosphorylation site.	443	OG4_10021	4e-43	131	AGAP012292	|hypothetical protein|protein_coding|3L:39814231- 39816748:1|gene:AGAP012292	-2	Minus	1917	1e-40	EOG4H70TF	A0NGH0	P450 monooxygenase (JH synth - Defelipe)
contig10765	GO:0008152,GO:0005506,GO:0003824	XP_001649104.1	cytochrome P450 [Aedes aegypti]	e-179	par99_19	380-595:+2	PS00005:PKC_PHOSPHO_SITE Protein kinase C phosphorylation site.|PS00006:CK2_PHOSPHO_SITE Casein kinase II phosphorylation site.	1452	OG4_10021	3e-180	633	AGAP012292	|hypothetical protein|protein_coding|3L:39814231- 39816748:1|gene:AGAP012292	-2	Minus	1917	1e-171	EOG4H70TF	A0NGH0	P450 monooxygenase (JH synth - Defelipe)
contig12361	GO:0008152,GO:0005506,GO:0003824	XP_001855230.1	cytochrome P450 1A1 [Culex quinquefasciatus]	e-156	-	358-651:+1	PS00005:PKC_PHOSPHO_SITE Protein kinase C phosphorylation site.	1313	OG4_10021	1e-156	555	AGAP012292	|hypothetical protein|protein_coding|3L:39814231- 39816748:1|gene:AGAP012292	-3	Minus	1917	1e-125	EOG4H70TF	A0NGH0	P450 monooxygenase (JH synth - Defelipe)
contig15859	GO:0005506	XP_001855216.1	cytochrome P450 52A5 [Culex quinquefasciatus]	4e-46	-	54-488:+3	PS00001:ASN_GLYCOSYLATION N-glycosylation site.|PS00005:PKC_PHOSPHO_SITE Protein kinase C phosphorylation site.|PS00006:CK2_PHOSPHO_SITE Casein kinase II phosphorylation site.|PS00007:TYR_PHOSPHO_SITE Tyrosine kinase phosphorylation site.|PS00008:MYRISTYL N-myristoylation site.	489	OG4_10021	7e-47	187	AGAP012292	|hypothetical protein|protein_coding|3L:39814231- 39816748:1|gene:AGAP012292	3	Plus	1917	1e-39	EOG4H70TF	A0NGH0	P450 monooxygenase (JH synth - Defelipe)
contig19955	GO:0008152,GO:0005506,GO:0003824	XP_001652219.1	cytochrome P450 [Aedes aegypti]	e-170	par99_19	65-1120:+2	PS00001:ASN_GLYCOSYLATION N-glycosylation site.|PS00005:PKC_PHOSPHO_SITE Protein kinase C phosphorylation site.|PS00006:CK2_PHOSPHO_SITE Casein kinase II phosphorylation site.|PS00007:TYR_PHOSPHO_SITE Tyrosine kinase phosphorylation site.|PS00008:MYRISTYL N-myristoylation site.|PS00009:AMIDATION Amidation site.	1122	OG4_10021	4e-171	602	AGAP012292	|hypothetical protein|protein_coding|3L:39814231- 39816748:1|gene:AGAP012292	2	Plus	1917	1e-138	EOG4H70TF	A0NGH0	P450 monooxygenase (JH synth - Defelipe)
contig00123	GO:0030001	XP_001848459.1	sodium/potassium-dependent ATPase beta-2 subunit [Culex	3e-09	-	213-302:+3	PS00004:CAMP_PHOSPHO_SITE cAMP- and cGMP-dependent protein kinase phosphorylation site.|PS00005:PKC_PHOSPHO_SITE Protein kinase C phosphorylation site.	506	OG4_33212	6e-10	65.1	AGAP007791	|hypothetical protein|protein_coding|3R:888097-900740:- 1|gene:AGAP007791	-2	Minus	1635	2e-10	EOG4JM65G	Q7Q3B0	nrv2 (JH up reg - Li)
contig00124	GO:0043296,GO:0007043,GO:0035151,GO:0009206,GO:0015662,GO:0021782,GO:0030001,GO:0005887	XP_001654266.1	sodium/potassium-dependent atpase beta-2 subunit [Aedes aegypti]	e-143	-	358-726:+1	PS00005:PKC_PHOSPHO_SITE Protein kinase C phosphorylation site.|PS00006:CK2_PHOSPHO_SITE Casein kinase II phosphorylation site.|PS00284:SERPIN Serpins signature.	1993	OG4_33212	4e-144	514	AGAP007791	|hypothetical protein|protein_coding|3R:888097-900740:- 1|gene:AGAP007791	-3	Minus	1635	1e-165	EOG4JM65G	Q7Q3B0	nrv2 (JH up reg - Li)
contig00125	GO:0009206,GO:0044464,GO:0030001	XP_317717.3	AGAP007791-PA [Anopheles gambiae str. PEST]	1e-14	-	1-198:+1	PS00004:CAMP_PHOSPHO_SITE cAMP- and cGMP-dependent protein kinase phosphorylation site.|PS00005:PKC_PHOSPHO_SITE Protein kinase C phosphorylation site.|PS00008:MYRISTYL N-myristoylation site.	403	OG4_33212	2e-15	82.8	AGAP007791	|hypothetical protein|protein_coding|3R:888097-910032:- 1|gene:AGAP007791	-1	Minus	1608	2e-20	EOG4JM65G	Q7Q3B0	nrv2 (JH up reg - Li)
contig14889	-	XP_001649369.1	hypothetical protein AaeL_AAEL014708 [Aedes aegypti]	e-133	-	2-631:+2	PS00004:CAMP_PHOSPHO_SITE cAMP- and cGMP-dependent protein kinase phosphorylation site.|PS00005:PKC_PHOSPHO_SITE Protein kinase C phosphorylation site.|PS00008:MYRISTYL N-myristoylation site.|PS00009:AMIDATION Amidation site.	1565	OG4_49697	2e-134	481	AGAP010366	|hypothetical protein|protein_coding|3L:2255699-2257902:- 1|gene:AGAP010366	-1	Minus	527	2e-37	EOG4XWDD7	Q7QDQ9	Neuropeptide-like precursor 4 diap up reg -Rinehart
contig01586	GO:0048513	EFR23268.1	hypothetical protein AND_13205 [Anopheles darlingi]	1e-59	-	541-846:+1	PS00005:PKC_PHOSPHO_SITE Protein kinase C phosphorylation site.|PS00008:MYRISTYL N-myristoylation site.	1085	OG4_14423	6e-31	137	AGAP006665	|hypothetical protein|protein_coding|2L:36501556- 36508538:1|gene:AGAP006665	-3	Minus	1464	8e-51	EOG434TN1	A0NEX0	Myosin binding subunit (Mbs - EBH)
contig02313	-	XP_001848532.1	phosphatase 1 regulatory subunit 12b [Culex quinquefasciatus]	1e-35	-	217-546:+1	PS00006:CK2_PHOSPHO_SITE Casein kinase II phosphorylation site.|PS00008:MYRISTYL N-myristoylation site.|PS00029:LEUCINE_ZIPPER Leucine zipper pattern.	636	OG4_14423	2e-36	154	AGAP006665	|hypothetical protein|protein_coding|2L:36439872- 36511537:1|gene:AGAP006665	-2	Minus	4620	8e-27	EOG434TN1	A0NEX0	Myosin binding subunit (Mbs - EBH)
contig05136	-	XP_001662855.1	hypothetical protein AaeL_AAEL012751 [Aedes aegypti]	1e-34	-	142-501:+1	PS00001:ASN_GLYCOSYLATION N-glycosylation site.|PS00004:CAMP_PHOSPHO_SITE cAMP- and cGMP-dependent protein kinase phosphorylation site.|PS00005:PKC_PHOSPHO_SITE Protein kinase C phosphorylation site.|PS00006:CK2_PHOSPHO_SITE Casein kinase II phosphorylation site.|PS00008:MYRISTYL N-myristoylation site.	502	OG4_14423	2e-35	149	AGAP006665	|hypothetical protein|protein_coding|2L:36439872- 36511537:1|gene:AGAP006665	1	Plus	4404	2e-19	EOG434TN1	A0NEX0	Myosin binding subunit (Mbs - EBH)
contig05495	GO:0008092,GO:0009888,GO:0042478,GO:0008287,GO:0007476,GO:0004722,GO:0001700	XP_316699.4	AGAP006665-PB [Anopheles gambiae str. PEST]	e-159	-	481-1149:+1	PS00005:PKC_PHOSPHO_SITE Protein kinase C phosphorylation site.|PS00006:CK2_PHOSPHO_SITE Casein kinase II phosphorylation site.|PS00008:MYRISTYL N-myristoylation site.	2135	OG4_14423	1e-159	565	AGAP006665	|hypothetical protein|protein_coding|2L:36439872- 36511537:1|gene:AGAP006665	-3	Minus	4404	1e-172	EOG434TN1	A0NEX0	Myosin binding subunit (Mbs - EBH)
contig13046	-	XP_001662855.1	hypothetical protein AaeL_AAEL012751 [Aedes aegypti]	9e-06	-	-	-	583	OG4_14423	2e-06	54.3	AGAP006665	|hypothetical protein|protein_coding|2L:36439872- 36511537:1|gene:AGAP006665	-1	Minus	4404	5e-09	EOG434TN1	A0NEX0	Myosin binding subunit (Mbs - EBH)
contig14189	-	XP_001662855.1	hypothetical protein AaeL_AAEL012751 [Aedes aegypti]	1e-41	-	1-375:+1	PS00004:CAMP_PHOSPHO_SITE cAMP- and cGMP-dependent protein kinase phosphorylation site.|PS00005:PKC_PHOSPHO_SITE Protein kinase C phosphorylation site.|PS00006:CK2_PHOSPHO_SITE Casein kinase II phosphorylation site.|PS00007:TYR_PHOSPHO_SITE Tyrosine kinase phosphorylation site.|PS00008:MYRISTYL N-myristoylation site.	376	OG4_14423	1e-42	172	AGAP006665	|hypothetical protein|protein_coding|2L:36439872- 36511537:1|gene:AGAP006665	1	Plus	4620	6e-16	EOG434TN1	A0NEX0	Myosin binding subunit (Mbs - EBH)
contig14144	-	XP_001688951.1	AGAP006665-PC [Anopheles gambiae str. PEST]	5e-07	-	511-684:+1	PS00005:PKC_PHOSPHO_SITE Protein kinase C phosphorylation site.|PS00008:MYRISTYL N-myristoylation site.	741	-	-	-	AGAP006665	|hypothetical protein|protein_coding|2L:36501556- 36508538:1|gene:AGAP006665	-1	Minus	1464	1e-11	EOG434TN1	A0NEX0	Myosin binding subunit (Mbs - EBH)
contig05102	GO:0002251,GO:0016310,GO:0006950,GO:0004702,GO:0007243,GO:0032559,GO:0009850	XP_001843150.1	mitogen-activated protein kinase kinase kinase 4 [Culex	e-177	-	79-612:+1	PS00001:ASN_GLYCOSYLATION N-glycosylation site.|PS00004:CAMP_PHOSPHO_SITE cAMP- and cGMP-dependent protein kinase phosphorylation site.|PS00005:PKC_PHOSPHO_SITE Protein kinase C phosphorylation site.|PS00006:CK2_PHOSPHO_SITE Casein kinase II phosphorylation site.|PS00008:MYRISTYL N-myristoylation site.|PS00107:PROTEIN_KINASE_ATP Protein kinases ATP-binding region signature.	1105	OG4_13639	6e-178	336	AGAP002371	|hypothetical protein|protein_coding|2R:20761175-20770172:- 1|gene:AGAP002371	3	Plus	5561	1e-149	EOG4QBZM6	Q7QBZ1	MEKK3 (diap up reg - Rinehart)
contig01378	GO:0006351,GO:0007243,GO:0016909,GO:0043231,GO:0009850,GO:0030534,GO:0016310,GO:0034331,GO:0007169,GO:0003002,GO:0032559,GO:0000578,GO:0045666,GO:0051969,GO:0033554,GO:0000087,GO:0044459,GO:0042051,GO:0007472,GO:0048598,GO:0043066	XP_001664140.1	erk1/2 [Aedes aegypti]	e-178	-	338-442:+2	PS00008:MYRISTYL N-myristoylation site.	2340	OG4_10275	2e-179	631	AGAP009207	|hypothetical protein|protein_coding|3R:28697024-28708816:- 1|gene:AGAP009207	-1	Minus	996	0	EOG4PG4GD	Q7PVR1	MAPK
contig07269	GO:0006730,GO:0000154,GO:0008168	XP_001843114.1	ribosomal RNA large subunit methyltransferase J [Culex	7e-58	-	95-202:+2	PS00005:PKC_PHOSPHO_SITE Protein kinase C phosphorylation site.|PS00008:MYRISTYL N-myristoylation site.	515	OG4_10397	1e-58	218	AGAP004177	|hypothetical protein|protein_coding|2R:51237874- 51238820:1|gene:AGAP004177	-2	Minus	799	1e-67	EOG44QRH1	Q7QB53	large ribosomal subunit RNA (up reg diap - Robich)
contig07571	-	XP_001651876.1	juvenile hormone acid methyltransferase, putative [Aedes aegypti]	e-100	-	386-631:+2	PS00001:ASN_GLYCOSYLATION N-glycosylation site.|PS00005:PKC_PHOSPHO_SITE Protein kinase C phosphorylation site.|PS00006:CK2_PHOSPHO_SITE Casein kinase II phosphorylation site.	753	OG4_25129	1e-100	367	AGAP005256	|hypothetical protein|protein_coding|2L:13245724-13246982:- 1|gene:AGAP005256	-3	Minus	1098	2e-84	EOG4612KP	Q7Q9F0	JH methyltransferase
contig03197	GO:0009648,GO:0007622	XP_001662257.1	f-box/lrr protein, drome [Aedes aegypti]	3e-76	-	1-120:+1	PS00005:PKC_PHOSPHO_SITE Protein kinase C phosphorylation site.|PS00006:CK2_PHOSPHO_SITE Casein kinase II phosphorylation site.|PS00007:TYR_PHOSPHO_SITE Tyrosine kinase phosphorylation site.|PS00008:MYRISTYL N-myristoylation site.	721	OG4_19414	4e-77	289	AGAP009335	|hypothetical protein|protein_coding|3R:31533114- 31534493:1|gene:AGAP009335	-3	Minus	1292	9e-85	EOG4VHHP2	Q7QGF4	jetlag
contig14810	-	XP_001849087.1	insulin receptor tyrosine kinase substrate [Culex quinquefasciatus]	e-142	-	1075-1482:+1	PS00001:ASN_GLYCOSYLATION N-glycosylation site.|PS00006:CK2_PHOSPHO_SITE Casein kinase II phosphorylation site.|PS00008:MYRISTYL N-myristoylation site.|PS00342:MICROBODIES_CTER Microbodies C-terminal targeting signal.	2364	OG4_17678	7e-143	510	AGAP001369	|hypothetical protein|protein_coding|2R:3648151- 3730354:1|gene:AGAP001369	-2	Minus	4570	1e-173	EOG4V15FQ	Q7PXE7	insulin receptor
contig08238	-	XP_001657485.1	hypothetical protein AaeL_AAEL000973 [Aedes aegypti]	3e-45	-	912-1322:+3	PS00001:ASN_GLYCOSYLATION N-glycosylation site.|PS00004:CAMP_PHOSPHO_SITE cAMP- and cGMP-dependent protein kinase phosphorylation site.|PS00006:CK2_PHOSPHO_SITE Casein kinase II phosphorylation site.|PS00009:AMIDATION Amidation site.|PS00262:INSULIN Insulin family signature.	2058	OG4_55664	5e-46	188	AGAP010600	|hypothetical protein|protein_coding|3L:7093689- 7094422:1|gene:AGAP010600	3	Plus	630	6e-34	EOG4T76KR	Q7Q8R6	ilp1
contig00175	GO:0009880,GO:0017145,GO:0048859,GO:0001745,GO:0004713,GO:0008283,GO:0044267,GO:0007259,GO:0007297,GO:0044424,GO:0001736,GO:0003002,GO:0002252,GO:0000904,GO:0007560,GO:0042386,GO:0002682,GO:0060541,GO:0006952	XP_001648490.1	heat shock protein 70 (hsp70)-interacting protein [Aedes aegypti]	e-165	-	917-1063:+2	-	1635	OG4_11644	2e-166	588	AGAP010188	|hypothetical protein|protein_coding|3R:50353363- 50355492:1|gene:AGAP010188	-3	Minus	2035	0	EOG4DFN3S	Q7Q0S4	HSP70 & HSP90
contig05225	GO:0016310,GO:0004672,GO:0023060,GO:0032559,GO:0009850	XP_001841861.1	serine/threonine-protein kinase 3 [Culex quinquefasciatus]	0	-	185-2008:+2	PS00001:ASN_GLYCOSYLATION N-glycosylation site.|PS00004:CAMP_PHOSPHO_SITE cAMP- and cGMP-dependent protein kinase phosphorylation site.|PS00005:PKC_PHOSPHO_SITE Protein kinase C phosphorylation site.|PS00006:CK2_PHOSPHO_SITE Casein kinase II phosphorylation site.|PS00007:TYR_PHOSPHO_SITE Tyrosine kinase phosphorylation site.|PS00008:MYRISTYL N-myristoylation site.|PS00107:PROTEIN_KINASE_ATP Prote…	2009	OG4_12297	0	975	AGAP006044	|hypothetical protein|protein_coding|2L:25573237-25576590:- 1|gene:AGAP006044	2	Plus	2354	0	EOG498SFT	Q7PNT2	hippo
contig05058	GO:0008415,GO:0007224,GO:0006500,GO:0016020	XP_001651263.1	skinny hedgehog/sightless/rasp [Aedes aegypti]	e-114	-	2-145:+2	PS00001:ASN_GLYCOSYLATION N-glycosylation site.|PS00006:CK2_PHOSPHO_SITE Casein kinase II phosphorylation site.	835	OG4_11579	5e-115	415	AGAP002602	|hypothetical protein|protein_coding|2R:23823922- 23825471:1|gene:AGAP002602	-2	Minus	1476	5e-98	EOG4M907M	Q7QCF3	hedgehog
contig19686	-	XP_001651263.1	skinny hedgehog/sightless/rasp [Aedes aegypti]	2e-39	-	54-293:+3	PS00004:CAMP_PHOSPHO_SITE cAMP- and cGMP-dependent protein kinase phosphorylation site.|PS00005:PKC_PHOSPHO_SITE Protein kinase C phosphorylation site.|PS00006:CK2_PHOSPHO_SITE Casein kinase II phosphorylation site.	468	OG4_11579	3e-40	165	AGAP002602	|hypothetical protein|protein_coding|2R:23823922- 23825471:1|gene:AGAP002602	-2	Minus	1476	2e-24	EOG4M907M	Q7QCF3	hedgehog
contig05213	GO:0006351,GO:0043231,GO:0016407	XP_001656424.1	histone acetyltransferase gcn5 [Aedes aegypti]	0	-	136-2016:+1	PS00001:ASN_GLYCOSYLATION N-glycosylation site.|PS00004:CAMP_PHOSPHO_SITE cAMP- and cGMP-dependent protein kinase phosphorylation site.|PS00005:PKC_PHOSPHO_SITE Protein kinase C phosphorylation site.|PS00006:CK2_PHOSPHO_SITE Casein kinase II phosphorylation site.|PS00007:TYR_PHOSPHO_SITE Tyrosine kinase phosphorylation site.|PS00008:MYRISTYL N-myristoylation site.	2016	OG4_11340	0	1302	AGAP004434	|hypothetical protein|protein_coding|2R:55991218-55994644:- 1|gene:AGAP004434	1	Plus	2929	0	EOG4X0K79	Q7QA53	Gcn5 (common catalytic subunit of HAT complexes - Pankotai)
contig04506	GO:0006351,GO:0042127,GO:0043231,GO:0051707,GO:0010259,GO:0007169,GO:0048592,GO:0003677,GO:0006006,GO:0016049,GO:0033554,GO:0035264,GO:0035467,GO:0010506	ABK76646.1	forkhead box subgroup O [Aedes aegypti]	0	-	236-1540:+2	PS00001:ASN_GLYCOSYLATION N-glycosylation site.|PS00005:PKC_PHOSPHO_SITE Protein kinase C phosphorylation site.|PS00006:CK2_PHOSPHO_SITE Casein kinase II phosphorylation site.|PS00008:MYRISTYL N-myristoylation site.|PS00658:FORK_HEAD_2 Fork head domain signature 2.	1923	OG4_36406	0	706	AGAP001577	|hypothetical protein|protein_coding|2R:6374968- 6432123:1|gene:AGAP001577	2	Plus	3262	0	EOG48W9JD	Q7PXU5	foxo
contig12852	GO:0044267,GO:0003824	XP_001850972.1	46 kDa FK506-binding nuclear protein [Culex quinquefasciatus]	7e-68	-	161-1327:+2	PS00001:ASN_GLYCOSYLATION N-glycosylation site.|PS00004:CAMP_PHOSPHO_SITE cAMP- and cGMP-dependent protein kinase phosphorylation site.|PS00005:PKC_PHOSPHO_SITE Protein kinase C phosphorylation site.|PS00006:CK2_PHOSPHO_SITE Casein kinase II phosphorylation site.|PS00008:MYRISTYL N-myristoylation site.|PS00009:AMIDATION Amidation site.	1329	OG4_13255	1e-68	262	AGAP007473	|hypothetical protein|protein_coding|2L:46748309-46749901:- 1|gene:AGAP007473	2	Plus	1283	9e-91	EOG4Q2BXH	Q7QJE1	FKBP39
contig17154	-	XP_001868714.1	conserved hypothetical protein [Culex quinquefasciatus]	8e-30	-	28-306:+1	PS00005:PKC_PHOSPHO_SITE Protein kinase C phosphorylation site.|PS00006:CK2_PHOSPHO_SITE Casein kinase II phosphorylation site.|PS00008:MYRISTYL N-myristoylation site.	694	OG4_36015	1e-30	134	AGAP008253	|hypothetical protein|protein_coding|3R:7908909-7909193:- 1|gene:AGAP008253	1	Plus	285	2e-36	EOG4KPRTJ	Q7Q468	FBgn0032299 (protein unknownn func Ws17127 - EBH)
contig15583	GO:0044444,GO:0003824	XP_001661275.1	long-chain-fatty-acid coa ligase [Aedes aegypti]	0	-	437-2581:+2	PS00005:PKC_PHOSPHO_SITE Protein kinase C phosphorylation site.|PS00006:CK2_PHOSPHO_SITE Casein kinase II phosphorylation site.|PS00008:MYRISTYL N-myristoylation site.|PS00009:AMIDATION Amidation site.|PS00455:AMP_BINDING Putative AMP-binding domain signature.	2972	OG4_10070	0	1277	AGAP003623	|hypothetical protein|protein_coding|2R:40611234- 40621367:1|gene:AGAP003623	2	Plus	4773	0	EOG4BG79X	Q7QAM6	fatty acid syhthetase (up reg diap - Robich)
contig01938	GO:0048667	XP_001656838.1	failed axon connections protein, putative [Aedes aegypti]	e-129	-	624-1883:+3	PS00001:ASN_GLYCOSYLATION N-glycosylation site.|PS00004:CAMP_PHOSPHO_SITE cAMP- and cGMP-dependent protein kinase phosphorylation site.|PS00005:PKC_PHOSPHO_SITE Protein kinase C phosphorylation site.|PS00006:CK2_PHOSPHO_SITE Casein kinase II phosphorylation site.|PS00008:MYRISTYL N-myristoylation site.|PS00009:AMIDATION Amidation site.	2223	OG4_12444	2e-130	469	AGAP011334	|hypothetical protein|protein_coding|3L:21303507-21305940:- 1|gene:AGAP011334	3	Plus	982	1e-143	EOG48W9J6	Q7QHS5	failed axon connections protein diap up reg - Rinehart
contig01025	GO:0017111	XP_001660145.1	GTP binding protein [Aedes aegypti]	0	-	1326-1685:+3	PS00001:ASN_GLYCOSYLATION N-glycosylation site.|PS00005:PKC_PHOSPHO_SITE Protein kinase C phosphorylation site.|PS00006:CK2_PHOSPHO_SITE Casein kinase II phosphorylation site.	2002	OG4_11338	0	1015	AGAP005227	|hypothetical protein|protein_coding|2L:12535623- 12538161:1|gene:AGAP005227	-1	Minus	2270	0	EOG41VHJ1	Q7Q9H9	elongation factor 1 alpha (diap non reg - Rinehart)
contig10305	GO:0051707	XP_317405.3	AGAP008054-PA [Anopheles gambiae str. PEST]	1e-48	par177_14	243-437:+3	PS00005:PKC_PHOSPHO_SITE Protein kinase C phosphorylation site.|PS00006:CK2_PHOSPHO_SITE Casein kinase II phosphorylation site.	1123	OG4_49147	2e-49	198	AGAP008054	|hypothetical protein|protein_coding|3R:4880701- 4881834:1|gene:AGAP008054	-3	Minus	1035	6e-62	EOG4VMCXW	Q6H8Z2	ejaculatory bulb protein III (Peb III - EBH)
contig09433	-	XP_001660774.1	protein serine/threonine kinase, putative [Aedes aegypti]	2e-48	par177_14	3-110:+3	PS00005:PKC_PHOSPHO_SITE Protein kinase C phosphorylation site.|PS00006:CK2_PHOSPHO_SITE Casein kinase II phosphorylation site.	603	OG4_15884	3e-49	196	AGAP008054	|hypothetical protein|protein_coding|3R:4880701- 4881834:1|gene:AGAP008054	-2	Minus	1035	6e-52	EOG4VMCXW	Q6H8Z2	ejaculatory bulb protein III (Peb III - EBH)
contig10130	-	XP_001660774.1	protein serine/threonine kinase, putative [Aedes aegypti]	3e-48	par177_14	396-560:+3	PS00004:CAMP_PHOSPHO_SITE cAMP- and cGMP-dependent protein kinase phosphorylation site.|PS00005:PKC_PHOSPHO_SITE Protein kinase C phosphorylation site.|PS00006:CK2_PHOSPHO_SITE Casein kinase II phosphorylation site.	562	OG4_15884	5e-49	195	AGAP008054	|hypothetical protein|protein_coding|3R:4880701- 4881834:1|gene:AGAP008054	-1	Minus	1035	1e-49	EOG4VMCXW	Q6H8Z2	ejaculatory bulb protein III (Peb III - EBH)
contig23274	-	-	-	-	-	1-120:+1	-	164	-	-	-	AGAP008054	|hypothetical protein|protein_coding|3R:4880701- 4881834:1|gene:AGAP008054	-1	Minus	1035	7e-06	EOG4VMCXW	Q6H8Z2	ejaculatory bulb protein III (Peb III - EBH)
contig02595	GO:0048102,GO:0016671,GO:0043170	XP_001868737.1	peptide methionine sulfoxide reductase [Culex quinquefasciatus]	e-117	-	471-638:+3	PS00001:ASN_GLYCOSYLATION N-glycosylation site.|PS00005:PKC_PHOSPHO_SITE Protein kinase C phosphorylation site.|PS00006:CK2_PHOSPHO_SITE Casein kinase II phosphorylation site.|PS00008:MYRISTYL N-myristoylation site.|PS00029:LEUCINE_ZIPPER Leucine zipper pattern.	1033	OG4_10322	1e-117	424	AGAP012394	|hypothetical protein|protein_coding|3L:41710048-41711592:- 1|gene:AGAP012394	-3	Minus	1055	1e-123	EOG4SQVCR	Q7PVA0	Eip71cd (via P. C.)
contig08371	GO:0048102,GO:0016671,GO:0043170	XP_001847522.1	peptide methionine sulfoxide reductase msrA [Culex	3e-69	-	1-153:+1	PS00005:PKC_PHOSPHO_SITE Protein kinase C phosphorylation site.	586	OG4_66071	4e-70	265	AGAP012394	|hypothetical protein|protein_coding|3L:41710048-41711592:- 1|gene:AGAP012394	-1	Minus	1055	1e-75	EOG4SQVCR	Q7PVA0	Eiip71cd (via P. C.)
contig07708	GO:0005083,GO:0005488,GO:0044464,GO:0030534,GO:0023060,GO:0035466	XP_001656445.1	ras gtpase activating protein [Aedes aegypti]	2e-79	-	1-486:+1	PS00005:PKC_PHOSPHO_SITE Protein kinase C phosphorylation site.|PS00006:CK2_PHOSPHO_SITE Casein kinase II phosphorylation site.|PS00007:TYR_PHOSPHO_SITE Tyrosine kinase phosphorylation site.	486	OG4_17065	3e-80	298	AGAP002729	|hypothetical protein|protein_coding|2R:26291953-26296342:- 1|gene:AGAP002729	1	Plus	3658	3e-96	EOG4RJDGD	Q7QCN5	D-ras-2 (no reg diap -Rinehart)
contig09607	GO:0005083,GO:0005488,GO:0044464,GO:0030534,GO:0023060,GO:0035466	XP_001656445.1	ras gtpase activating protein [Aedes aegypti]	2e-73	-	115-339:+1	PS00006:CK2_PHOSPHO_SITE Casein kinase II phosphorylation site.|PS00008:MYRISTYL N-myristoylation site.	462	OG4_17065	4e-74	223	AGAP002729	|hypothetical protein|protein_coding|2R:26291953-26296342:- 1|gene:AGAP002729	-3	Minus	3658	4e-87	EOG4RJDGD	Q7QCN5	D-ras-2 (no reg diap -Rinehart)
contig09943	GO:0005083,GO:0005488,GO:0044464,GO:0030534,GO:0023060,GO:0035466	XP_001844386.1	ras GTPase-activating protein 1 [Culex quinquefasciatus]	1e-82	-	3-389:+3	PS00004:CAMP_PHOSPHO_SITE cAMP- and cGMP-dependent protein kinase phosphorylation site.|PS00005:PKC_PHOSPHO_SITE Protein kinase C phosphorylation site.|PS00006:CK2_PHOSPHO_SITE Casein kinase II phosphorylation site.	513	OG4_17065	2e-83	186	AGAP002729	|hypothetical protein|protein_coding|2R:26291953-26296342:- 1|gene:AGAP002729	3	Plus	3658	8e-98	EOG4RJDGD	Q7QCN5	D-ras-2 (no reg diap -Rinehart)
contig20003	GO:0005083,GO:0005488,GO:0044464,GO:0030534,GO:0023060,GO:0035466	XP_001656445.1	ras gtpase activating protein [Aedes aegypti]	8e-72	-	58-435:+1	PS00001:ASN_GLYCOSYLATION N-glycosylation site.|PS00006:CK2_PHOSPHO_SITE Casein kinase II phosphorylation site.	911	OG4_17065	1e-72	275	AGAP002729	|hypothetical protein|protein_coding|2R:26291953-26296342:- 1|gene:AGAP002729	1	Plus	3658	2e-68	EOG4RJDGD	Q7QCN5	D-ras-2 (no reg diap -Rinehart)
contig00930	GO:0022904,GO:0005746	XP_001650450.1	cytochrome c oxidase subunit iv [Aedes aegypti]	3e-88	-	115-645:+1	PS00001:ASN_GLYCOSYLATION N-glycosylation site.|PS00004:CAMP_PHOSPHO_SITE cAMP- and cGMP-dependent protein kinase phosphorylation site.|PS00005:PKC_PHOSPHO_SITE Protein kinase C phosphorylation site.|PS00006:CK2_PHOSPHO_SITE Casein kinase II phosphorylation site.|PS00008:MYRISTYL N-myristoylation site.|PS00009:AMIDATION Amidation site.	1026	OG4_16444	5e-89	329	AGAP008727	|hypothetical protein|protein_coding|3R:16158263- 16159216:1|gene:AGAP008727	1	Plus	854	7e-98	EOG4M6412	Q7Q8A2	cytochrome oxidase subunit I (non reg diap - Rinehart)
contig08192	GO:0007088	XP_001861794.1	anaphase-promoting complex subunit 8 [Culex quinquefasciatus]	0	-	1-180:+1	PS00005:PKC_PHOSPHO_SITE Protein kinase C phosphorylation site.|PS00007:TYR_PHOSPHO_SITE Tyrosine kinase phosphorylation site.	1230	OG4_12339	0	769	AGAP009880	|hypothetical protein|protein_coding|3R:44732896- 44734846:1|gene:AGAP009880	-3	Minus	1878	0	EOG434TN7	Q7Q1A6	cycle
contig00499	GO:0003913,GO:0006259	XP_001658195.1	DNA photolyase [Aedes aegypti]	e-168	par289_2	3-182:+3	PS00004:CAMP_PHOSPHO_SITE cAMP- and cGMP-dependent protein kinase phosphorylation site.|PS00005:PKC_PHOSPHO_SITE Protein kinase C phosphorylation site.|PS00006:CK2_PHOSPHO_SITE Casein kinase II phosphorylation site.	1134	OG4_10628	6e-169	595	AGAP008651	|hypothetical protein|protein_coding|3R:14048998-14050747:- 1|gene:AGAP008651	-1	Minus	1671	0	EOG49W0WG	Q7Q8F7	cry1 also hits to cry2
contig15437	GO:0010468,GO:0007623,GO:0030528,GO:0006350,GO:0043231	XP_001660890.1	class b basic helix-loop-helix protein (bhlhb) (differentially	0	-	1608-1796:+3	PS00004:CAMP_PHOSPHO_SITE cAMP- and cGMP-dependent protein kinase phosphorylation site.|PS00005:PKC_PHOSPHO_SITE Protein kinase C phosphorylation site.|PS00006:CK2_PHOSPHO_SITE Casein kinase II phosphorylation site.|PS00008:MYRISTYL N-myristoylation site.	1865	OG4_43656	0	763	AGAP003844	|hypothetical protein|protein_coding|2R:44329771- 44333822:1|gene:AGAP003844	-2	Minus	1827	0	EOG4ZKH32	Q7QFU3	clockwork orange
contig06779	GO:0006936,GO:0008092	XP_001652323.1	calponin/transgelin [Aedes aegypti]	1e-98	-	271-381:+1	PS00005:PKC_PHOSPHO_SITE Protein kinase C phosphorylation site.	1741	OG4_12464	2e-99	365	AGAP001313	|hypothetical protein|protein_coding|2R:2846880- 2868935:1|gene:AGAP001313	-2	Minus	1549	1e-118	EOG4QRFM6	Q7PXA9	Chd64
contig03905	GO:0043410,GO:0005488,GO:0043231,GO:0006915,GO:0007423,GO:0032446,GO:0006508,GO:0007365,GO:0001736	XP_001651027.1	speckle-type poz protein [Aedes aegypti]	0	-	3545-3883:+2	PS00001:ASN_GLYCOSYLATION N-glycosylation site.|PS00005:PKC_PHOSPHO_SITE Protein kinase C phosphorylation site.|PS00008:MYRISTYL N-myristoylation site.	4676	OG4_11872	0	744	AGAP003428	|hypothetical protein|protein_coding|2R:37646811- 37671308:1|gene:AGAP003428	-2	Minus	2039	0	EOG4NGF33	Q7PGC0	CG9924 (JH up reg - Li)
contig13955	GO:0006631,GO:0004312	XP_001654591.1	malonyl coa-acyl carrier protein transacylase [Aedes aegypti]	1e-34	-	3-206:+3	PS00005:PKC_PHOSPHO_SITE Protein kinase C phosphorylation site.|PS00006:CK2_PHOSPHO_SITE Casein kinase II phosphorylation site.	277	OG4_11305	2e-35	87.8	AGAP005650	|hypothetical protein|protein_coding|2L:18271871-18273064:- 1|gene:AGAP005650	-1	Minus	1194	1e-39	EOG4Q83D0	Q7PNS5	CG7842 (JH up reg - Li)
contig13956	GO:0006631,GO:0004312	XP_001654591.1	malonyl coa-acyl carrier protein transacylase [Aedes aegypti]	e-113	-	2-238:+2	PS00005:PKC_PHOSPHO_SITE Protein kinase C phosphorylation site.|PS00006:CK2_PHOSPHO_SITE Casein kinase II phosphorylation site.	885	OG4_11305	1e-113	410	AGAP005650	|hypothetical protein|protein_coding|2L:18271871-18273064:- 1|gene:AGAP005650	-2	Minus	1194	1e-119	EOG4Q83D0	Q7PNS5	CG7842 (JH up reg - Li)
contig04666	GO:0015405,GO:0006810,GO:0031224,GO:0005253,GO:0017111,GO:0032559,GO:0009850	XP_001867073.1	canalicular multispecific organic anion transporter 1 [Culex	0	-	1047-1235:+3	PS00005:PKC_PHOSPHO_SITE Protein kinase C phosphorylation site.|PS00006:CK2_PHOSPHO_SITE Casein kinase II phosphorylation site.	1303	OG4_10027	0	560	AGAP006427	|hypothetical protein|protein_coding|2L:31736696-31742474:- 1|gene:AGAP006427	-1	Minus	4212	0	EOG41G1K2	Q5TQY7	CG7627 (JH up reg - Li)
contig07747	GO:0022857,GO:0006810,GO:0009987,GO:0017111,GO:0016020	XP_001656872.1	ATP-dependent bile acid permease [Aedes aegypti]	3e-54	-	20-577:+2	PS00005:PKC_PHOSPHO_SITE Protein kinase C phosphorylation site.|PS00006:CK2_PHOSPHO_SITE Casein kinase II phosphorylation site.|PS00008:MYRISTYL N-myristoylation site.	577	OG4_10027	5e-55	215	AGAP006427	|hypothetical protein|protein_coding|2L:31736696-31742474:- 1|gene:AGAP006427	2	Plus	4212	2e-60	EOG41G1K2	Q5TQY7	CG7627 (JH up reg - Li)
contig17735	GO:0042626,GO:0006810,GO:0031224,GO:0032559,GO:0009850	XP_001651698.1	ATP-binding cassette transporter [Aedes aegypti]	e-135	-	3-161:+3	PS00005:PKC_PHOSPHO_SITE Protein kinase C phosphorylation site.|PS00006:CK2_PHOSPHO_SITE Casein kinase II phosphorylation site.	881	OG4_10027	2e-136	487	AGAP003221	|hypothetical protein|protein_coding|2R:34020760- 34028112:1|gene:AGAP003221	-1	Minus	4739	1e-147	EOG41G1K2	Q7QBD4	CG7627 (JH up reg - Li)
contig18036	GO:0042626,GO:0006810,GO:0009987	XP_001651698.1	ATP-binding cassette transporter [Aedes aegypti]	e-170	par378_3	429-668:+3	PS00005:PKC_PHOSPHO_SITE Protein kinase C phosphorylation site.|PS00006:CK2_PHOSPHO_SITE Casein kinase II phosphorylation site.	1034	OG4_10027	1e-170	598	AGAP003221	|hypothetical protein|protein_coding|2R:34020760- 34028112:1|gene:AGAP003221	-2	Minus	4739	0	EOG41G1K2	Q7QBD4	CG7627 (JH up reg - Li)
contig13564	-	XP_316149.4	AGAP006091-PA [Anopheles gambiae str. PEST]	e-174	-	578-1549:+2	PS00001:ASN_GLYCOSYLATION N-glycosylation site.|PS00005:PKC_PHOSPHO_SITE Protein kinase C phosphorylation site.|PS00006:CK2_PHOSPHO_SITE Casein kinase II phosphorylation site.|PS00008:MYRISTYL N-myristoylation site.	2195	OG4_15155	1e-174	615	AGAP006091	|hypothetical protein|protein_coding|2L:26551922- 26583144:1|gene:AGAP006091	2	Plus	1341	0	EOG4K6DKS	Q7Q613	CG32066 (JH up reg - Li)
contig03247	GO:0015405,GO:0006810,GO:0031224,GO:0017111,GO:0032559,GO:0009850	XP_001863662.1	ATP-binding cassette sub-family D member 1 [Culex quinquefasciatus]	7e-70	-	2-481:+2	PS00005:PKC_PHOSPHO_SITE Protein kinase C phosphorylation site.|PS00006:CK2_PHOSPHO_SITE Casein kinase II phosphorylation site.|PS00007:TYR_PHOSPHO_SITE Tyrosine kinase phosphorylation site.|PS00008:MYRISTYL N-myristoylation site.|PS00029:LEUCINE_ZIPPER Leucine zipper pattern.	1171	OG4_10229	1e-70	269	AGAP002071	|hypothetical protein|protein_coding|2R:14793430- 14799403:1|gene:AGAP002071	-1	Minus	2710	6e-70	EOG40GB60	Q7PYR2	CG2316 (JH up reg - Li)
contig08386	GO:0015405,GO:0043234,GO:0006810,GO:0031224,GO:0017111,GO:0032559,GO:0009850	XP_001863662.1	ATP-binding cassette sub-family D member 1 [Culex quinquefasciatus]	0	-	19-1257:+1	PS00001:ASN_GLYCOSYLATION N-glycosylation site.|PS00005:PKC_PHOSPHO_SITE Protein kinase C phosphorylation site.|PS00006:CK2_PHOSPHO_SITE Casein kinase II phosphorylation site.|PS00008:MYRISTYL N-myristoylation site.|PS00017:ATP_GTP_A ATP/GTP-binding site motif A (P-loop).|PS00211:ABC_TRANSPORTER_1 ABC transporters family signature.	1259	OG4_10229	0	749	AGAP002071	|hypothetical protein|protein_coding|2R:14793430- 14799403:1|gene:AGAP002071	1	Plus	2710	0	EOG40GB60	Q7PYR2	CG2316 (JH up reg - Li)
contig03621	-	XP_001843198.1	conserved hypothetical protein [Culex quinquefasciatus]	9e-87	-	1-330:+1	PS00001:ASN_GLYCOSYLATION N-glycosylation site.|PS00005:PKC_PHOSPHO_SITE Protein kinase C phosphorylation site.|PS00008:MYRISTYL N-myristoylation site.|PS00009:AMIDATION Amidation site.|PS00216:SUGAR_TRANSPORT_1 Sugar transport proteins signature 1.	1088	OG4_15218	1e-87	325	AGAP004310	|hypothetical protein|protein_coding|2R:54329120- 54369878:1|gene:AGAP004310	-3	Minus	9021	2e-83	EOG4XD263	Q7PHF6	CG11148 (JH up reg - Li)
contig00220	GO:0044260,GO:0010467,GO:0090304	XP_001843198.1	conserved hypothetical protein [Culex quinquefasciatus]	e-102	-	1159-1461:+1	PS00004:CAMP_PHOSPHO_SITE cAMP- and cGMP-dependent protein kinase phosphorylation site.|PS00005:PKC_PHOSPHO_SITE Protein kinase C phosphorylation site.|PS00006:CK2_PHOSPHO_SITE Casein kinase II phosphorylation site.|PS00008:MYRISTYL N-myristoylation site.	1484	-	-	-	AGAP004310	|hypothetical protein|protein_coding|2R:54329120- 54369878:1|gene:AGAP004310	-2	Minus	9021	2e-63	EOG4XD263	Q7PHF6	CG11148 (JH up reg - Li)
contig06314	-	XP_001845201.1	conserved hypothetical protein [Culex quinquefasciatus]	0	-	175-1326:+1	PS00001:ASN_GLYCOSYLATION N-glycosylation site.|PS00004:CAMP_PHOSPHO_SITE cAMP- and cGMP-dependent protein kinase phosphorylation site.|PS00005:PKC_PHOSPHO_SITE Protein kinase C phosphorylation site.|PS00006:CK2_PHOSPHO_SITE Casein kinase II phosphorylation site.|PS00008:MYRISTYL N-myristoylation site.|PS00232:CADHERIN_1 Cadherin domain signature.	1326	OG4_21996	0	774	AGAP003579	|hypothetical protein|protein_coding|2R:40172480-40210242:- 1|gene:AGAP003579	1	Plus	6060	0	EOG4J0ZPX	Q7QAQ8	Cad87A (JH up reg - Li)
contig09104	-	XP_001868295.1	conserved hypothetical protein [Culex quinquefasciatus]	e-114	-	252-527:+3	PS00006:CK2_PHOSPHO_SITE Casein kinase II phosphorylation site.|PS00008:MYRISTYL N-myristoylation site.	1142	OG4_43613	9e-115	415	AGAP002165	|hypothetical protein|protein_coding|2R:16670768-16682537:- 1|gene:AGAP002165	-2	Minus	1965	9e-37	EOG44J10Z	Q5TX84	Broad (via P.C.) (diap up reg -Rinehart)
contig01766	GO:0030528,GO:0002165,GO:0044237,GO:0044464,GO:0007552,GO:0009886,GO:0050896,GO:0003676,GO:0046872,GO:0016265,GO:0050789,GO:0009887,GO:0030154,GO:0007399,GO:0022414,GO:0007435	AAS80326.1	broad complex isoform Z1 [Aedes aegypti]	0	-	311-658:+2	PS00001:ASN_GLYCOSYLATION N-glycosylation site.|PS00005:PKC_PHOSPHO_SITE Protein kinase C phosphorylation site.|PS00006:CK2_PHOSPHO_SITE Casein kinase II phosphorylation site.|PS00008:MYRISTYL N-myristoylation site.|PS00029:LEUCINE_ZIPPER Leucine zipper pattern.	1416	OG4_36273	0	659	AGAP002165	|hypothetical protein|protein_coding|2R:16670768-16682537:- 1|gene:AGAP002165	-1	Minus	1965	1e-123	EOG44J10Z	Q5TX84	Broad (via P.C.) (diap up reg -Rinehart)
contig09419	GO:0006351,GO:0046914,GO:0001751,GO:0043231,GO:0051707,GO:0055002,GO:0003702,GO:0035071,GO:0003677,GO:0007292,GO:0035112,GO:0044248,GO:0016564,GO:0050793	AAS80326.1	broad complex isoform Z1 [Aedes aegypti]	2e-37	-	68-199:+2	PS00005:PKC_PHOSPHO_SITE Protein kinase C phosphorylation site.|PS00006:CK2_PHOSPHO_SITE Casein kinase II phosphorylation site.	344	OG4_36273	4e-11	68.6	AGAP002165	|hypothetical protein|protein_coding|2R:16670768-16682537:- 1|gene:AGAP002165	-2	Minus	1965	1e-12	EOG44J10Z	Q5TX84	Broad (via P.C.) (diap up reg -Rinehart)
contig04689	GO:0005488,GO:0048812,GO:0007420	XP_001657322.1	bmp-induced factor [Aedes aegypti]	4e-17	-	3-176:+3	PS00005:PKC_PHOSPHO_SITE Protein kinase C phosphorylation site.	623	OG4_32990	8e-18	92	AGAP002165	|hypothetical protein|protein_coding|2R:16670768-16682537:- 1|gene:AGAP002165	2	Plus	1965	4e-08	EOG44J10Z	Q5TX84	Broad (via P.C.) (diap up reg -Rinehart)
contig15380	GO:0005488,GO:0009112,GO:0009127,GO:0003824	XP_310497.4	AGAP000577-PA [Anopheles gambiae str. PEST]	0	-	1582-1929:+1	PS00004:CAMP_PHOSPHO_SITE cAMP- and cGMP-dependent protein kinase phosphorylation site.|PS00005:PKC_PHOSPHO_SITE Protein kinase C phosphorylation site.|PS00006:CK2_PHOSPHO_SITE Casein kinase II phosphorylation site.|PS00008:MYRISTYL N-myristoylation site.	2313	OG4_10329	0	1247	AGAP000577	|hypothetical protein|protein_coding|X:10149405-10153152:- 1|gene:AGAP000577	-3	Minus	2357	0	EOG4V6WXJ	NULL	adenosine monophosphate deaminase 2 (no reg diap - Rinehart)
contig03627	GO:0043229	XP_001649558.1	hypothetical protein AaeL_AAEL004675 [Aedes aegypti]	e-179	-	257-688:+2	PS00001:ASN_GLYCOSYLATION N-glycosylation site.|PS00005:PKC_PHOSPHO_SITE Protein kinase C phosphorylation site.|PS00008:MYRISTYL N-myristoylation site.	1886	OG4_18234	5e-180	341	AGAP010459	|hypothetical protein|protein_coding|3L:3926280-3928128:- 1|gene:AGAP010459	-1	Minus	1579	0	EOG4NK9B4	Q7PRI6	Ada3 (histone acetylase, ecd reg - Pankotai)
contig02090	GO:0010468,GO:0070461,GO:0007154,GO:0005694,GO:0043324,GO:0005488,GO:0016573	XP_001654846.1	transcriptional adaptor 2 (ada2) [Aedes aegypti]	e-120	-	29-829:+2	PS00001:ASN_GLYCOSYLATION N-glycosylation site.|PS00005:PKC_PHOSPHO_SITE Protein kinase C phosphorylation site.|PS00006:CK2_PHOSPHO_SITE Casein kinase II phosphorylation site.|PS00007:TYR_PHOSPHO_SITE Tyrosine kinase phosphorylation site.|PS00008:MYRISTYL N-myristoylation site.	831	OG4_10897	2e-121	437	AGAP003109	|hypothetical protein|protein_coding|2R:32501852- 32504497:1|gene:AGAP003109	2	Plus	2155	1e-137	EOG4DR7TX	Q7PQQ9	Ada2b (ecd reg, histone [H3?] acetylation -Pankotai)
contig02091	-	XP_001654846.1	transcriptional adaptor 2 (ada2) [Aedes aegypti]	3e-46	-	200-460:+2	PS00005:PKC_PHOSPHO_SITE Protein kinase C phosphorylation site.|PS00006:CK2_PHOSPHO_SITE Casein kinase II phosphorylation site.	1079	OG4_10897	4e-47	190	AGAP003109	|hypothetical protein|protein_coding|2R:32501852- 32504497:1|gene:AGAP003109	2	Plus	2091	8e-36	EOG4DR7TX	Q7PQQ9	Ada2b (ecd reg, histone [H3?] acetylation -Pankotai)
contig22472	-	-	-	-	-	2-64:+2	-	64	-	-	-	AGAP003109	|hypothetical protein|protein_coding|2R:32501852- 32504497:1|gene:AGAP003109	2	Plus	2155	8e-08	EOG4DR7TX	Q7PQQ9	Ada2b (ecd reg, histone [H3?] acetylation -Pankotai)
contig02575	-	XP_001842896.1	actin [Culex quinquefasciatus]	0	-	148-1275:+1	PS00001:ASN_GLYCOSYLATION N-glycosylation site.|PS00005:PKC_PHOSPHO_SITE Protein kinase C phosphorylation site.|PS00006:CK2_PHOSPHO_SITE Casein kinase II phosphorylation site.|PS00007:TYR_PHOSPHO_SITE Tyrosine kinase phosphorylation site.|PS00008:MYRISTYL N-myristoylation site.|PS01132:ACTINS_ACT_LIKE Actins and actin-related proteins signature.	1807	OG4_12726	0	758	AGAP002127	|hypothetical protein|protein_coding|2R:16088787-16091558:- 1|gene:AGAP002127	1	Plus	1871	0	EOG4866TZ	Q7PUH4	actin-like protein 87C (diap up reg -Rinehart)
contig15039	GO:0016405,GO:0044424,GO:0032559	XP_001650237.1	acetyl-coa synthetase [Aedes aegypti]	0	-	60-1997:+3	PS00001:ASN_GLYCOSYLATION N-glycosylation site.|PS00004:CAMP_PHOSPHO_SITE cAMP- and cGMP-dependent protein kinase phosphorylation site.|PS00005:PKC_PHOSPHO_SITE Protein kinase C phosphorylation site.|PS00006:CK2_PHOSPHO_SITE Casein kinase II phosphorylation site.|PS00007:TYR_PHOSPHO_SITE Tyrosine kinase phosphorylation site.|PS00008:MYRISTYL N-myristoylation site.|PS00455:AMP_BINDING Putative AMP…	2411	OG4_10152	0	1320	AGAP006569	|hypothetical protein|protein_coding|2L:34159049- 34167037:1|gene:AGAP006569	3	Plus	3581	0	EOG4KSN0T	Q7Q597	AcCoAS (JH up reg - Li)
contig06075	GO:0006351,GO:0003677,GO:0043231	AAM33363.1	ETS transcription factor E74A [Aedes aegypti]	2e-28	-	2-232:+2	PS00005:PKC_PHOSPHO_SITE Protein kinase C phosphorylation site.|PS00006:CK2_PHOSPHO_SITE Casein kinase II phosphorylation site.|PS00008:MYRISTYL N-myristoylation site.	505	OG4_17068	7e-24	111	AGAP007327	|hypothetical protein|protein_coding|2L:45425784- 45588316:1|gene:AGAP007327	-3	Minus	2145	3e-23	EOG48SF8X	A7URG2	74EF (Ecd reg via P.C)
contig14790	GO:0044237	AAM33363.1	ETS transcription factor E74A [Aedes aegypti]	6e-38	-	1295-1801:+2	PS00001:ASN_GLYCOSYLATION N-glycosylation site.|PS00008:MYRISTYL N-myristoylation site.	2026	OG4_73242	1e-37	160	AGAP007327	|hypothetical protein|protein_coding|2L:45425784- 45588316:1|gene:AGAP007327	2	Plus	2145	6e-39	EOG48SF8X	A7URG2	74EF (Ecd reg - via P.C.
contig19402	GO:0046914,GO:0060089,GO:0043231,GO:0006469,GO:0008283,GO:0007297,GO:0007173,GO:0003824,GO:0044444,GO:0007472,GO:0019538	XP_001862390.1	conserved hypothetical protein [Culex quinquefasciatus]	5e-16	-	94-471:+1	PS00001:ASN_GLYCOSYLATION N-glycosylation site.|PS00005:PKC_PHOSPHO_SITE Protein kinase C phosphorylation site.|PS00008:MYRISTYL N-myristoylation site.	473	OG4_94695	7e-17	87.8	AGAP005449	|hypothetical protein|protein_coding|2L:15558866-15633473:- 1|gene:AGAP005449	1	Plus	2637	1e-25	EOG48PK1B	Q5TRN8
contig12452	-	EFR24945.1	hypothetical protein AND_10154 [Anopheles darlingi]	6e-27	-	2-181:+2	PS00005:PKC_PHOSPHO_SITE Protein kinase C phosphorylation site.|PS00008:MYRISTYL N-myristoylation site.	183	OG4_94590	4e-27	121
contig06500	GO:0015380,GO:0031224,GO:0006811	ACH67478.1	SLC4-like anion exchanger [Aedes aegypti]	e-175	-	180-1376:+3	PS00001:ASN_GLYCOSYLATION N-glycosylation site.|PS00004:CAMP_PHOSPHO_SITE cAMP- and cGMP-dependent protein kinase phosphorylation site.|PS00005:PKC_PHOSPHO_SITE Protein kinase C phosphorylation site.|PS00006:CK2_PHOSPHO_SITE Casein kinase II phosphorylation site.|PS00008:MYRISTYL N-myristoylation site.	1377	OG4_94355	1e-169	598	AGAP006115	|hypothetical protein|protein_coding|2L:26874708- 26886744:1|gene:AGAP006115	3	Plus	4209	1e-165	EOG4R4XHN	A7UU18
contig21037	-	ACO12003.1	Transposable element Tc3 transposase [Lepeophtheirus salmonis]	1e-54	-	37-369:+1	PS00001:ASN_GLYCOSYLATION N-glycosylation site.|PS00005:PKC_PHOSPHO_SITE Protein kinase C phosphorylation site.|PS00006:CK2_PHOSPHO_SITE Casein kinase II phosphorylation site.|PS00008:MYRISTYL N-myristoylation site.	369	OG4_94305	3e-17	88.6
contig11360	GO:0008152	XP_001870470.1	3-alpha-(or 20-beta)-hydroxysteroid dehydrogenase [Culex	2e-89	par205_2	664-948:+1	PS00001:ASN_GLYCOSYLATION N-glycosylation site.|PS00004:CAMP_PHOSPHO_SITE cAMP- and cGMP-dependent protein kinase phosphorylation site.|PS00005:PKC_PHOSPHO_SITE Protein kinase C phosphorylation site.|PS00008:MYRISTYL N-myristoylation site.	1004	OG4_91941	4e-90	333	AGAP005503	|hypothetical protein|protein_coding|2L:16249592- 16250425:1|gene:AGAP005503	-1	Minus	741	3e-80	EOG48GTK9	Q7Q752
contig13652	GO:0016811,GO:0030247,GO:0035151,GO:0006022,GO:0044424	XP_001849643.1	conserved hypothetical protein [Culex quinquefasciatus]	8e-64	-	207-635:+3	PS00004:CAMP_PHOSPHO_SITE cAMP- and cGMP-dependent protein kinase phosphorylation site.|PS00005:PKC_PHOSPHO_SITE Protein kinase C phosphorylation site.|PS00006:CK2_PHOSPHO_SITE Casein kinase II phosphorylation site.	1072	OG4_90208	1e-64	248	AGAP011936	|hypothetical protein|protein_coding|3L:35354466- 35367736:1|gene:AGAP011936	-1	Minus	1843	6e-77	EOG45X6B6	Q7PZI8
contig05943	-	XP_001849814.1	conserved hypothetical protein [Culex quinquefasciatus]	0	-	1-279:+1	PS00006:CK2_PHOSPHO_SITE Casein kinase II phosphorylation site.|PS00008:MYRISTYL N-myristoylation site.	1511	OG4_90039	0	783
contig18431	-	XP_002068161.1	GK12601 [Drosophila willistoni]	5e-76	-	65-469:+2	PS00004:CAMP_PHOSPHO_SITE cAMP- and cGMP-dependent protein kinase phosphorylation site.|PS00005:PKC_PHOSPHO_SITE Protein kinase C phosphorylation site.|PS00006:CK2_PHOSPHO_SITE Casein kinase II phosphorylation site.|PS00008:MYRISTYL N-myristoylation site.	1251	OG4_90004	7e-76	286
contig05127	-	XP_001844999.1	conserved hypothetical protein [Culex quinquefasciatus]	4e-09	par118_2	-	-	223	OG4_89524	5e-10	64.7	AGAP000832	|hypothetical protein|protein_coding|X:15378924- 15383302:1|gene:AGAP000832	-2	Minus	1099	7e-12	EOG441NTD	Q7Q4X3
contig18125	-	XP_001844999.1	conserved hypothetical protein [Culex quinquefasciatus]	4e-09	par118_2	2-70:+2	-	164	OG4_89524	5e-10	64.7	AGAP000832	|hypothetical protein|protein_coding|X:15378924- 15383302:1|gene:AGAP000832	-3	Minus	1099	3e-12	EOG441NTD	Q7Q4X3
contig06674	-	XP_001842443.1	conserved hypothetical protein [Culex quinquefasciatus]	6e-75	-	20-799:+2	PS00001:ASN_GLYCOSYLATION N-glycosylation site.|PS00004:CAMP_PHOSPHO_SITE cAMP- and cGMP-dependent protein kinase phosphorylation site.|PS00005:PKC_PHOSPHO_SITE Protein kinase C phosphorylation site.|PS00006:CK2_PHOSPHO_SITE Casein kinase II phosphorylation site.|PS00008:MYRISTYL N-myristoylation site.	799	OG4_89411	1e-75	285
contig08060	-	EFR24744.1	hypothetical protein AND_10455 [Anopheles darlingi]	9e-45	-	175-717:+1	PS00001:ASN_GLYCOSYLATION N-glycosylation site.|PS00005:PKC_PHOSPHO_SITE Protein kinase C phosphorylation site.|PS00006:CK2_PHOSPHO_SITE Casein kinase II phosphorylation site.|PS00007:TYR_PHOSPHO_SITE Tyrosine kinase phosphorylation site.|PS00008:MYRISTYL N-myristoylation site.	719	OG4_89411	6e-32	139
contig05259	-	EFR27366.1	hypothetical protein AND_05975 [Anopheles darlingi]	6e-63	-	3-362:+3	PS00005:PKC_PHOSPHO_SITE Protein kinase C phosphorylation site.|PS00006:CK2_PHOSPHO_SITE Casein kinase II phosphorylation site.	363	OG4_89377	2e-51	202	AGAP000331	|hypothetical protein|protein_coding|X:5789782-5813837:- 1|gene:AGAP000331	-2	Minus	14137	4e-79	EOG4H44JG	Q7PS35
contig12139	GO:0060180,GO:0003676,GO:0031981,GO:0046914,GO:0001745,GO:0008380,GO:0007399,GO:0061061	NP_001137689.1	muscleblind, isoform F [Drosophila melanogaster]	4e-30	-	43-234:+1	PS00005:PKC_PHOSPHO_SITE Protein kinase C phosphorylation site.	453	OG4_89283	3e-23	108	AGAP011554	|hypothetical protein|protein_coding|3L:27287812-27326404:- 1|gene:AGAP011554	1	Plus	771	3e-51	EOG459ZXR	Q7QGI6
contig19189	GO:0006909,GO:0003677,GO:0043231	XP_309771.2	AGAP010923-PA [Anopheles gambiae str. PEST]	4e-20	par65_4	260-493:+2	PS00001:ASN_GLYCOSYLATION N-glycosylation site.|PS00005:PKC_PHOSPHO_SITE Protein kinase C phosphorylation site.|PS00008:MYRISTYL N-myristoylation site.	493	OG4_89215	7e-21	101	AGAP010923	|hypothetical protein|protein_coding|3L:13141253- 13142107:1|gene:AGAP010923	2	Plus	276	1e-26	EOG4HHMJQ	Q7QGX0
contig08731	-	XP_001847864.1	fibrinogen and fibronectin [Culex quinquefasciatus]	4e-74	-	200-427:+2	PS00001:ASN_GLYCOSYLATION N-glycosylation site.|PS00004:CAMP_PHOSPHO_SITE cAMP- and cGMP-dependent protein kinase phosphorylation site.|PS00005:PKC_PHOSPHO_SITE Protein kinase C phosphorylation site.|PS00008:MYRISTYL N-myristoylation site.	804	OG4_89174	7e-75	282	AGAP009728	|hypothetical protein|protein_coding|3R:41844579-41845348:- 1|gene:AGAP009728	-3	Minus	702	2e-87	EOG4B2RD0	Q7PM76
contig07845	-	XP_320020.4	AGAP009242-PA [Anopheles gambiae str. PEST]	e-116	par288_2	1106-1468:+2	PS00001:ASN_GLYCOSYLATION N-glycosylation site.|PS00004:CAMP_PHOSPHO_SITE cAMP- and cGMP-dependent protein kinase phosphorylation site.|PS00005:PKC_PHOSPHO_SITE Protein kinase C phosphorylation site.|PS00006:CK2_PHOSPHO_SITE Casein kinase II phosphorylation site.|PS00008:MYRISTYL N-myristoylation site.	1964	OG4_89158	1e-116	422	AGAP009242	|hypothetical protein|protein_coding|3R:29245127- 29263628:1|gene:AGAP009242	-2	Minus	992	1e-145	EOG4WWQ1J	Q7PVM4
contig03260	-	ABF18415.1	activating transcription factor [Aedes aegypti]	1e-17	-	177-377:+3	PS00001:ASN_GLYCOSYLATION N-glycosylation site.|PS00006:CK2_PHOSPHO_SITE Casein kinase II phosphorylation site.|PS00008:MYRISTYL N-myristoylation site.	547	OG4_89149	1e-16	87.4	AGAP008914	|hypothetical protein|protein_coding|3R:20746054-20763944:- 1|gene:AGAP008914	-2	Minus	930	1e-15	EOG4FTTJ7	Q7PWM6
contig12713	-	XP_001862978.1	conserved hypothetical protein [Culex quinquefasciatus]	1e-19	par140_4	384-923:+3	PS00001:ASN_GLYCOSYLATION N-glycosylation site.|PS00005:PKC_PHOSPHO_SITE Protein kinase C phosphorylation site.|PS00006:CK2_PHOSPHO_SITE Casein kinase II phosphorylation site.|PS00008:MYRISTYL N-myristoylation site.	974	OG4_89148	2e-20	101	AGAP008893	|hypothetical protein|protein_coding|3R:20471063- 20471644:1|gene:AGAP008893	1	Plus	582	8e-30	EOG412JQ3	A0NGE8
contig18519	GO:0005622	XP_001865035.1	zinc finger protein 502 [Culex quinquefasciatus]	7e-38	-	3-104:+3	PS00005:PKC_PHOSPHO_SITE Protein kinase C phosphorylation site.	486	OG4_89136	1e-38	123	AGAP008430	|hypothetical protein|protein_coding|3R:10609181- 10610440:1|gene:AGAP008430	-2	Minus	1026	2e-07	EOG4C5B2F	Q7Q4J8
contig15913	GO:0000278,GO:0016020,GO:0007178,GO:0048812,GO:0006928,GO:0044237,GO:0008283,GO:0007420,GO:0043235,GO:0009416,GO:0032403,GO:0035264,GO:0005025,GO:0007472	XP_001867479.1	activin receptor type I [Culex quinquefasciatus]	5e-60	-	852-1037:+3	PS00001:ASN_GLYCOSYLATION N-glycosylation site.|PS00005:PKC_PHOSPHO_SITE Protein kinase C phosphorylation site.|PS00006:CK2_PHOSPHO_SITE Casein kinase II phosphorylation site.	1170	OG4_89127	7e-61	236	AGAP008248	|hypothetical protein|protein_coding|3R:7837272-7840677:- 1|gene:AGAP008248	-3	Minus	354	3e-21	EOG44MW8W	Q5TQE1
contig03913	GO:0005887,GO:0005488,GO:0005267,GO:0030001	XP_317265.4	AGAP008202-PA [Anopheles gambiae str. PEST]	0	-	3-1529:+3	PS00001:ASN_GLYCOSYLATION N-glycosylation site.|PS00005:PKC_PHOSPHO_SITE Protein kinase C phosphorylation site.|PS00006:CK2_PHOSPHO_SITE Casein kinase II phosphorylation site.|PS00008:MYRISTYL N-myristoylation site.|PS00012:PHOSPHOPANTETHEINE Phosphopantetheine attachment site.	1531	OG4_89124	0	716	AGAP008202	|hypothetical protein|protein_coding|3R:6842693-6863682:- 1|gene:AGAP008202	3	Plus	2052	0	EOG48KPSC	Q7PJ62
contig08652	-	XP_308862.3	AGAP006892-PA [Anopheles gambiae str. PEST]	7e-32	-	3-332:+3	PS00001:ASN_GLYCOSYLATION N-glycosylation site.|PS00005:PKC_PHOSPHO_SITE Protein kinase C phosphorylation site.|PS00008:MYRISTYL N-myristoylation site.	725	OG4_89102	1e-32	141	AGAP006892	|hypothetical protein|protein_coding|2L:39472033- 39475207:1|gene:AGAP006892	-2	Minus	1851	2e-38	EOG4Z34X4	Q7PF45
contig09105	-	XP_001866658.1	conserved hypothetical protein [Culex quinquefasciatus]	5e-47	-	100-591:+1	PS00001:ASN_GLYCOSYLATION N-glycosylation site.|PS00005:PKC_PHOSPHO_SITE Protein kinase C phosphorylation site.|PS00006:CK2_PHOSPHO_SITE Casein kinase II phosphorylation site.|PS00008:MYRISTYL N-myristoylation site.	875	OG4_89102	8e-48	192	AGAP006892	|hypothetical protein|protein_coding|2L:39472033- 39475207:1|gene:AGAP006892	1	Plus	1851	7e-37	EOG4Z34X4	Q7PF45
contig09018	GO:0016757	XP_001841702.1	glucosyl/glucuronosyl transferase [Culex quinquefasciatus]	e-112	-	50-397:+2	PS00001:ASN_GLYCOSYLATION N-glycosylation site.|PS00006:CK2_PHOSPHO_SITE Casein kinase II phosphorylation site.|PS00008:MYRISTYL N-myristoylation site.|PS00009:AMIDATION Amidation site.	771	OG4_89065	3e-113	409	AGAP005750	|hypothetical protein|protein_coding|2L:20200865-20202761:- 1|gene:AGAP005750	-3	Minus	1703	1e-123	EOG4K6DN7	A7UTV6
contig05734	GO:0005488,GO:0006810,GO:0044464,GO:0005216	XP_001850712.1	conserved hypothetical protein [Culex quinquefasciatus]	5e-66	-	20-601:+2	PS00005:PKC_PHOSPHO_SITE Protein kinase C phosphorylation site.|PS00006:CK2_PHOSPHO_SITE Casein kinase II phosphorylation site.	601	OG4_89059	8e-67	254	AGAP005463	|hypothetical protein|protein_coding|2L:15817308-15820328:- 1|gene:AGAP005463	2	Plus	1842	9e-68	EOG4VX0N1	A7UTP8
contig00281	-	XP_001864558.1	conserved hypothetical protein [Culex quinquefasciatus]	3e-60	-	438-650:+3	PS00006:CK2_PHOSPHO_SITE Casein kinase II phosphorylation site.	1127	OG4_89035	4e-61	237	AGAP004869	|hypothetical protein|protein_coding|2L:4684000-4684653:- 1|gene:AGAP004869	-2	Minus	480	6e-47	EOG4HT79F	A7UTD7
contig05830	-	XP_001847262.1	hypothetical protein CpipJ_CPIJ005778 [Culex quinquefasciatus]	8e-19	-	2-313:+2	PS00001:ASN_GLYCOSYLATION N-glycosylation site.|PS00005:PKC_PHOSPHO_SITE Protein kinase C phosphorylation site.|PS00006:CK2_PHOSPHO_SITE Casein kinase II phosphorylation site.|PS00008:MYRISTYL N-myristoylation site.	525	OG4_89026	2e-19	97.1	AGAP004349	|hypothetical protein|protein_coding|2R:54935977-54938560:- 1|gene:AGAP004349	-3	Minus	1004	8e-26	EOG42RBR3	A7UT27
contig03855	-	XP_313056.3	AGAP004169-PA [Anopheles gambiae str. PEST]	3e-19	-	2-205:+2	PS00004:CAMP_PHOSPHO_SITE cAMP- and cGMP-dependent protein kinase phosphorylation site.|PS00008:MYRISTYL N-myristoylation site.	205	OG4_89021	4e-20	98.2	AGAP004169	|hypothetical protein|protein_coding|2R:51061642- 51147282:1|gene:AGAP004169	1	Plus	3002	2e-24	EOG405QHP	Q7PH20
contig03225	-	XP_001858950.1	conserved hypothetical protein [Culex quinquefasciatus]	e-146	-	346-1566:+1	PS00004:CAMP_PHOSPHO_SITE cAMP- and cGMP-dependent protein kinase phosphorylation site.|PS00005:PKC_PHOSPHO_SITE Protein kinase C phosphorylation site.|PS00006:CK2_PHOSPHO_SITE Casein kinase II phosphorylation site.|PS00008:MYRISTYL N-myristoylation site.|PS00009:AMIDATION Amidation site.	1751	OG4_89009	4e-147	523	AGAP003758	|hypothetical protein|protein_coding|2R:43091597-43093330:- 1|gene:AGAP003758	1	Plus	1489	1e-131	EOG4SF7PZ	Q7PFT4
contig19290	-	EFR19997.1	hypothetical protein AND_20819 [Anopheles darlingi]	3e-10	-	325-459:+1	-	715	OG4_89000	4e-10	67	AGAP003327	|hypothetical protein|protein_coding|2R:35998660- 36020065:1|gene:AGAP003327	-2	Minus	1764	2e-12	EOG4KKWJJ	Q7Q0G3
contig16992	-	XP_001847410.1	conserved hypothetical protein [Culex quinquefasciatus]	7e-09	-	3-119:+3	PS00006:CK2_PHOSPHO_SITE Casein kinase II phosphorylation site.	119	OG4_88985	9e-10	63.9	AGAP002859	|hypothetical protein|protein_coding|2R:28420677- 28511124:1|gene:AGAP002859	-1	Minus	3242	8e-11	EOG4CZ8WR	Q7QCY1
contig10215	GO:0044464,GO:0046914	XP_001844996.1	broad-complex core-protein [Culex quinquefasciatus]	1e-38	-	350-598:+2	PS00001:ASN_GLYCOSYLATION N-glycosylation site.|PS00005:PKC_PHOSPHO_SITE Protein kinase C phosphorylation site.|PS00008:MYRISTYL N-myristoylation site.	652	OG4_88972	2e-39	163	AGAP002164	|hypothetical protein|protein_coding|2R:16662380-16663718:- 1|gene:AGAP002164	-1	Minus	261	3e-48	EOG4TDZ2X	Q7PEX9
contig05829	GO:0003676	XP_001862569.1	conserved hypothetical protein [Culex quinquefasciatus]	5e-88	-	26-319:+2	PS00001:ASN_GLYCOSYLATION N-glycosylation site.|PS00004:CAMP_PHOSPHO_SITE cAMP- and cGMP-dependent protein kinase phosphorylation site.|PS00005:PKC_PHOSPHO_SITE Protein kinase C phosphorylation site.|PS00008:MYRISTYL N-myristoylation site.|PS00017:ATP_GTP_A ATP/GTP-binding site motif A (P-loop).	894	OG4_88960	7e-89	328	AGAP001462	|hypothetical protein|protein_coding|2R:5294601-5296609:- 1|gene:AGAP001462	-1	Minus	1930	1e-69	EOG44MW81	Q7PXL2
contig06907	GO:0019538,GO:0004175	XP_001847487.1	trypsin [Culex quinquefasciatus]	e-107	-	4-798:+1	PS00004:CAMP_PHOSPHO_SITE cAMP- and cGMP-dependent protein kinase phosphorylation site.|PS00005:PKC_PHOSPHO_SITE Protein kinase C phosphorylation site.|PS00006:CK2_PHOSPHO_SITE Casein kinase II phosphorylation site.|PS00008:MYRISTYL N-myristoylation site.|PS00134:TRYPSIN_HIS Serine proteases, trypsin family, histidine active site.|PS00135:TRYPSIN_SER Serine proteases, trypsin family, serine activ…	800	OG4_88956	8e-108	391	AGAP001251	|hypothetical protein|protein_coding|2R:2040018-2041312:- 1|gene:AGAP001251	1	Plus	1082	2e-75	EOG4V6X0S	A7UVQ4
contig14392	GO:0046914,GO:0006325,GO:0003677,GO:0007126,GO:0043231,GO:0019953	XP_310491.3	AGAP000583-PA [Anopheles gambiae str. PEST]	1e-18	-	829-1014:+1	PS00005:PKC_PHOSPHO_SITE Protein kinase C phosphorylation site.|PS00006:CK2_PHOSPHO_SITE Casein kinase II phosphorylation site.	1559	OG4_88927	2e-19	99.8	AGAP000585	|hypothetical protein|protein_coding|X:10410448- 10477935:1|gene:AGAP000585	-3	Minus	3999	9e-26	EOG463XTN	A7USG4
contig01797	-	XP_001869704.1	uncoordinated protein [Culex quinquefasciatus]	e-113	-	214-345:+1	PS00008:MYRISTYL N-myristoylation site.	1280	OG4_88921	1e-113	411	AGAP000419	|hypothetical protein|protein_coding|X:7464000-7469540:- 1|gene:AGAP000419	-3	Minus	5541	2e-87	EOG4SF7Q0	A0NCE8
contig00241	-	EFR25883.1	hypothetical protein AND_08375 [Anopheles darlingi]	2e-18	-	1-444:+1	PS00005:PKC_PHOSPHO_SITE Protein kinase C phosphorylation site.|PS00006:CK2_PHOSPHO_SITE Casein kinase II phosphorylation site.|PS00007:TYR_PHOSPHO_SITE Tyrosine kinase phosphorylation site.|PS00008:MYRISTYL N-myristoylation site.	919	OG4_88919	3e-19	97.8	AGAP000382	|cuticular protein 4 from fifty-one aa family|protein_coding|X:6943073- 6944078:1|gene:AGAP000382	1	Plus	537	3e-29
contig13393	GO:0044464,GO:0046914	EFR27923.1	hypothetical protein AND_04838 [Anopheles darlingi]	9e-50	par300_3	71-310:+2	PS00008:MYRISTYL N-myristoylation site.|PS00009:AMIDATION Amidation site.	524	OG4_88908	3e-33	142	AGAP000062	|hypothetical protein|protein_coding|X:965551-978390:1|gene:AGAP000062	3	Plus	2878	3e-64	EOG4H9W1D	Q5TUU1
contig17301	GO:0008152,GO:0005506,GO:0003824	XP_001841866.1	cytochrome P450 4V3 [Culex quinquefasciatus]	0	par63_2	1099-1260:+1	PS00008:MYRISTYL N-myristoylation site.	1470	OG4_87929	0	704	AGAP006047	|hypothetical protein|protein_coding|2L:25632214-25633880:- 1|gene:AGAP006047	-3	Minus	1518	1e-180	EOG4WPZHS	Q7PIH4
contig03023	-	XP_001647600.1	hypothetical protein AaeL_AAEL015615 [Aedes aegypti]	1e-73	-	198-974:+3	PS00005:PKC_PHOSPHO_SITE Protein kinase C phosphorylation site.|PS00006:CK2_PHOSPHO_SITE Casein kinase II phosphorylation site.|PS00007:TYR_PHOSPHO_SITE Tyrosine kinase phosphorylation site.|PS00008:MYRISTYL N-myristoylation site.|PS00017:ATP_GTP_A ATP/GTP-binding site motif A (P-loop).|PS00028:ZINC_FINGER_C2H2_1 Zinc finger C2H2 type domain signature.	976	OG4_87927	2e-74	281	AGAP000141	|hypothetical protein|protein_coding|X:2158496-2166394:- 1|gene:AGAP000141	3	Plus	7046	6e-23	EOG4S4MX0	Q7QET6
contig08535	-	XP_001647600.1	hypothetical protein AaeL_AAEL015615 [Aedes aegypti]	3e-93	-	11-1300:+2	PS00001:ASN_GLYCOSYLATION N-glycosylation site.|PS00004:CAMP_PHOSPHO_SITE cAMP- and cGMP-dependent protein kinase phosphorylation site.|PS00005:PKC_PHOSPHO_SITE Protein kinase C phosphorylation site.|PS00006:CK2_PHOSPHO_SITE Casein kinase II phosphorylation site.|PS00007:TYR_PHOSPHO_SITE Tyrosine kinase phosphorylation site.|PS00008:MYRISTYL N-myristoylation site.|PS00009:AMIDATION Amidation site.	1301	OG4_87927	5e-94	347
contig15363	GO:0005622	XP_001849524.1	conserved hypothetical protein [Culex quinquefasciatus]	e-107	-	349-1137:+1	PS00001:ASN_GLYCOSYLATION N-glycosylation site.|PS00004:CAMP_PHOSPHO_SITE cAMP- and cGMP-dependent protein kinase phosphorylation site.|PS00005:PKC_PHOSPHO_SITE Protein kinase C phosphorylation site.|PS00006:CK2_PHOSPHO_SITE Casein kinase II phosphorylation site.|PS00007:TYR_PHOSPHO_SITE Tyrosine kinase phosphorylation site.|PS00008:MYRISTYL N-myristoylation site.|PS00028:ZINC_FINGER_C2H2_1 Zinc …	1472	OG4_87918	4e-108	394	AGAP012410	|hypothetical protein|protein_coding|3L:41783922- 41787299:1|gene:AGAP012410	1	Plus	1410	8e-36	EOG4NGF2V	Q7Q0E5
contig06871	-	XP_001863985.1	conserved hypothetical protein [Culex quinquefasciatus]	2e-92	-	736-909:+1	PS00005:PKC_PHOSPHO_SITE Protein kinase C phosphorylation site.|PS00006:CK2_PHOSPHO_SITE Casein kinase II phosphorylation site.	1013	OG4_87914	3e-93	343
contig09305	-	XP_001650552.1	hypothetical protein AaeL_AAEL015082 [Aedes aegypti]	1e-69	-	190-429:+1	PS00004:CAMP_PHOSPHO_SITE cAMP- and cGMP-dependent protein kinase phosphorylation site.|PS00006:CK2_PHOSPHO_SITE Casein kinase II phosphorylation site.|PS00008:MYRISTYL N-myristoylation site.|PS00009:AMIDATION Amidation site.	1325	OG4_87912	2e-70	268	AGAP010874	|hypothetical protein|protein_coding|3L:12342235- 12350292:1|gene:AGAP010874	-2	Minus	1911	7e-49	EOG4K3JBB	Q7QGS5
contig06155	GO:0008152,GO:0005506,GO:0003824	XP_001847402.1	cytochrome P450 71B38 [Culex quinquefasciatus]	6e-78	-	196-369:+1	PS00005:PKC_PHOSPHO_SITE Protein kinase C phosphorylation site.|PS00008:MYRISTYL N-myristoylation site.	692	OG4_87909	1e-78	294	AGAP002870	|hypothetical protein|protein_coding|2R:28504248-28505816:- 1|gene:AGAP002870	-3	Minus	1503	5e-63	EOG4X0K7K	Q7QCZ0
contig00021	-	XP_001649929.1	hypothetical protein AaeL_AAEL014885 [Aedes aegypti]	4e-57	-	2-220:+2	PS00001:ASN_GLYCOSYLATION N-glycosylation site.|PS00005:PKC_PHOSPHO_SITE Protein kinase C phosphorylation site.|PS00006:CK2_PHOSPHO_SITE Casein kinase II phosphorylation site.|PS00008:MYRISTYL N-myristoylation site.	1330	OG4_87908	7e-58	226
contig07620	GO:0005622	XP_001864180.1	zinc finger protein 555 [Culex quinquefasciatus]	4e-98	-	524-928:+2	PS00005:PKC_PHOSPHO_SITE Protein kinase C phosphorylation site.|PS00006:CK2_PHOSPHO_SITE Casein kinase II phosphorylation site.|PS00028:ZINC_FINGER_C2H2_1 Zinc finger C2H2 type domain signature.	930	OG4_87907	6e-99	362	AGAP005481	|hypothetical protein|protein_coding|2L:16082584- 16084163:1|gene:AGAP005481	2	Plus	1500	6e-27	EOG4XWDCW	A0NED5
contig10402	-	XP_001649314.1	hypothetical protein AaeL_AAEL014682 [Aedes aegypti]	4e-64	-	500-832:+2	PS00005:PKC_PHOSPHO_SITE Protein kinase C phosphorylation site.|PS00006:CK2_PHOSPHO_SITE Casein kinase II phosphorylation site.|PS00008:MYRISTYL N-myristoylation site.	1125	OG4_87902	6e-65	249	AGAP001029	|hypothetical protein|protein_coding|X:19765604- 19769651:1|gene:AGAP001029	-1	Minus	3279	2e-14	EOG4FJ6QX	Q7PSY1
contig03441	-	XP_001649156.1	hypothetical protein AaeL_AAEL014631 [Aedes aegypti]	1e-58	-	49-255:+1	-	603	OG4_87899	2e-59	229
contig08495	-	XP_001850606.1	Odorant-binding protein 50c [Culex quinquefasciatus]	9e-26	-	3-209:+3	PS00005:PKC_PHOSPHO_SITE Protein kinase C phosphorylation site.	554	OG4_87898	2e-26	120	AGAP007286	|hypothetical protein|protein_coding|2L:45008928-45009814:- 1|gene:AGAP007286	-2	Minus	750	3e-07	EOG4NVX2Q	Q7YW67
contig19356	-	XP_001648864.1	hypothetical protein AaeL_AAEL014497 [Aedes aegypti]	1e-84	-	445-588:+1	PS00008:MYRISTYL N-myristoylation site.	1801	OG4_87893	2e-85	319
contig07472	-	XP_001648785.1	hypothetical protein AaeL_AAEL004264 [Aedes aegypti]	1e-19	-	2-229:+2	PS00001:ASN_GLYCOSYLATION N-glycosylation site.|PS00005:PKC_PHOSPHO_SITE Protein kinase C phosphorylation site.|PS00006:CK2_PHOSPHO_SITE Casein kinase II phosphorylation site.	231	OG4_87892	1e-20	99.8	AGAP007250	|hypothetical protein|protein_coding|2L:44653284-44657449:- 1|gene:AGAP007250	2	Plus	819	2e-17	EOG4J9KGB	A0NBD5
contig14435	-	XP_001648785.1	hypothetical protein AaeL_AAEL004264 [Aedes aegypti]	1e-10	-	2-163:+2	PS00001:ASN_GLYCOSYLATION N-glycosylation site.|PS00005:PKC_PHOSPHO_SITE Protein kinase C phosphorylation site.|PS00006:CK2_PHOSPHO_SITE Casein kinase II phosphorylation site.	325	OG4_87892	1e-11	70.1	AGAP007250	|hypothetical protein|protein_coding|2L:44653284-44657449:- 1|gene:AGAP007250	3	Plus	819	2e-10	EOG4J9KGB	A0NBD5
contig06366	-	XP_001858967.1	conserved hypothetical protein [Culex quinquefasciatus]	3e-73	-	108-287:+3	PS00004:CAMP_PHOSPHO_SITE cAMP- and cGMP-dependent protein kinase phosphorylation site.	805	OG4_87890	4e-74	268	AGAP003767	|hypothetical protein|protein_coding|2R:43119556- 43124415:1|gene:AGAP003767	-3	Minus	1834	2e-17	EOG4PNVZ6	Q7QFZ2
contig04171	-	XP_001664293.1	hypothetical protein AaeL_AAEL014041 [Aedes aegypti]	2e-26	-	22-513:+1	PS00001:ASN_GLYCOSYLATION N-glycosylation site.|PS00004:CAMP_PHOSPHO_SITE cAMP- and cGMP-dependent protein kinase phosphorylation site.|PS00005:PKC_PHOSPHO_SITE Protein kinase C phosphorylation site.|PS00006:CK2_PHOSPHO_SITE Casein kinase II phosphorylation site.|PS00008:MYRISTYL N-myristoylation site.	514	OG4_87869	3e-27	122
contig08068	-	XP_001850797.1	leukocyte elastase inhibitor [Culex quinquefasciatus]	4e-85	-	334-498:+1	PS00001:ASN_GLYCOSYLATION N-glycosylation site.|PS00005:PKC_PHOSPHO_SITE Protein kinase C phosphorylation site.	752	OG4_87861	7e-86	318	AGAP009670	|Serine Protease Inhibitor (serpin), likely cleavage at I/S. Transcript C.|protein_coding|3R:38137217-38154470:1|gene:AGAP009670	-2	Minus	2504	2e-74
contig02140	-	XP_001850794.1	serine protease inhibitor, serpin [Culex quinquefasciatus]	4e-72	-	3-191:+3	PS00001:ASN_GLYCOSYLATION N-glycosylation site.	702	OG4_87860	6e-73	275	AGAP009670	|Serine Protease Inhibitor (serpin), likely cleavage at I/S. Transcript C.|protein_coding|3R:38137217-38151757:1|gene:AGAP009670	-2	Minus	2800	1e-59
contig02922	-	XP_001850794.1	serine protease inhibitor, serpin [Culex quinquefasciatus]	4e-36	-	1-72:+1	PS00005:PKC_PHOSPHO_SITE Protein kinase C phosphorylation site.	666	OG4_87860	7e-37	155	AGAP009670	|Serine Protease Inhibitor (serpin), likely cleavage at I/S. Transcript C.|protein_coding|3R:38137217-38151757:1|gene:AGAP009670	-2	Minus	2800	3e-24
contig05625	-	XP_001842879.1	conserved hypothetical protein [Culex quinquefasciatus]	2e-65	-	443-679:+2	PS00008:MYRISTYL N-myristoylation site.	2488	OG4_87851	3e-66	255	AGAP001543	|Cuticular protein 11 in TWDL family|protein_coding|2R:6076049-6076932:- 1|gene:AGAP001543	-3	Minus	730	7e-37
contig07962	GO:0015631,GO:0031224,GO:0007017,GO:0042623,GO:0032559,GO:0015630	XP_001663925.1	hypothetical protein AaeL_AAEL013735 [Aedes aegypti]	4e-53	-	3-227:+3	PS00001:ASN_GLYCOSYLATION N-glycosylation site.|PS00005:PKC_PHOSPHO_SITE Protein kinase C phosphorylation site.	423	OG4_87850	5e-54	211	AGAP002334	|Spastin|protein_coding|2R:19977776-19994401:1|gene:AGAP002334	-3	Minus	3169	6e-61
contig08305	GO:0046914,GO:0043231	XP_001663739.1	hypothetical protein AaeL_AAEL013549 [Aedes aegypti]	e-122	-	141-344:+3	PS00001:ASN_GLYCOSYLATION N-glycosylation site.	705	OG4_87842	1e-122	440	AGAP005484	|hypothetical protein|protein_coding|2L:16121483-16130916:- 1|gene:AGAP005484	-2	Minus	1455	3e-66
contig00118	-	XP_001663672.1	hypothetical protein AaeL_AAEL013484 [Aedes aegypti]	5e-83	-	531-1574:+3	PS00001:ASN_GLYCOSYLATION N-glycosylation site.|PS00005:PKC_PHOSPHO_SITE Protein kinase C phosphorylation site.|PS00006:CK2_PHOSPHO_SITE Casein kinase II phosphorylation site.|PS00008:MYRISTYL N-myristoylation site.	2177	OG4_87836	8e-84	313	AGAP007711	|hypothetical protein|protein_coding|2L:49177957-49179255:- 1|gene:AGAP007711	3	Plus	1073	8e-14	EOG4KSN2B	Q7PTA0
contig08387	-	XP_001663639.1	hypothetical protein AaeL_AAEL013447 [Aedes aegypti]	5e-06	-	260-481:+2	PS00001:ASN_GLYCOSYLATION N-glycosylation site.|PS00005:PKC_PHOSPHO_SITE Protein kinase C phosphorylation site.|PS00008:MYRISTYL N-myristoylation site.	852	OG4_87833	9e-07	56.2	AGAP006975	|hypothetical protein|protein_coding|2L:40442431-40442879:- 1|gene:AGAP006975	3	Plus	315	1e-07
contig22669	-	XP_001848412.1	Sptzle 1B [Culex quinquefasciatus]	3e-19	-	2-250:+2	PS00005:PKC_PHOSPHO_SITE Protein kinase C phosphorylation site.|PS00006:CK2_PHOSPHO_SITE Casein kinase II phosphorylation site.|PS00008:MYRISTYL N-myristoylation site.	363	OG4_87832	3e-20	98.6
contig01943	GO:0046914,GO:0019538,GO:0008235	AAT36726.1	carboxypeptidase A [Aedes aegypti]	e-146	-	24-911:+3	PS00001:ASN_GLYCOSYLATION N-glycosylation site.|PS00004:CAMP_PHOSPHO_SITE cAMP- and cGMP-dependent protein kinase phosphorylation site.|PS00005:PKC_PHOSPHO_SITE Protein kinase C phosphorylation site.|PS00006:CK2_PHOSPHO_SITE Casein kinase II phosphorylation site.|PS00008:MYRISTYL N-myristoylation site.|PS00009:AMIDATION Amidation site.|PS00133:CARBOXYPEPT_ZN_2 Zinc carboxypeptidases, zinc-binding…	912	OG4_87825	2e-141	503	AGAP013181	|hypothetical protein|protein_coding|X:19723991-19725866:- 1|gene:AGAP013181	3	Plus	1773	1e-142	EOG4PC87D	NULL
contig05785	-	XP_001656557.1	hypothetical protein AaeL_AAEL013257 [Aedes aegypti]	e-146	-	9-1124:+3	PS00001:ASN_GLYCOSYLATION N-glycosylation site.|PS00005:PKC_PHOSPHO_SITE Protein kinase C phosphorylation site.|PS00006:CK2_PHOSPHO_SITE Casein kinase II phosphorylation site.|PS00008:MYRISTYL N-myristoylation site.	1124	OG4_87824	6e-147	522	AGAP013728	|hypothetical protein|protein_coding|3R:4492632-4493873:- 1|gene:AGAP013728	3	Plus	1242	3e-14
contig07840	-	XP_001663295.1	hypothetical protein AaeL_AAEL013086 [Aedes aegypti]	0	-	693-2549:+3	PS00001:ASN_GLYCOSYLATION N-glycosylation site.|PS00004:CAMP_PHOSPHO_SITE cAMP- and cGMP-dependent protein kinase phosphorylation site.|PS00005:PKC_PHOSPHO_SITE Protein kinase C phosphorylation site.|PS00006:CK2_PHOSPHO_SITE Casein kinase II phosphorylation site.|PS00008:MYRISTYL N-myristoylation site.|PS00009:AMIDATION Amidation site.|PS00028:ZINC_FINGER_C2H2_1 Zinc finger C2H2 type domain signa…	2550	OG4_87812	0	966	AGAP003446	|hypothetical protein|protein_coding|2R:37846373-37849858:- 1|gene:AGAP003446	3	Plus	3426	5e-57	EOG4B8GW4	Q7QDH0
contig14912	-	XP_001663251.1	hypothetical protein AaeL_AAEL013040 [Aedes aegypti]	6e-31	-	207-467:+3	PS00006:CK2_PHOSPHO_SITE Casein kinase II phosphorylation site.|PS00008:MYRISTYL N-myristoylation site.	709	OG4_87811	1e-23	111
contig07939	-	XP_001846440.1	conserved hypothetical protein [Culex quinquefasciatus]	3e-75	-	3-152:+3	PS00005:PKC_PHOSPHO_SITE Protein kinase C phosphorylation site.|PS00006:CK2_PHOSPHO_SITE Casein kinase II phosphorylation site.	704	OG4_87807	5e-76	285
contig17998	-	XP_001663192.1	hypothetical protein AaeL_AAEL013004 [Aedes aegypti]	5e-86	-	416-598:+2	PS00004:CAMP_PHOSPHO_SITE cAMP- and cGMP-dependent protein kinase phosphorylation site.|PS00005:PKC_PHOSPHO_SITE Protein kinase C phosphorylation site.|PS00008:MYRISTYL N-myristoylation site.|PS00009:AMIDATION Amidation site.	847	OG4_87806	8e-87	322	AGAP005178	|hypothetical protein|protein_coding|2L:11410730-11414253:- 1|gene:AGAP005178	-1	Minus	1331	6e-82	EOG40ZPDN	Q7Q9K9
contig12311	-	XP_001848883.1	conserved hypothetical protein [Culex quinquefasciatus]	4e-98	-	30-374:+3	PS00004:CAMP_PHOSPHO_SITE cAMP- and cGMP-dependent protein kinase phosphorylation site.	2967	OG4_87800	6e-99	364	AGAP007717	|hypothetical protein|protein_coding|2L:49212258-49229078:- 1|gene:AGAP007717	-2	Minus	3233	2e-73	EOG4N02W2	A7UR66
contig13532	-	XP_001863925.1	conserved hypothetical protein [Culex quinquefasciatus]	8e-24	-	2-244:+2	PS00005:PKC_PHOSPHO_SITE Protein kinase C phosphorylation site.|PS00006:CK2_PHOSPHO_SITE Casein kinase II phosphorylation site.|PS00008:MYRISTYL N-myristoylation site.	244	OG4_87797	1e-24	113
contig02975	-	XP_001867810.1	conserved hypothetical protein [Culex quinquefasciatus]	e-109	-	176-457:+2	PS00001:ASN_GLYCOSYLATION N-glycosylation site.|PS00005:PKC_PHOSPHO_SITE Protein kinase C phosphorylation site.|PS00007:TYR_PHOSPHO_SITE Tyrosine kinase phosphorylation site.	1079	OG4_87792	1e-109	398	AGAP013290	|hypothetical protein|protein_coding|2R:17512465- 17514965:1|gene:AGAP013290	-2	Minus	2197	6e-74	EOG451C6T	NULL
contig00947	-	XP_001867811.1	conserved hypothetical protein [Culex quinquefasciatus]	2e-57	-	3-101:+3	PS00005:PKC_PHOSPHO_SITE Protein kinase C phosphorylation site.	671	OG4_87791	3e-58	226	AGAP013290	|hypothetical protein|protein_coding|2R:17512465- 17514965:1|gene:AGAP013290	-1	Minus	2197	2e-12	EOG451C6T	NULL
contig04108	-	XP_001656195.1	hypothetical protein AaeL_AAEL012685 [Aedes aegypti]	3e-89	-	3-143:+3	-	929	OG4_87785	5e-90	332	AGAP013124	|hypothetical protein|protein_coding|2R:6111440-6113456:- 1|gene:AGAP013124	-1	Minus	1955	4e-78	EOG4M9074	NULL
contig02605	-	XP_001869932.1	Juvenile hormone-inducible protein [Culex quinquefasciatus]	e-115	-	121-810:+1	PS00005:PKC_PHOSPHO_SITE Protein kinase C phosphorylation site.|PS00006:CK2_PHOSPHO_SITE Casein kinase II phosphorylation site.	811	OG4_87784	6e-116	418	AGAP013124	|hypothetical protein|protein_coding|2R:6111440-6113456:- 1|gene:AGAP013124	1	Plus	1955	9e-75	EOG4M9074	NULL
contig15229	-	XP_001662729.1	hypothetical protein AaeL_AAEL012600 [Aedes aegypti]	6e-69	-	140-427:+2	PS00005:PKC_PHOSPHO_SITE Protein kinase C phosphorylation site.|PS00008:MYRISTYL N-myristoylation site.	1879	OG4_87776	1e-69	266
contig18205	GO:0005488	XP_001662724.1	hypothetical protein AaeL_AAEL012566 [Aedes aegypti]	e-153	-	320-787:+2	PS00001:ASN_GLYCOSYLATION N-glycosylation site.|PS00005:PKC_PHOSPHO_SITE Protein kinase C phosphorylation site.|PS00006:CK2_PHOSPHO_SITE Casein kinase II phosphorylation site.|PS00008:MYRISTYL N-myristoylation site.|PS00009:AMIDATION Amidation site.	1394	OG4_87773	2e-154	547	AGAP004060	|hypothetical protein|protein_coding|2R:49264150-49266607:- 1|gene:AGAP004060	-2	Minus	2394	7e-68	EOG4VDNF6	Q7PFG3
contig07511	-	XP_001662591.1	hypothetical protein AaeL_AAEL012470 [Aedes aegypti]	1e-87	-	2-1114:+2	PS00005:PKC_PHOSPHO_SITE Protein kinase C phosphorylation site.|PS00006:CK2_PHOSPHO_SITE Casein kinase II phosphorylation site.|PS00007:TYR_PHOSPHO_SITE Tyrosine kinase phosphorylation site.|PS00008:MYRISTYL N-myristoylation site.|PS00028:ZINC_FINGER_C2H2_1 Zinc finger C2H2 type domain signature.	1115	OG4_87763	2e-88	328	AGAP005938	|hypothetical protein|protein_coding|2L:23865040-23866758:- 1|gene:AGAP005938	2	Plus	1539	6e-29	EOG4K98TP	Q7Q6B3
contig08538	-	XP_001662537.1	hypothetical protein AaeL_AAEL012391 [Aedes aegypti]	0	-	11-1570:+2	PS00001:ASN_GLYCOSYLATION N-glycosylation site.|PS00004:CAMP_PHOSPHO_SITE cAMP- and cGMP-dependent protein kinase phosphorylation site.|PS00005:PKC_PHOSPHO_SITE Protein kinase C phosphorylation site.|PS00006:CK2_PHOSPHO_SITE Casein kinase II phosphorylation site.|PS00008:MYRISTYL N-myristoylation site.	1571	OG4_87760	0	721	AGAP010289	|hypothetical protein|protein_coding|3R:52212077-52213576:- 1|gene:AGAP010289	2	Plus	1500	9e-07	EOG4KH19K	Q7PLZ3
contig10883	-	XP_001866544.1	conserved hypothetical protein [Culex quinquefasciatus]	e-100	-	150-407:+3	PS00005:PKC_PHOSPHO_SITE Protein kinase C phosphorylation site.|PS00006:CK2_PHOSPHO_SITE Casein kinase II phosphorylation site.|PS00008:MYRISTYL N-myristoylation site.	1360	OG4_87754	1e-100	369	AGAP011117	|hypothetical protein|protein_coding|3L:17278947-17279825:- 1|gene:AGAP011117	-2	Minus	879	5e-22	EOG4PNVZW	Q7QHB7
contig19386	-	XP_308934.4	AGAP006812-PA [Anopheles gambiae str. PEST]	3e-08	-	112-213:+1	PS00005:PKC_PHOSPHO_SITE Protein kinase C phosphorylation site.|PS00008:MYRISTYL N-myristoylation site.	214	OG4_87747	3e-09	62	AGAP006812	|hypothetical protein|protein_coding|2L:38717811-38818411:- 1|gene:AGAP006812	-3	Minus	2798	5e-13	EOG4BRV2R	Q7PTA9
contig16105	-	XP_001847476.1	conserved hypothetical protein [Culex quinquefasciatus]	2e-59	-	30-281:+3	PS00005:PKC_PHOSPHO_SITE Protein kinase C phosphorylation site.|PS00006:CK2_PHOSPHO_SITE Casein kinase II phosphorylation site.	668	OG4_87742	3e-60	233	AGAP003793	|hypothetical protein|protein_coding|2R:43358250- 43360760:1|gene:AGAP003793	-2	Minus	2370	2e-11	EOG4H70TD	A7USE0
contig03569	-	-	-	-	par101_6	3-68:+3	-	96	OG4_87740	8e-06	50.8	AGAP000196	|hypothetical protein|protein_coding|X:3211890- 3214319:1|gene:AGAP000196	-1	Minus	2142	6e-08	EOG4MPG5W	Q7QEX5
contig07170	-	XP_001655846.1	hypothetical protein AaeL_AAEL012047 [Aedes aegypti]	e-116	par101_6	402-569:+3	PS00001:ASN_GLYCOSYLATION N-glycosylation site.|PS00005:PKC_PHOSPHO_SITE Protein kinase C phosphorylation site.|PS00008:MYRISTYL N-myristoylation site.	1213	OG4_87740	6e-117	422	AGAP000196	|hypothetical protein|protein_coding|X:3211890- 3214319:1|gene:AGAP000196	-3	Minus	2142	7e-20	EOG4MPG5W	Q7QEX5
contig16591	-	XP_001655846.1	hypothetical protein AaeL_AAEL012047 [Aedes aegypti]	e-143	par101_6	370-513:+1	PS00004:CAMP_PHOSPHO_SITE cAMP- and cGMP-dependent protein kinase phosphorylation site.|PS00005:PKC_PHOSPHO_SITE Protein kinase C phosphorylation site.|PS00006:CK2_PHOSPHO_SITE Casein kinase II phosphorylation site.	1472	OG4_87740	2e-144	514	AGAP005480	|hypothetical protein|protein_coding|2L:16080494- 16082326:1|gene:AGAP005480	-3	Minus	1734	2e-22	EOG437PW6	A0NED4
contig19469	-	XP_001655846.1	hypothetical protein AaeL_AAEL012047 [Aedes aegypti]	e-135	par101_6	770-955:+2	PS00005:PKC_PHOSPHO_SITE Protein kinase C phosphorylation site.|PS00008:MYRISTYL N-myristoylation site.	1129	OG4_87740	2e-136	450	AGAP011485	|hypothetical protein|protein_coding|3L:25306385-25307427:- 1|gene:AGAP011485	-2	Minus	969	3e-07	EOG4H44K9	Q7Q349
contig22725	-	XP_001655846.1	hypothetical protein AaeL_AAEL012047 [Aedes aegypti]	3e-06	-	2-88:+2	PS00004:CAMP_PHOSPHO_SITE cAMP- and cGMP-dependent protein kinase phosphorylation site.	155	OG4_87740	3e-07	55.5
contig24117	-	XP_001655846.1	hypothetical protein AaeL_AAEL012047 [Aedes aegypti]	e-107	par101_6	617-775:+2	PS00001:ASN_GLYCOSYLATION N-glycosylation site.	1164	OG4_87740	5e-108	255	AGAP005479	|hypothetical protein|protein_coding|2L:16078708- 16080239:1|gene:AGAP005479	-1	Minus	1458	1e-15	EOG4Q2BWJ	Q7Q764
contig24123	-	XP_001655846.1	hypothetical protein AaeL_AAEL012047 [Aedes aegypti]	3e-14	par101_6	3-125:+3	PS00005:PKC_PHOSPHO_SITE Protein kinase C phosphorylation site.|PS00007:TYR_PHOSPHO_SITE Tyrosine kinase phosphorylation site.|PS00008:MYRISTYL N-myristoylation site.	181	OG4_87740	4e-15	81.6	AGAP005483	|hypothetical protein|protein_coding|2L:16086488-16088224:- 1|gene:AGAP005483	-2	Minus	1647	4e-08	EOG4XWDCW	A0NED7
contig07678	-	XP_001662156.1	hypothetical protein AaeL_AAEL012020 [Aedes aegypti]	e-137	-	288-554:+3	PS00001:ASN_GLYCOSYLATION N-glycosylation site.|PS00005:PKC_PHOSPHO_SITE Protein kinase C phosphorylation site.|PS00008:MYRISTYL N-myristoylation site.	883	OG4_87739	6e-138	491	AGAP006129	|hypothetical protein|protein_coding|2L:27029025-27030481:- 1|gene:AGAP006129	-3	Minus	1191	1e-107	EOG4SXKWK	Q5TR53
contig07632	GO:0046914,GO:0043231	XP_001865586.1	conserved hypothetical protein [Culex quinquefasciatus]	e-123	-	2-916:+2	PS00001:ASN_GLYCOSYLATION N-glycosylation site.|PS00004:CAMP_PHOSPHO_SITE cAMP- and cGMP-dependent protein kinase phosphorylation site.|PS00005:PKC_PHOSPHO_SITE Protein kinase C phosphorylation site.|PS00006:CK2_PHOSPHO_SITE Casein kinase II phosphorylation site.|PS00008:MYRISTYL N-myristoylation site.|PS00009:AMIDATION Amidation site.|PS00028:ZINC_FINGER_C2H2_1 Zinc finger C2H2 type domain signa…	916	OG4_87736	1e-123	444	AGAP013528	|hypothetical protein|protein_coding|2R:53437304- 53438086:1|gene:AGAP013528	2	Plus	714	5e-89	EOG49KD6K	NULL
contig17612	GO:0003824	XP_001842574.1	trypsin-zeta [Culex quinquefasciatus]	1e-51	-	457-702:+1	PS00001:ASN_GLYCOSYLATION N-glycosylation site.|PS00004:CAMP_PHOSPHO_SITE cAMP- and cGMP-dependent protein kinase phosphorylation site.|PS00005:PKC_PHOSPHO_SITE Protein kinase C phosphorylation site.|PS00006:CK2_PHOSPHO_SITE Casein kinase II phosphorylation site.	702	OG4_87723	2e-52	207	AGAP009121	|hypothetical protein|protein_coding|3R:26186607- 26187490:1|gene:AGAP009121	-2	Minus	810	4e-11	EOG47D7XX	Q7PW17
contig10806	-	XP_001842423.1	ethanolaminephosphotransferase [Culex quinquefasciatus]	9e-14	-	1-126:+1	PS00008:MYRISTYL N-myristoylation site.	128	OG4_87719	1e-14	80.1
contig17699	-	XP_001661972.1	ethanolaminephosphotransferase [Aedes aegypti]	2e-10	-	255-470:+3	PS00005:PKC_PHOSPHO_SITE Protein kinase C phosphorylation site.	650	OG4_87719	3e-11	70.5
contig22137	-	XP_001842423.1	ethanolaminephosphotransferase [Culex quinquefasciatus]	7e-14	-	2-73:+2	PS00005:PKC_PHOSPHO_SITE Protein kinase C phosphorylation site.	131	OG4_87719	9e-15	80.5	AGAP011766	|hypothetical protein|protein_coding|3L:33014518-33027203:- 1|gene:AGAP011766	-3	Minus	1572	5e-19	EOG4DFN3R	Q5TMM4
contig22666	-	XP_001661972.1	ethanolaminephosphotransferase [Aedes aegypti]	2e-74	-	1-162:+1	PS00005:PKC_PHOSPHO_SITE Protein kinase C phosphorylation site.|PS00006:CK2_PHOSPHO_SITE Casein kinase II phosphorylation site.|PS00008:MYRISTYL N-myristoylation site.	406	OG4_87719	2e-75	281	AGAP011766	|hypothetical protein|protein_coding|3L:33014518-33027203:- 1|gene:AGAP011766	-1	Minus	1572	1e-87	EOG4DFN3R	Q5TMM4
contig07791	-	XP_001853598.1	conserved hypothetical protein [Culex quinquefasciatus]	e-100	-	1477-1587:+1	PS00005:PKC_PHOSPHO_SITE Protein kinase C phosphorylation site.	1589	OG4_87715	9e-101	369	AGAP006257	|hypothetical protein|protein_coding|2L:28684406-28688740:- 1|gene:AGAP006257	-1	Minus	1782	4e-08	EOG44B8JB	Q5TR24
contig16645	-	XP_001661807.1	hypothetical protein AaeL_AAEL011636 [Aedes aegypti]	e-168	-	768-1088:+3	PS00001:ASN_GLYCOSYLATION N-glycosylation site.|PS00005:PKC_PHOSPHO_SITE Protein kinase C phosphorylation site.|PS00006:CK2_PHOSPHO_SITE Casein kinase II phosphorylation site.	1520	OG4_87708	7e-169	341
contig04867	-	XP_001867582.1	conserved hypothetical protein [Culex quinquefasciatus]	0	-	2000-2158:+2	PS00006:CK2_PHOSPHO_SITE Casein kinase II phosphorylation site.|PS00008:MYRISTYL N-myristoylation site.	2354	OG4_87705	0	803	AGAP002274	|hypothetical protein|protein_coding|2R:18460387- 18507336:1|gene:AGAP002274	-3	Minus	9902	4e-90	EOG444J1B	Q7PTM4
contig06858	-	XP_001661744.1	hypothetical protein AaeL_AAEL011569 [Aedes aegypti]	3e-13	-	519-563:+3	-	563	OG4_87704	5e-14	77
contig03557	-	XP_001661607.1	hypothetical protein AaeL_AAEL011350 [Aedes aegypti]	3e-46	-	2-184:+2	PS00006:CK2_PHOSPHO_SITE Casein kinase II phosphorylation site.	523	OG4_87695	5e-47	188	AGAP006756	|hypothetical protein|protein_coding|2L:37882266-37885355:- 1|gene:AGAP006756	-3	Minus	3015	2e-21	EOG4PVMH0	A7US03
contig05387	-	XP_001661607.1	hypothetical protein AaeL_AAEL011350 [Aedes aegypti]	7e-39	-	827-1039:+2	PS00005:PKC_PHOSPHO_SITE Protein kinase C phosphorylation site.|PS00008:MYRISTYL N-myristoylation site.	1041	OG4_87695	1e-39	166	AGAP006756	|hypothetical protein|protein_coding|2L:37882266-37885355:- 1|gene:AGAP006756	-1	Minus	3015	1e-36	EOG4PVMH0	A7US03
contig16577	-	XP_001661607.1	hypothetical protein AaeL_AAEL011350 [Aedes aegypti]	7e-94	-	770-991:+2	PS00001:ASN_GLYCOSYLATION N-glycosylation site.|PS00005:PKC_PHOSPHO_SITE Protein kinase C phosphorylation site.|PS00008:MYRISTYL N-myristoylation site.	1240	OG4_87695	1e-94	348	AGAP006756	|hypothetical protein|protein_coding|2L:37882266-37885355:- 1|gene:AGAP006756	-2	Minus	3015	2e-40	EOG4PVMH0	A7US03
contig07510	-	XP_001846781.1	ATP-binding cassette transporter [Culex quinquefasciatus]	0	-	1795-1917:+1	PS00005:PKC_PHOSPHO_SITE Protein kinase C phosphorylation site.	2167	OG4_87688	0	849	AGAP013384	|hypothetical protein|protein_coding|2R:14594363- 14599714:1|gene:AGAP013384	-2	Minus	2376	0	EOG40ZPFG	NULL
contig12728	-	XP_001844119.1	conserved hypothetical protein [Culex quinquefasciatus]	3e-73	-	20-118:+2	PS00005:PKC_PHOSPHO_SITE Protein kinase C phosphorylation site.	732	OG4_87687	5e-74	236
contig07423	-	ABF18501.1	phosphatidylethanolamine-binding protein [Aedes aegypti]	1e-73	-	45-551:+3	PS00005:PKC_PHOSPHO_SITE Protein kinase C phosphorylation site.|PS00006:CK2_PHOSPHO_SITE Casein kinase II phosphorylation site.|PS00008:MYRISTYL N-myristoylation site.	680	OG4_87686	3e-74	279	AGAP013036	|hypothetical protein|protein_coding|2R:14545715-14546833:- 1|gene:AGAP013036	-1	Minus	1033	1e-79	EOG4FXPQV	NULL
contig05559	-	XP_001688436.1	AGAP003616-PA [Anopheles gambiae str. PEST]	1e-38	-	196-345:+1	PS00001:ASN_GLYCOSYLATION N-glycosylation site.|PS00005:PKC_PHOSPHO_SITE Protein kinase C phosphorylation site.	767	OG4_87685	2e-39	164	AGAP003616	|hypothetical protein|protein_coding|2R:40555619- 40564539:1|gene:AGAP003616	-3	Minus	7302	7e-49	EOG48CZ95	A7UT07
contig05729	-	XP_001655185.1	hypothetical protein AaeL_AAEL011205 [Aedes aegypti]	4e-24	-	123-251:+3	PS00001:ASN_GLYCOSYLATION N-glycosylation site.|PS00004:CAMP_PHOSPHO_SITE cAMP- and cGMP-dependent protein kinase phosphorylation site.|PS00005:PKC_PHOSPHO_SITE Protein kinase C phosphorylation site.	593	OG4_87681	7e-25	98.6	AGAP012986	|hypothetical protein|protein_coding|X:12077792-12103059:- 1|gene:AGAP012986	-3	Minus	1836	6e-30	EOG40001X	NULL
contig14995	-	XP_001655185.1	hypothetical protein AaeL_AAEL011205 [Aedes aegypti]	9e-10	-	438-785:+3	PS00005:PKC_PHOSPHO_SITE Protein kinase C phosphorylation site.|PS00006:CK2_PHOSPHO_SITE Casein kinase II phosphorylation site.|PS00008:MYRISTYL N-myristoylation site.	785	OG4_87681	1e-10	68.6	AGAP012986	|hypothetical protein|protein_coding|X:12077792-12102922:- 1|gene:AGAP012986	-2	Minus	1482	4e-07	EOG40001X	NULL
contig03007	GO:0010004,GO:0003006,GO:0008360,GO:0010769,GO:0030036,GO:0002009,GO:0001700,GO:0048646,GO:0030864,GO:0044459	XP_001661345.1	hypothetical protein AaeL_AAEL011061 [Aedes aegypti]	e-162	-	1067-1408:+2	PS00005:PKC_PHOSPHO_SITE Protein kinase C phosphorylation site.|PS00008:MYRISTYL N-myristoylation site.	1580	OG4_87675	6e-163	576	AGAP010767	|hypothetical protein|protein_coding|3L:10025481-10070878:- 1|gene:AGAP010767	-2	Minus	6081	4e-66	EOG4WWQ1D	Q7PMK0
contig00978	GO:0000278,GO:0043229,GO:0003676,GO:0044260,GO:0090304,GO:0050794,GO:0007275	XP_001661301.1	zinc finger protein [Aedes aegypti]	1e-27	-	100-243:+1	PS00001:ASN_GLYCOSYLATION N-glycosylation site.	243	OG4_87672	2e-28	125	AGAP008340	|hypothetical protein|protein_coding|3R:9416378- 9418615:1|gene:AGAP008340	-1	Minus	1113	6e-14	EOG4NP5JH	Q7Q4D1
contig06323	GO:0046914,GO:0043231	XP_001661301.1	zinc finger protein [Aedes aegypti]	1e-20	-	2-169:+2	PS00008:MYRISTYL N-myristoylation site.	170	OG4_87672	1e-21	103	AGAP003562	|hypothetical protein|protein_coding|2R:39532058-39535114:- 1|gene:AGAP003562	-2	Minus	2611	4e-12
contig13271	GO:0046914,GO:0043231	XP_001869125.1	zinc finger protein [Culex quinquefasciatus]	4e-34	-	86-205:+2	PS00005:PKC_PHOSPHO_SITE Protein kinase C phosphorylation site.|PS00007:TYR_PHOSPHO_SITE Tyrosine kinase phosphorylation site.|PS00008:MYRISTYL N-myristoylation site.	242	OG4_87672	5e-35	147	AGAP004331	|hypothetical protein|protein_coding|2R:54670248- 54678853:1|gene:AGAP004331	-1	Minus	2001	6e-17	EOG44B8JM	Q7PQ71
contig03119	-	XP_001661204.1	hypothetical protein AaeL_AAEL010947 [Aedes aegypti]	9e-25	-	149-490:+2	PS00001:ASN_GLYCOSYLATION N-glycosylation site.|PS00008:MYRISTYL N-myristoylation site.	492	OG4_87668	2e-25	116	AGAP013187	|hypothetical protein|protein_coding|2R:42717634- 42720064:1|gene:AGAP013187	2	Plus	936	5e-13	EOG4CC2J4	NULL
contig01097	-	XP_001655030.1	carbonic anhydrase II, putative [Aedes aegypti]	2e-66	-	1-93:+1	PS00001:ASN_GLYCOSYLATION N-glycosylation site.|PS00005:PKC_PHOSPHO_SITE Protein kinase C phosphorylation site.	658	OG4_87665	3e-67	256	AGAP002359	|hypothetical protein|protein_coding|2R:20604485- 20608709:1|gene:AGAP002359	-2	Minus	1646	2e-39	EOG49ZW53	Q7PQV5
contig07904	GO:0005488	XP_001844117.1	conserved hypothetical protein [Culex quinquefasciatus]	e-143	-	267-398:+3	PS00005:PKC_PHOSPHO_SITE Protein kinase C phosphorylation site.|PS00342:MICROBODIES_CTER Microbodies C-terminal targeting signal.	1875	OG4_87664	1e-143	318	AGAP001643	|hypothetical protein|protein_coding|2R:7256645- 7261443:1|gene:AGAP001643	-2	Minus	3827	1e-111	EOG41JWTT	Q7PXX5
contig02093	-	XP_001661130.1	netrin receptor (unc5) [Aedes aegypti]	2e-71	-	136-507:+1	PS00001:ASN_GLYCOSYLATION N-glycosylation site.|PS00005:PKC_PHOSPHO_SITE Protein kinase C phosphorylation site.|PS00006:CK2_PHOSPHO_SITE Casein kinase II phosphorylation site.|PS00008:MYRISTYL N-myristoylation site.	507	OG4_87663	3e-72	271	AGAP009061	|hypothetical protein|protein_coding|3R:24971053-25005712:- 1|gene:AGAP009061	1	Plus	2739	2e-71	EOG4V41PM	Q7PW78
contig04773	GO:0070011	XP_001661117.1	serine protease [Aedes aegypti]	e-106	par129_2	3-182:+3	PS00001:ASN_GLYCOSYLATION N-glycosylation site.|PS00004:CAMP_PHOSPHO_SITE cAMP- and cGMP-dependent protein kinase phosphorylation site.|PS00005:PKC_PHOSPHO_SITE Protein kinase C phosphorylation site.|PS00006:CK2_PHOSPHO_SITE Casein kinase II phosphorylation site.	927	OG4_87661	8e-107	388	AGAP013221	|hypothetical protein|protein_coding|2R:40688706- 40690136:1|gene:AGAP013221	-2	Minus	1227	3e-97	EOG4MSBF2	NULL
contig04964	GO:0008233	XP_001661117.1	serine protease [Aedes aegypti]	4e-90	par129_2	493-726:+1	PS00005:PKC_PHOSPHO_SITE Protein kinase C phosphorylation site.|PS00006:CK2_PHOSPHO_SITE Casein kinase II phosphorylation site.	1196	OG4_87660	1e-89	297	AGAP013221	|hypothetical protein|protein_coding|2R:40688706- 40690136:1|gene:AGAP013221	-1	Minus	1227	5e-82	EOG4MSBF2	NULL
contig18083	GO:0070011	XP_001868456.1	vitamin K-dependent protein C [Culex quinquefasciatus]	e-107	-	828-977:+3	PS00004:CAMP_PHOSPHO_SITE cAMP- and cGMP-dependent protein kinase phosphorylation site.|PS00008:MYRISTYL N-myristoylation site.	1066	OG4_87660	2e-108	394	AGAP013221	|hypothetical protein|protein_coding|2R:40688706- 40690136:1|gene:AGAP013221	-3	Minus	1227	1e-106	EOG4MSBF2	NULL
contig08705	-	XP_001863734.1	zinc finger and SCAN domain-containing protein 21 [Culex	e-160	-	391-549:+1	PS00001:ASN_GLYCOSYLATION N-glycosylation site.|PS00005:PKC_PHOSPHO_SITE Protein kinase C phosphorylation site.|PS00006:CK2_PHOSPHO_SITE Casein kinase II phosphorylation site.	1557	OG4_87659	2e-96	355	AGAP011262	|hypothetical protein|protein_coding|3L:20332041-20389613:- 1|gene:AGAP011262	-1	Minus	2061	6e-22	EOG434TNW	Q7PST3
contig11898	GO:0003006,GO:0009888,GO:0007507,GO:0004879,GO:0009790,GO:0010033,GO:0007276,GO:0048666,GO:0007560,GO:0044424,GO:0048610,GO:0005488,GO:0006355	XP_001661041.1	ecdysone receptor A isoform, putative [Aedes aegypti]	4e-15	-	2-262:+2	PS00006:CK2_PHOSPHO_SITE Casein kinase II phosphorylation site.|PS00008:MYRISTYL N-myristoylation site.|PS00009:AMIDATION Amidation site.	264	OG4_87653	5e-16	84.7	AGAP012209	|hypothetical protein|protein_coding|3L:38794083- 38797802:1|gene:AGAP012209	-1	Minus	762	5e-23	EOG40CG1K	A0NGF9
contig05432	-	XP_001660975.1	hypothetical protein AaeL_AAEL010634 [Aedes aegypti]	9e-12	-	2-217:+2	PS00001:ASN_GLYCOSYLATION N-glycosylation site.|PS00008:MYRISTYL N-myristoylation site.	217	OG4_87645	1e-12	73.6	AGAP013755	|hypothetical protein|protein_coding|3R:50596433- 50602666:1|gene:AGAP013755	2	Plus	2533	9e-12
contig05076	GO:0005488	XP_001865066.1	zinc finger protein [Culex quinquefasciatus]	e-150	-	476-751:+2	PS00001:ASN_GLYCOSYLATION N-glycosylation site.|PS00005:PKC_PHOSPHO_SITE Protein kinase C phosphorylation site.|PS00006:CK2_PHOSPHO_SITE Casein kinase II phosphorylation site.|PS00008:MYRISTYL N-myristoylation site.	1582	OG4_87639	5e-151	536	AGAP013753	|hypothetical protein|protein_coding|3R:31586834- 31589271:1|gene:AGAP013753	-2	Minus	2373	6e-36
contig19143	GO:0016020,GO:0006810	XP_001660880.1	sugar transporter [Aedes aegypti]	8e-87	-	154-660:+1	PS00005:PKC_PHOSPHO_SITE Protein kinase C phosphorylation site.|PS00006:CK2_PHOSPHO_SITE Casein kinase II phosphorylation site.|PS00008:MYRISTYL N-myristoylation site.|PS00217:SUGAR_TRANSPORT_2 Sugar transport proteins signature 2.|PS00342:MICROBODIES_CTER Microbodies C-terminal targeting signal.|PS00359:RIBOSOMAL_L11 Ribosomal protein L11 signature.	660	OG4_87635	1e-87	323	AGAP003495	|hypothetical protein|protein_coding|2R:38663026- 38664553:1|gene:AGAP003495	1	Plus	1448	9e-68	EOG4HQC11	Q7QH33
contig10099	-	-	-	-	-	82-408:+1	PS00001:ASN_GLYCOSYLATION N-glycosylation site.|PS00005:PKC_PHOSPHO_SITE Protein kinase C phosphorylation site.|PS00006:CK2_PHOSPHO_SITE Casein kinase II phosphorylation site.|PS00007:TYR_PHOSPHO_SITE Tyrosine kinase phosphorylation site.	408	OG4_87629	6e-06	51.2
contig19848	-	XP_001654406.1	hypothetical protein AaeL_AAEL010287 [Aedes aegypti]	1e-90	-	202-831:+1	PS00001:ASN_GLYCOSYLATION N-glycosylation site.|PS00005:PKC_PHOSPHO_SITE Protein kinase C phosphorylation site.|PS00006:CK2_PHOSPHO_SITE Casein kinase II phosphorylation site.|PS00008:MYRISTYL N-myristoylation site.|PS00009:AMIDATION Amidation site.|PS00028:ZINC_FINGER_C2H2_1 Zinc finger C2H2 type domain signature.	1151	OG4_87629	5e-91	211	AGAP004651	|hypothetical protein|protein_coding|2R:59549568- 59552514:1|gene:AGAP004651	1	Plus	2792	1e-32	EOG4H70TN	Q5TQS0
contig04531	-	XP_001648321.1	hypothetical protein AaeL_AAEL014260 [Aedes aegypti]	3e-62	-	449-553:+2	PS00005:PKC_PHOSPHO_SITE Protein kinase C phosphorylation site.|PS00006:CK2_PHOSPHO_SITE Casein kinase II phosphorylation site.	708	OG4_87625	4e-63	157	AGAP005135	|hypothetical protein|protein_coding|2L:10362528-10369557:- 1|gene:AGAP005135	-2	Minus	5880	1e-10	EOG4MW6NG	Q5TST0
contig19208	-	XP_001648321.1	hypothetical protein AaeL_AAEL014260 [Aedes aegypti]	4e-45	-	248-478:+2	PS00001:ASN_GLYCOSYLATION N-glycosylation site.|PS00005:PKC_PHOSPHO_SITE Protein kinase C phosphorylation site.|PS00006:CK2_PHOSPHO_SITE Casein kinase II phosphorylation site.|PS00008:MYRISTYL N-myristoylation site.	479	OG4_87625	6e-46	184	AGAP003446	|hypothetical protein|protein_coding|2R:37846373-37849858:- 1|gene:AGAP003446	-3	Minus	3426	3e-09	EOG4B8GW4	Q7QDH0
contig22641	-	XP_001846653.1	conserved hypothetical protein [Culex quinquefasciatus]	2e-28	-	3-317:+3	PS00005:PKC_PHOSPHO_SITE Protein kinase C phosphorylation site.|PS00006:CK2_PHOSPHO_SITE Casein kinase II phosphorylation site.|PS00029:LEUCINE_ZIPPER Leucine zipper pattern.	610	OG4_87624	7e-19	95.5	AGAP011248	|hypothetical protein|protein_coding|3L:19997425- 19999269:1|gene:AGAP011248	3	Plus	1308	6e-29	EOG4N8PMR	Q7PST4
contig05741	-	XP_001660680.1	hypothetical protein AaeL_AAEL010194 [Aedes aegypti]	6e-96	-	34-306:+1	PS00001:ASN_GLYCOSYLATION N-glycosylation site.|PS00005:PKC_PHOSPHO_SITE Protein kinase C phosphorylation site.|PS00006:CK2_PHOSPHO_SITE Casein kinase II phosphorylation site.	1305	OG4_87620	1e-96	355	AGAP002803	|hypothetical protein|protein_coding|2R:27779901- 27784486:1|gene:AGAP002803	-1	Minus	3699	3e-67	EOG434TP6	A7UST1
contig05664	-	XP_001654286.1	hypothetical protein AaeL_AAEL010172 [Aedes aegypti]	2e-57	-	116-406:+2	PS00004:CAMP_PHOSPHO_SITE cAMP- and cGMP-dependent protein kinase phosphorylation site.|PS00005:PKC_PHOSPHO_SITE Protein kinase C phosphorylation site.|PS00006:CK2_PHOSPHO_SITE Casein kinase II phosphorylation site.|PS00008:MYRISTYL N-myristoylation site.|PS00009:AMIDATION Amidation site.	962	OG4_87618	3e-58	227	AGAP013518	|hypothetical protein|protein_coding|2R:1560741-1562260:- 1|gene:AGAP013518	-3	Minus	891	9e-28	EOG422827	NULL
contig09219	-	XP_001654124.1	zinc finger protein [Aedes aegypti]	0	-	118-1956:+1	PS00001:ASN_GLYCOSYLATION N-glycosylation site.|PS00004:CAMP_PHOSPHO_SITE cAMP- and cGMP-dependent protein kinase phosphorylation site.|PS00005:PKC_PHOSPHO_SITE Protein kinase C phosphorylation site.|PS00006:CK2_PHOSPHO_SITE Casein kinase II phosphorylation site.|PS00007:TYR_PHOSPHO_SITE Tyrosine kinase phosphorylation site.|PS00008:MYRISTYL N-myristoylation site.|PS00028:ZINC_FINGER_C2H2_1 Zinc …	1956	OG4_87602	0	903	AGAP004667	|hypothetical protein|protein_coding|2R:60770940-60780331:- 1|gene:AGAP004667	1	Plus	2592	5e-87	EOG4BK3K1	Q7Q2D0
contig09382	GO:0005622	XP_001654103.1	hypothetical protein AaeL_AAEL009916 [Aedes aegypti]	e-138	-	274-387:+1	-	1122	OG4_87601	1e-138	494	AGAP013293	|hypothetical protein|protein_coding|2R:37880937-37882672:- 1|gene:AGAP013293	-1	Minus	1635	1e-128	EOG4XPNXQ	NULL
contig04488	-	XP_001863478.1	conserved hypothetical protein [Culex quinquefasciatus]	7e-46	-	354-491:+3	PS00004:CAMP_PHOSPHO_SITE cAMP- and cGMP-dependent protein kinase phosphorylation site.	546	OG4_87594	1e-46	187	AGAP001197	|Galectin.|protein_coding|2R:1272611-1273259:1|gene:AGAP001197	-3	Minus	471	3e-30
contig08403	-	XP_001842433.1	leucine rich protein [Culex quinquefasciatus]	1e-82	-	421-525:+1	PS00005:PKC_PHOSPHO_SITE Protein kinase C phosphorylation site.	528	OG4_87587	2e-83	309	AGAP011227	|hypothetical protein|protein_coding|3L:19637989-19643780:- 1|gene:AGAP011227	-2	Minus	1182	6e-06	EOG4H9W1T	Q7PSP4
contig04525	-	XP_001660344.1	hypothetical protein AaeL_AAEL009786 [Aedes aegypti]	e-102	-	98-1516:+2	PS00001:ASN_GLYCOSYLATION N-glycosylation site.|PS00004:CAMP_PHOSPHO_SITE cAMP- and cGMP-dependent protein kinase phosphorylation site.|PS00005:PKC_PHOSPHO_SITE Protein kinase C phosphorylation site.|PS00006:CK2_PHOSPHO_SITE Casein kinase II phosphorylation site.|PS00008:MYRISTYL N-myristoylation site.	1702	OG4_87586	6e-103	377	AGAP004061	|hypothetical protein|protein_coding|2R:49267155- 49270223:1|gene:AGAP004061	2	Plus	3069	2e-11	EOG4CJSZ1	A0NBX6
contig19275	-	XP_001842588.1	conserved hypothetical protein [Culex quinquefasciatus]	1e-55	-	299-469:+2	PS00001:ASN_GLYCOSYLATION N-glycosylation site.	636	OG4_87583	2e-56	220	AGAP002848	|hypothetical protein|protein_coding|2R:28300478- 28301113:1|gene:AGAP002848	-3	Minus	550	4e-17	EOG4MSBFP	Q7QCX5
contig05078	-	XP_001842399.1	zinc finger protein 271 [Culex quinquefasciatus]	6e-76	-	52-255:+1	PS00001:ASN_GLYCOSYLATION N-glycosylation site.|PS00005:PKC_PHOSPHO_SITE Protein kinase C phosphorylation site.|PS00008:MYRISTYL N-myristoylation site.	801	OG4_87580	1e-76	261	AGAP003446	|hypothetical protein|protein_coding|2R:37846373-37849858:- 1|gene:AGAP003446	3	Plus	3426	2e-48	EOG4B8GW4	Q7QDH0
contig01141	-	XP_001865180.1	conserved hypothetical protein [Culex quinquefasciatus]	e-117	-	1-897:+1	PS00005:PKC_PHOSPHO_SITE Protein kinase C phosphorylation site.|PS00006:CK2_PHOSPHO_SITE Casein kinase II phosphorylation site.|PS00008:MYRISTYL N-myristoylation site.	1002	OG4_87579	2e-118	427	AGAP013192	|hypothetical protein|protein_coding|2R:36528412- 36529582:1|gene:AGAP013192	-1	Minus	1000	3e-49	EOG4J6Q6R	NULL
contig01594	-	XP_001653911.1	hypothetical protein AaeL_AAEL009654 [Aedes aegypti]	2e-98	-	572-964:+2	PS00005:PKC_PHOSPHO_SITE Protein kinase C phosphorylation site.|PS00006:CK2_PHOSPHO_SITE Casein kinase II phosphorylation site.|PS00008:MYRISTYL N-myristoylation site.	1310	OG4_87575	4e-99	363
contig04496	-	XP_001851166.1	conserved hypothetical protein [Culex quinquefasciatus]	3e-43	-	570-761:+3	PS00005:PKC_PHOSPHO_SITE Protein kinase C phosphorylation site.	761	OG4_87570	4e-44	179	AGAP005926	|hypothetical protein|protein_coding|2L:23798840-23804811:- 1|gene:AGAP005926	-2	Minus	5350	1e-11	EOG4DV42G	Q7PP43
contig14785	GO:0017111,GO:0009850	XP_001653871.1	splicing endonuclease positive effector sen1 [Aedes aegypti]	1e-18	-	380-451:+2	PS00005:PKC_PHOSPHO_SITE Protein kinase C phosphorylation site.|PS00006:CK2_PHOSPHO_SITE Casein kinase II phosphorylation site.	451	OG4_87570	6e-15	81.3
contig03170	-	XP_001660102.1	hypothetical protein AaeL_AAEL009487 [Aedes aegypti]	5e-79	-	2-670:+2	PS00001:ASN_GLYCOSYLATION N-glycosylation site.|PS00005:PKC_PHOSPHO_SITE Protein kinase C phosphorylation site.|PS00006:CK2_PHOSPHO_SITE Casein kinase II phosphorylation site.	670	OG4_87562	8e-80	298
contig15212	-	XP_001660112.1	hypothetical protein AaeL_AAEL009481 [Aedes aegypti]	7e-12	-	9-269:+3	PS00005:PKC_PHOSPHO_SITE Protein kinase C phosphorylation site.|PS00006:CK2_PHOSPHO_SITE Casein kinase II phosphorylation site.|PS00008:MYRISTYL N-myristoylation site.	457	OG4_87560	9e-13	73.9	AGAP000299	|hypothetical protein|protein_coding|X:5327170- 5337482:1|gene:AGAP000299	-1	Minus	667	3e-08
contig14022	-	XP_001850352.1	conserved hypothetical protein [Culex quinquefasciatus]	2e-38	-	131-340:+2	PS00001:ASN_GLYCOSYLATION N-glycosylation site.|PS00005:PKC_PHOSPHO_SITE Protein kinase C phosphorylation site.|PS00008:MYRISTYL N-myristoylation site.	526	OG4_87542	4e-39	162	AGAP007503	|hypothetical protein|protein_coding|2L:46973938- 46983178:1|gene:AGAP007503	-2	Minus	6849	6e-21	EOG4ZW3TX	A7URB8
contig20350	-	XP_001850352.1	conserved hypothetical protein [Culex quinquefasciatus]	1e-21	-	52-474:+1	PS00005:PKC_PHOSPHO_SITE Protein kinase C phosphorylation site.|PS00006:CK2_PHOSPHO_SITE Casein kinase II phosphorylation site.	476	OG4_87542	2e-22	106
contig01494	-	XP_001659887.1	hypothetical protein AaeL_AAEL009260 [Aedes aegypti]	6e-55	-	1-774:+1	PS00001:ASN_GLYCOSYLATION N-glycosylation site.|PS00005:PKC_PHOSPHO_SITE Protein kinase C phosphorylation site.|PS00006:CK2_PHOSPHO_SITE Casein kinase II phosphorylation site.|PS00008:MYRISTYL N-myristoylation site.	775	OG4_87540	9e-56	134	AGAP000504	|hypothetical protein|protein_coding|X:8858303-8889428:- 1|gene:AGAP000504	2	Plus	7054	3e-37	EOG40GB7H	A7USF4
contig21287	-	XP_001659887.1	hypothetical protein AaeL_AAEL009260 [Aedes aegypti]	3e-06	-	795-947:+3	PS00005:PKC_PHOSPHO_SITE Protein kinase C phosphorylation site.|PS00008:MYRISTYL N-myristoylation site.	948	OG4_87540	5e-07	57.4	AGAP000504	|hypothetical protein|protein_coding|X:8858303-8889428:- 1|gene:AGAP000504	-3	Minus	7054	2e-09	EOG40GB7H	A7USF4
contig04500	-	XP_001842358.1	conserved hypothetical protein [Culex quinquefasciatus]	2e-77	-	207-1244:+3	PS00001:ASN_GLYCOSYLATION N-glycosylation site.|PS00005:PKC_PHOSPHO_SITE Protein kinase C phosphorylation site.|PS00006:CK2_PHOSPHO_SITE Casein kinase II phosphorylation site.|PS00007:TYR_PHOSPHO_SITE Tyrosine kinase phosphorylation site.|PS00008:MYRISTYL N-myristoylation site.	2091	OG4_87539	3e-78	295	AGAP003961	|hypothetical protein|protein_coding|2R:47015436-47021209:- 1|gene:AGAP003961	2	Plus	3570	1e-102	EOG4KPRV1	Q7PML4
contig12388	-	ABD96571.1	female specific 1 protein [Aedes aegypti]	2e-35	-	113-268:+2	PS00006:CK2_PHOSPHO_SITE Casein kinase II phosphorylation site.	279	OG4_87535	8e-19	94	AGAP004050	|hypothetical protein|protein_coding|2R:48712937-48792262:- 1|gene:AGAP004050	-3	Minus	3779	3e-38	EOG4N2Z5N	Q58QC2
contig06999	-	XP_001659610.1	adult cuticle protein, putative [Aedes aegypti]	1e-38	-	161-622:+2	PS00005:PKC_PHOSPHO_SITE Protein kinase C phosphorylation site.|PS00006:CK2_PHOSPHO_SITE Casein kinase II phosphorylation site.	787	OG4_87526	2e-39	164	AGAP006848	|cuticular protein 47, RR-2 family|protein_coding|2L:39189587- 39190043:1|gene:AGAP006848	-1	Minus	357	2e-42
contig06355	-	XP_001659648.1	adult cuticle protein, putative [Aedes aegypti]	2e-48	par23_27	69-713:+3	PS00001:ASN_GLYCOSYLATION N-glycosylation site.|PS00004:CAMP_PHOSPHO_SITE cAMP- and cGMP-dependent protein kinase phosphorylation site.|PS00005:PKC_PHOSPHO_SITE Protein kinase C phosphorylation site.|PS00006:CK2_PHOSPHO_SITE Casein kinase II phosphorylation site.|PS00008:MYRISTYL N-myristoylation site.|PS00233:CHIT_BIND_RR_1 Chitin-binding type R&R domain signature.	714	OG4_87520	3e-49	188	AGAP006853	|cuticular protein 42, RR-2 family|protein_coding|2L:39200923-39201294:- 1|gene:AGAP006853	3	Plus	372	5e-35
contig13353	-	XP_001653628.1	hypothetical protein AaeL_AAEL008949 [Aedes aegypti]	5e-45	-	211-318:+1	PS00005:PKC_PHOSPHO_SITE Protein kinase C phosphorylation site.	475	OG4_87519	7e-46	184	AGAP000926	|hypothetical protein|protein_coding|X:17445750-17471498:- 1|gene:AGAP000926	1	Plus	7353	6e-39	EOG473N63	Q5TWC1
contig13354	-	XP_001653628.1	hypothetical protein AaeL_AAEL008949 [Aedes aegypti]	7e-07	-	99-128:+3	-	128	OG4_87519	8e-08	57.4
contig00524	GO:0008233	XP_001663663.1	elastase-2, putative [Aedes aegypti]	e-115	-	63-392:+3	PS00001:ASN_GLYCOSYLATION N-glycosylation site.|PS00005:PKC_PHOSPHO_SITE Protein kinase C phosphorylation site.|PS00006:CK2_PHOSPHO_SITE Casein kinase II phosphorylation site.|PS00008:MYRISTYL N-myristoylation site.	1095	OG4_87518	4e-116	419	AGAP008558	|hypothetical protein|protein_coding|3R:12705686- 12708979:1|gene:AGAP008558	-2	Minus	1725	3e-45	EOG4W6MB7	Q7Q8L2
contig06884	-	XP_001659599.1	phd finger protein [Aedes aegypti]	2e-63	-	1-732:+1	PS00001:ASN_GLYCOSYLATION N-glycosylation site.|PS00004:CAMP_PHOSPHO_SITE cAMP- and cGMP-dependent protein kinase phosphorylation site.|PS00005:PKC_PHOSPHO_SITE Protein kinase C phosphorylation site.|PS00007:TYR_PHOSPHO_SITE Tyrosine kinase phosphorylation site.|PS00008:MYRISTYL N-myristoylation site.	732	OG4_87517	3e-64	246	AGAP011775	|hypothetical protein|protein_coding|3L:33138017- 33139196:1|gene:AGAP011775	1	Plus	1106	1e-49	EOG42RBRF	Q7PZ79
contig09199	-	XP_001653491.1	hypothetical protein AaeL_AAEL008860 [Aedes aegypti]	0	-	1593-1706:+3	PS00005:PKC_PHOSPHO_SITE Protein kinase C phosphorylation site.	1965	OG4_87512	0	590	AGAP007389	|hypothetical protein|protein_coding|2L:46274131- 46276598:1|gene:AGAP007389	-3	Minus	2370	5e-38	EOG4WWQ19	Q7QJB0
contig07035	-	XP_001849746.1	conserved hypothetical protein [Culex quinquefasciatus]	3e-58	-	253-450:+1	PS00006:CK2_PHOSPHO_SITE Casein kinase II phosphorylation site.	488	OG4_87509	5e-59	228	AGAP012911	|hypothetical protein|protein_coding|UNKN:37985940- 37986440:1|gene:AGAP012911	-3	Minus	438	1e-26	EOG43XSKQ	Q5TXZ7
contig05584	-	XP_001653451.1	hypothetical protein AaeL_AAEL008839 [Aedes aegypti]	e-153	-	474-1499:+3	PS00001:ASN_GLYCOSYLATION N-glycosylation site.|PS00004:CAMP_PHOSPHO_SITE cAMP- and cGMP-dependent protein kinase phosphorylation site.|PS00005:PKC_PHOSPHO_SITE Protein kinase C phosphorylation site.|PS00006:CK2_PHOSPHO_SITE Casein kinase II phosphorylation site.|PS00028:ZINC_FINGER_C2H2_1 Zinc finger C2H2 type domain signature.	1781	OG4_87508	2e-153	407	AGAP009068	|hypothetical protein|protein_coding|3R:25405516- 25407549:1|gene:AGAP009068	2	Plus	1857	1e-37	EOG4Z34W1	Q7PW73
contig22023	-	XP_001849253.1	conserved hypothetical protein [Culex quinquefasciatus]	3e-09	-	34-123:+1	PS00005:PKC_PHOSPHO_SITE Protein kinase C phosphorylation site.|PS00008:MYRISTYL N-myristoylation site.	139	OG4_87504	4e-10	65.1	AGAP003818	|hypothetical protein|protein_coding|2R:43743918-43753320:- 1|gene:AGAP003818	-2	Minus	4495	6e-10	EOG4Q574N	Q7QFV5
contig07950	-	XP_001850314.1	conserved hypothetical protein [Culex quinquefasciatus]	e-105	-	773-1060:+2	PS00008:MYRISTYL N-myristoylation site.	1156	OG4_87501	2e-70	268	AGAP011100	|hypothetical protein|protein_coding|3L:16937280- 16938741:1|gene:AGAP011100	-2	Minus	906	3e-76	EOG4HT78F	Q7PSP7
contig02184	GO:0046914,GO:0043231	XP_001653424.1	hypothetical protein AaeL_AAEL008737 [Aedes aegypti]	e-157	-	11-1027:+2	PS00001:ASN_GLYCOSYLATION N-glycosylation site.|PS00005:PKC_PHOSPHO_SITE Protein kinase C phosphorylation site.|PS00006:CK2_PHOSPHO_SITE Casein kinase II phosphorylation site.|PS00008:MYRISTYL N-myristoylation site.|PS00028:ZINC_FINGER_C2H2_1 Zinc finger C2H2 type domain signature.	1611	OG4_87495	1e-157	558	AGAP003446	|hypothetical protein|protein_coding|2R:37846373-37849858:- 1|gene:AGAP003446	2	Plus	3426	1e-31	EOG4B8GW4	Q7QDH0
contig08839	-	XP_001659390.1	hypothetical protein AaeL_AAEL008658 [Aedes aegypti]	e-141	-	948-1202:+3	PS00005:PKC_PHOSPHO_SITE Protein kinase C phosphorylation site.|PS00342:MICROBODIES_CTER Microbodies C-terminal targeting signal.	1406	OG4_87489	4e-142	506	AGAP007758	|hypothetical protein|protein_coding|3R:317615-323910:1|gene:AGAP007758	-2	Minus	2160	8e-64
contig18281	-	XP_001659374.1	D7 protein, putative [Aedes aegypti]	e-103	-	946-1257:+1	PS00005:PKC_PHOSPHO_SITE Protein kinase C phosphorylation site.|PS00006:CK2_PHOSPHO_SITE Casein kinase II phosphorylation site.	1986	OG4_87487	3e-104	381	AGAP006278	|hypothetical protein|protein_coding|2L:29235061- 29236536:1|gene:AGAP006278	-3	Minus	1378	7e-85	EOG40VT6Q	Q7PP74
contig05421	GO:0046914,GO:0019538,GO:0008235	AAT36729.1	carboxypeptidase A [Aedes aegypti]	e-144	-	199-321:+1	PS00001:ASN_GLYCOSYLATION N-glycosylation site.|PS00008:MYRISTYL N-myristoylation site.	943	OG4_87484	2e-144	513	AGAP008370	|hypothetical protein|protein_coding|3R:10093784- 10095488:1|gene:AGAP008370	-1	Minus	1406	1e-143	EOG495X78	A7UUL1
contig12546	-	XP_001653342.1	hypothetical protein AaeL_AAEL008597 [Aedes aegypti]	9e-20	-	3-215:+3	PS00006:CK2_PHOSPHO_SITE Casein kinase II phosphorylation site.|PS00008:MYRISTYL N-myristoylation site.	906	OG4_87482	1e-20	102
contig13815	GO:0019538,GO:0004175	XP_001843592.1	conserved hypothetical protein [Culex quinquefasciatus]	2e-47	-	2-439:+2	PS00004:CAMP_PHOSPHO_SITE cAMP- and cGMP-dependent protein kinase phosphorylation site.|PS00005:PKC_PHOSPHO_SITE Protein kinase C phosphorylation site.|PS00008:MYRISTYL N-myristoylation site.	679	OG4_87482	4e-48	192
contig22199	-	XP_001843592.1	conserved hypothetical protein [Culex quinquefasciatus]	4e-12	-	-	-	123	OG4_87482	5e-13	74.7
contig04064	GO:0019538,GO:0004175	AAL93243.1	AF487334_1 larval chymotrypsin-like protein precursor [Aedes aegypti]	5e-81	-	35-235:+2	PS00004:CAMP_PHOSPHO_SITE cAMP- and cGMP-dependent protein kinase phosphorylation site.|PS00008:MYRISTYL N-myristoylation site.|PS00009:AMIDATION Amidation site.	822	OG4_87481	5e-80	299	AGAP006709	|Chymotrypsin-1|protein_coding|2L:37118475-37119488:- 1|gene:AGAP006709	-3	Minus	882	1e-69
contig08457	GO:0042478,GO:0003006,GO:0007417,GO:0004725,GO:0001752,GO:0044424,GO:0007169,GO:0000578,GO:0060446,GO:0016311,GO:0005488,GO:0007049	XP_001659368.1	hypothetical protein AaeL_AAEL008554 [Aedes aegypti]	2e-53	-	3-275:+3	PS00001:ASN_GLYCOSYLATION N-glycosylation site.|PS00005:PKC_PHOSPHO_SITE Protein kinase C phosphorylation site.|PS00008:MYRISTYL N-myristoylation site.	880	OG4_87480	3e-54	214	AGAP002438	|hypothetical protein|protein_coding|2R:21390291-21415159:- 1|gene:AGAP002438	-3	Minus	2114	2e-61	EOG4PVMDK	Q5TTR3
contig08525	-	XP_001862410.1	zinc finger protein 449 [Culex quinquefasciatus]	e-158	-	95-1354:+2	PS00001:ASN_GLYCOSYLATION N-glycosylation site.|PS00004:CAMP_PHOSPHO_SITE cAMP- and cGMP-dependent protein kinase phosphorylation site.|PS00005:PKC_PHOSPHO_SITE Protein kinase C phosphorylation site.|PS00006:CK2_PHOSPHO_SITE Casein kinase II phosphorylation site.|PS00008:MYRISTYL N-myristoylation site.|PS00009:AMIDATION Amidation site.|PS00028:ZINC_FINGER_C2H2_1 Zinc finger C2H2 type domain signa…	1355	OG4_87479	6e-159	562	AGAP000196	|hypothetical protein|protein_coding|X:3211890- 3214319:1|gene:AGAP000196	2	Plus	2142	6e-47	EOG4MPG5W	Q7QEX5
contig07549	-	XP_001841966.1	conserved hypothetical protein [Culex quinquefasciatus]	e-138	par195_2	258-1217:+3	PS00001:ASN_GLYCOSYLATION N-glycosylation site.|PS00005:PKC_PHOSPHO_SITE Protein kinase C phosphorylation site.|PS00006:CK2_PHOSPHO_SITE Casein kinase II phosphorylation site.|PS00008:MYRISTYL N-myristoylation site.|PS00016:RGD Cell attachment sequence.	1226	OG4_87477	3e-139	496
contig00178	-	XP_001659223.1	hypothetical protein AaeL_AAEL008422 [Aedes aegypti]	9e-68	-	217-1014:+1	PS00004:CAMP_PHOSPHO_SITE cAMP- and cGMP-dependent protein kinase phosphorylation site.|PS00005:PKC_PHOSPHO_SITE Protein kinase C phosphorylation site.|PS00006:CK2_PHOSPHO_SITE Casein kinase II phosphorylation site.|PS00008:MYRISTYL N-myristoylation site.|PS00028:ZINC_FINGER_C2H2_1 Zinc finger C2H2 type domain signature.	2893	OG4_87472	1e-68	263	AGAP013375	|hypothetical protein|protein_coding|2R:20657806-20658645:- 1|gene:AGAP013375	3	Plus	840	7e-42	EOG4BK3MC	NULL
contig07012	GO:0007417,GO:0001709,GO:0043231,GO:0006355,GO:0003677,GO:0003702	XP_001659152.1	hypothetical protein AaeL_AAEL008350 [Aedes aegypti]	5e-46	-	3-260:+3	PS00004:CAMP_PHOSPHO_SITE cAMP- and cGMP-dependent protein kinase phosphorylation site.|PS00006:CK2_PHOSPHO_SITE Casein kinase II phosphorylation site.|PS00008:MYRISTYL N-myristoylation site.	959	OG4_87467	8e-47	189	AGAP000876	|hypothetical protein|protein_coding|X:16612688- 16613803:1|gene:AGAP000876	-2	Minus	1116	2e-39	EOG4QNKCG	Q7PNK3
contig07333	GO:0048856	XP_001659141.1	hypothetical protein AaeL_AAEL008333 [Aedes aegypti]	e-129	-	1-171:+1	PS00005:PKC_PHOSPHO_SITE Protein kinase C phosphorylation site.|PS00008:MYRISTYL N-myristoylation site.	1455	OG4_87465	3e-130	467	AGAP004039	|hypothetical protein|protein_coding|2R:48305176- 48341497:1|gene:AGAP004039	-1	Minus	6988	1e-74	EOG4905QV	A0NBY2
contig01057	-	XP_001864106.1	conserved hypothetical protein [Culex quinquefasciatus]	4e-90	-	90-839:+3	PS00001:ASN_GLYCOSYLATION N-glycosylation site.|PS00005:PKC_PHOSPHO_SITE Protein kinase C phosphorylation site.|PS00006:CK2_PHOSPHO_SITE Casein kinase II phosphorylation site.|PS00008:MYRISTYL N-myristoylation site.	896	OG4_87462	6e-91	335	AGAP011183	|hypothetical protein|protein_coding|3L:18298968- 18300074:1|gene:AGAP011183	3	Plus	961	7e-61	EOG4RFJ8M	Q7PSS2
contig10935	-	XP_001659089.1	hypothetical protein AaeL_AAEL008259 [Aedes aegypti]	1e-71	par117_2	356-721:+2	PS00005:PKC_PHOSPHO_SITE Protein kinase C phosphorylation site.|PS00007:TYR_PHOSPHO_SITE Tyrosine kinase phosphorylation site.	890	OG4_87459	2e-72	147	AGAP011183	|hypothetical protein|protein_coding|3L:18298968- 18300074:1|gene:AGAP011183	3	Plus	961	2e-55	EOG4RFJ8M	Q7PSS2
contig16767	-	XP_001659089.1	hypothetical protein AaeL_AAEL008259 [Aedes aegypti]	e-113	par117_2	3-236:+3	PS00001:ASN_GLYCOSYLATION N-glycosylation site.|PS00005:PKC_PHOSPHO_SITE Protein kinase C phosphorylation site.	1179	OG4_87459	5e-114	413	AGAP011183	|hypothetical protein|protein_coding|3L:18298968- 18300074:1|gene:AGAP011183	-3	Minus	961	1e-112	EOG4RFJ8M	Q7PSS2
contig00399	-	XP_001849869.1	conserved hypothetical protein [Culex quinquefasciatus]	e-104	-	48-1016:+3	PS00001:ASN_GLYCOSYLATION N-glycosylation site.|PS00005:PKC_PHOSPHO_SITE Protein kinase C phosphorylation site.|PS00006:CK2_PHOSPHO_SITE Casein kinase II phosphorylation site.|PS00008:MYRISTYL N-myristoylation site.|PS00009:AMIDATION Amidation site.	1017	OG4_87456	2e-105	384	AGAP001892	|hypothetical protein|protein_coding|2R:11917629- 11919234:1|gene:AGAP001892	3	Plus	1404	7e-55	EOG49320H	Q7PYE0
contig00105	-	XP_001849874.1	arrestin domain-containing protein 2 [Culex quinquefasciatus]	2e-83	-	233-355:+2	PS00005:PKC_PHOSPHO_SITE Protein kinase C phosphorylation site.|PS00006:CK2_PHOSPHO_SITE Casein kinase II phosphorylation site.	664	OG4_87454	4e-84	312	AGAP001892	|hypothetical protein|protein_coding|2R:11917629- 11919234:1|gene:AGAP001892	-1	Minus	1404	2e-25	EOG49320H	Q7PYE0
contig07226	-	XP_001653111.1	hypothetical protein AaeL_AAEL008112 [Aedes aegypti]	e-103	-	299-1180:+2	PS00001:ASN_GLYCOSYLATION N-glycosylation site.|PS00005:PKC_PHOSPHO_SITE Protein kinase C phosphorylation site.|PS00006:CK2_PHOSPHO_SITE Casein kinase II phosphorylation site.|PS00007:TYR_PHOSPHO_SITE Tyrosine kinase phosphorylation site.	1180	OG4_87451	3e-104	380	AGAP013527	|hypothetical protein|protein_coding|2R:635030- 636690:1|gene:AGAP013527	2	Plus	1507	2e-37	EOG4KWH8V	NULL
contig18685	-	XP_001653095.1	trypsin-eta, putative [Aedes aegypti]	5e-37	-	422-487:+2	PS00008:MYRISTYL N-myristoylation site.	487	OG4_87448	8e-38	157	AGAP006486	|hypothetical protein|protein_coding|2L:32883570-32884502:- 1|gene:AGAP006486	-2	Minus	864	3e-08	EOG44J114	Q7Q5E3
contig03702	-	XP_001658806.1	hypothetical protein AaeL_AAEL007984 [Aedes aegypti]	e-100	par85_2	3-269:+3	PS00005:PKC_PHOSPHO_SITE Protein kinase C phosphorylation site.|PS00008:MYRISTYL N-myristoylation site.	996	OG4_87445	1e-100	368	AGAP007356	|hypothetical protein|protein_coding|2L:46018308- 46019511:1|gene:AGAP007356	-1	Minus	1132	5e-88	EOG4RV17B	Q7QJ86
contig21110	-	XP_001658775.1	hypothetical protein AaeL_AAEL007983 [Aedes aegypti]	3e-91	-	481-618:+1	PS00001:ASN_GLYCOSYLATION N-glycosylation site.|PS00005:PKC_PHOSPHO_SITE Protein kinase C phosphorylation site.	619	OG4_87444	5e-92	338
contig03646	GO:0070011	XP_001851229.1	plasminogen [Culex quinquefasciatus]	e-111	-	10-954:+1	PS00001:ASN_GLYCOSYLATION N-glycosylation site.|PS00004:CAMP_PHOSPHO_SITE cAMP- and cGMP-dependent protein kinase phosphorylation site.|PS00005:PKC_PHOSPHO_SITE Protein kinase C phosphorylation site.|PS00006:CK2_PHOSPHO_SITE Casein kinase II phosphorylation site.|PS00007:TYR_PHOSPHO_SITE Tyrosine kinase phosphorylation site.|PS00008:MYRISTYL N-myristoylation site.|PS00017:ATP_GTP_A ATP/GTP-bindin…	1423	OG4_87443	9e-112	405	AGAP013221	|hypothetical protein|protein_coding|2R:40688706- 40690136:1|gene:AGAP013221	1	Plus	1227	3e-90	EOG4MSBF2	NULL
contig07663	-	XP_001844537.1	zinc finger protein 394 [Culex quinquefasciatus]	1e-95	-	528-677:+3	PS00001:ASN_GLYCOSYLATION N-glycosylation site.|PS00005:PKC_PHOSPHO_SITE Protein kinase C phosphorylation site.|PS00006:CK2_PHOSPHO_SITE Casein kinase II phosphorylation site.|PS00008:MYRISTYL N-myristoylation site.	677	OG4_87440	2e-96	353	AGAP002433	|hypothetical protein|protein_coding|2R:21350389-21352590:- 1|gene:AGAP002433	-1	Minus	2055	3e-27	EOG42BVR7	Q7QC38
contig01644	-	XP_001652995.1	hypothetical protein AaeL_AAEL007896 [Aedes aegypti]	2e-15	par32_3	3-458:+3	PS00005:PKC_PHOSPHO_SITE Protein kinase C phosphorylation site.|PS00006:CK2_PHOSPHO_SITE Casein kinase II phosphorylation site.|PS00028:ZINC_FINGER_C2H2_1 Zinc finger C2H2 type domain signature.	459	OG4_87437	2e-16	85.9	AGAP010882	|hypothetical protein|protein_coding|3L:12411892- 12412951:1|gene:AGAP010882	3	Plus	954	3e-06	EOG4Z614P	Q7PSI7
contig11033	GO:0046872	XP_001652995.1	hypothetical protein AaeL_AAEL007896 [Aedes aegypti]	9e-49	par32_3	3-425:+3	PS00005:PKC_PHOSPHO_SITE Protein kinase C phosphorylation site.|PS00008:MYRISTYL N-myristoylation site.|PS00009:AMIDATION Amidation site.|PS00028:ZINC_FINGER_C2H2_1 Zinc finger C2H2 type domain signature.	425	OG4_87437	1e-49	196	AGAP012598	|hypothetical protein|protein_coding|UNKN:19001113-19001943:- 1|gene:AGAP012598	3	Plus	729	5e-21
contig14312	GO:0046872	XP_001652995.1	hypothetical protein AaeL_AAEL007896 [Aedes aegypti]	1e-63	par32_3	219-671:+3	PS00004:CAMP_PHOSPHO_SITE cAMP- and cGMP-dependent protein kinase phosphorylation site.|PS00005:PKC_PHOSPHO_SITE Protein kinase C phosphorylation site.|PS00008:MYRISTYL N-myristoylation site.|PS00009:AMIDATION Amidation site.|PS00028:ZINC_FINGER_C2H2_1 Zinc finger C2H2 type domain signature.	671	OG4_87437	2e-64	247	AGAP004651	|hypothetical protein|protein_coding|2R:59549568- 59552514:1|gene:AGAP004651	3	Plus	2792	2e-23	EOG4H70TN	Q5TQS0
contig14313	GO:0005488	XP_001652995.1	hypothetical protein AaeL_AAEL007896 [Aedes aegypti]	2e-19	-	19-312:+1	PS00005:PKC_PHOSPHO_SITE Protein kinase C phosphorylation site.|PS00006:CK2_PHOSPHO_SITE Casein kinase II phosphorylation site.|PS00009:AMIDATION Amidation site.|PS00028:ZINC_FINGER_C2H2_1 Zinc finger C2H2 type domain signature.	487	OG4_87437	3e-20	82	AGAP004424	|hypothetical protein|protein_coding|2R:55882280-55884300:- 1|gene:AGAP004424	2	Plus	2021	6e-13	EOG46M91J	Q7QA59
contig07171	-	XP_001652948.1	hypothetical protein AaeL_AAEL007869 [Aedes aegypti]	5e-64	-	2-241:+2	PS00005:PKC_PHOSPHO_SITE Protein kinase C phosphorylation site.|PS00006:CK2_PHOSPHO_SITE Casein kinase II phosphorylation site.|PS00007:TYR_PHOSPHO_SITE Tyrosine kinase phosphorylation site.|PS00008:MYRISTYL N-myristoylation site.	798	OG4_87436	8e-65	248
contig10568	-	XP_001850688.1	conserved hypothetical protein [Culex quinquefasciatus]	5e-36	-	159-344:+3	PS00001:ASN_GLYCOSYLATION N-glycosylation site.|PS00004:CAMP_PHOSPHO_SITE cAMP- and cGMP-dependent protein kinase phosphorylation site.|PS00005:PKC_PHOSPHO_SITE Protein kinase C phosphorylation site.	577	OG4_87432	8e-37	154	AGAP012495	|hypothetical protein|protein_coding|UNKN:8191509- 8192279:1|gene:AGAP012495	-1	Minus	771	6e-07	EOG4MGQQD	Q5TVT6
contig07483	-	XP_001849246.1	conserved hypothetical protein [Culex quinquefasciatus]	2e-67	-	2-187:+2	PS00005:PKC_PHOSPHO_SITE Protein kinase C phosphorylation site.|PS00006:CK2_PHOSPHO_SITE Casein kinase II phosphorylation site.	557	OG4_87431	3e-68	259	AGAP003877	|hypothetical protein|protein_coding|2R:45069739-45071073:- 1|gene:AGAP003877	-3	Minus	1015	1e-46	EOG4280J5	A0NCB9
contig00838	-	XP_001658654.1	leucine-rich transmembrane protein [Aedes aegypti]	0	-	115-1761:+1	PS00001:ASN_GLYCOSYLATION N-glycosylation site.|PS00005:PKC_PHOSPHO_SITE Protein kinase C phosphorylation site.|PS00006:CK2_PHOSPHO_SITE Casein kinase II phosphorylation site.|PS00007:TYR_PHOSPHO_SITE Tyrosine kinase phosphorylation site.|PS00008:MYRISTYL N-myristoylation site.	1856	OG4_87430	0	653	AGAP003878	|hypothetical protein|protein_coding|2R:45078840- 45081167:1|gene:AGAP003878	1	Plus	2197	1e-110	EOG4MKKXT	Q5TV93
contig12123	GO:0016108,GO:0007165,GO:0048102,GO:0044464,GO:0006726	XP_001861699.1	croquemort [Culex quinquefasciatus]	e-150	-	274-972:+1	PS00001:ASN_GLYCOSYLATION N-glycosylation site.|PS00004:CAMP_PHOSPHO_SITE cAMP- and cGMP-dependent protein kinase phosphorylation site.|PS00005:PKC_PHOSPHO_SITE Protein kinase C phosphorylation site.|PS00006:CK2_PHOSPHO_SITE Casein kinase II phosphorylation site.|PS00008:MYRISTYL N-myristoylation site.|PS00009:AMIDATION Amidation site.	1576	OG4_87428	2e-151	537	AGAP003373	|Class B Scavenger Receptor (CD36 domain). NB: previously described as SCRB13, and BQ4.|protein_coding|2R:37092648-37095419:- 1|gene:AGAP003373	-2	Minus	1429	1e-120
contig17321	-	XP_001844079.1	conserved hypothetical protein [Culex quinquefasciatus]	e-163	-	31-1476:+1	PS00001:ASN_GLYCOSYLATION N-glycosylation site.|PS00005:PKC_PHOSPHO_SITE Protein kinase C phosphorylation site.|PS00006:CK2_PHOSPHO_SITE Casein kinase II phosphorylation site.|PS00007:TYR_PHOSPHO_SITE Tyrosine kinase phosphorylation site.|PS00008:MYRISTYL N-myristoylation site.	1506	OG4_87424	7e-164	579
contig13626	-	XP_001862279.1	conserved hypothetical protein [Culex quinquefasciatus]	4e-14	-	364-477:+1	PS00005:PKC_PHOSPHO_SITE Protein kinase C phosphorylation site.|PS00006:CK2_PHOSPHO_SITE Casein kinase II phosphorylation site.	489	OG4_87419	8e-15	81.3
contig18818	-	XP_001658504.1	hypothetical protein AaeL_AAEL007611 [Aedes aegypti]	1e-12	-	2-154:+2	PS00005:PKC_PHOSPHO_SITE Protein kinase C phosphorylation site.	156	OG4_87417	1e-13	76.6
contig06753	-	XP_001850149.1	conserved hypothetical protein [Culex quinquefasciatus]	7e-88	-	57-749:+3	PS00001:ASN_GLYCOSYLATION N-glycosylation site.|PS00004:CAMP_PHOSPHO_SITE cAMP- and cGMP-dependent protein kinase phosphorylation site.|PS00005:PKC_PHOSPHO_SITE Protein kinase C phosphorylation site.|PS00006:CK2_PHOSPHO_SITE Casein kinase II phosphorylation site.|PS00008:MYRISTYL N-myristoylation site.	749	OG4_87416	1e-88	327	AGAP013526	|hypothetical protein|protein_coding|X:19115743-19117278:- 1|gene:AGAP013526	3	Plus	1185	1e-64	EOG476HGG	NULL
contig04782	-	XP_001652820.1	hypothetical protein AaeL_AAEL007533 [Aedes aegypti]	2e-24	-	1-189:+1	PS00001:ASN_GLYCOSYLATION N-glycosylation site.|PS00005:PKC_PHOSPHO_SITE Protein kinase C phosphorylation site.|PS00006:CK2_PHOSPHO_SITE Casein kinase II phosphorylation site.|PS00007:TYR_PHOSPHO_SITE Tyrosine kinase phosphorylation site.|PS00008:MYRISTYL N-myristoylation site.	875	OG4_87411	3e-25	117
contig00876	-	XP_001658417.1	hypothetical protein AaeL_AAEL007507 [Aedes aegypti]	0	-	166-2175:+1	PS00001:ASN_GLYCOSYLATION N-glycosylation site.|PS00005:PKC_PHOSPHO_SITE Protein kinase C phosphorylation site.|PS00006:CK2_PHOSPHO_SITE Casein kinase II phosphorylation site.|PS00007:TYR_PHOSPHO_SITE Tyrosine kinase phosphorylation site.|PS00008:MYRISTYL N-myristoylation site.	2318	OG4_87407	0	777	AGAP003510	|hypothetical protein|protein_coding|2R:38956076- 38958318:1|gene:AGAP003510	1	Plus	1893	1e-164	EOG4VHHNT	Q7QH44
contig07251	-	XP_001652779.1	hypothetical protein AaeL_AAEL007493 [Aedes aegypti]	5e-44	-	139-609:+1	PS00006:CK2_PHOSPHO_SITE Casein kinase II phosphorylation site.|PS00008:MYRISTYL N-myristoylation site.	749	OG4_87405	8e-45	182	AGAP002053	|hypothetical protein|protein_coding|2R:14656432- 14657743:1|gene:AGAP002053	1	Plus	949	2e-32	EOG4MKM0J	Q7PYQ1
contig13877	GO:0016020	XP_001864656.1	conserved hypothetical protein [Culex quinquefasciatus]	e-130	-	253-1323:+1	PS00005:PKC_PHOSPHO_SITE Protein kinase C phosphorylation site.|PS00006:CK2_PHOSPHO_SITE Casein kinase II phosphorylation site.|PS00008:MYRISTYL N-myristoylation site.|PS00232:CADHERIN_1 Cadherin domain signature.	1323	OG4_87404	4e-131	470	AGAP002828	|hypothetical protein|protein_coding|2R:28058921- 28066774:1|gene:AGAP002828	1	Plus	5287	1e-114	EOG4J3TZ5	Q7QCW0
contig08456	-	XP_001652710.1	hypothetical protein AaeL_AAEL007368 [Aedes aegypti]	e-124	-	79-1041:+1	PS00001:ASN_GLYCOSYLATION N-glycosylation site.|PS00005:PKC_PHOSPHO_SITE Protein kinase C phosphorylation site.|PS00006:CK2_PHOSPHO_SITE Casein kinase II phosphorylation site.|PS00008:MYRISTYL N-myristoylation site.	1041	OG4_87393	2e-125	451
contig04967	-	XP_001652632.1	hypothetical protein AaeL_AAEL007255 [Aedes aegypti]	2e-39	-	320-415:+2	-	601	OG4_87387	3e-40	166	AGAP011667	|hypothetical protein|protein_coding|3L:31190907- 31225576:1|gene:AGAP011667	-1	Minus	756	5e-44	EOG4QRFN8	Q7PCL3
contig16562	-	XP_001658252.1	hypothetical protein AaeL_AAEL007224 [Aedes aegypti]	e-168	-	2-256:+2	PS00005:PKC_PHOSPHO_SITE Protein kinase C phosphorylation site.|PS00006:CK2_PHOSPHO_SITE Casein kinase II phosphorylation site.	1065	OG4_87382	4e-169	595	AGAP007059	|hypothetical protein|protein_coding|2L:42062331-42065873:- 1|gene:AGAP007059	-3	Minus	3297	1e-08
contig07668	-	XP_001867843.1	cuticle protein CP14.6 [Culex quinquefasciatus]	5e-31	par167_2	248-589:+2	PS00001:ASN_GLYCOSYLATION N-glycosylation site.|PS00005:PKC_PHOSPHO_SITE Protein kinase C phosphorylation site.|PS00008:MYRISTYL N-myristoylation site.	589	OG4_87380	8e-32	138	AGAP005998	|cuticular protein 23, RR-1 family|protein_coding|2L:24621232-24621964:- 1|gene:AGAP005998	-1	Minus	608	7e-34
contig00574	GO:0031224,GO:0006810	XP_001850640.1	sugar transporter [Culex quinquefasciatus]	e-125	-	443-829:+2	PS00001:ASN_GLYCOSYLATION N-glycosylation site.|PS00005:PKC_PHOSPHO_SITE Protein kinase C phosphorylation site.|PS00006:CK2_PHOSPHO_SITE Casein kinase II phosphorylation site.	855	OG4_87378	3e-126	410	AGAP007754	|hypothetical protein|protein_coding|3R:272627-279864:- 1|gene:AGAP007754	-1	Minus	2107	2e-98
contig13641	GO:0006810,GO:0031224	XP_001850640.1	sugar transporter [Culex quinquefasciatus]	1e-91	-	284-556:+2	PS00001:ASN_GLYCOSYLATION N-glycosylation site.|PS00005:PKC_PHOSPHO_SITE Protein kinase C phosphorylation site.|PS00342:MICROBODIES_CTER Microbodies C-terminal targeting signal.	557	OG4_87378	2e-92	339	AGAP007754	|hypothetical protein|protein_coding|3R:272627-279864:- 1|gene:AGAP007754	-3	Minus	2107	4e-91
contig02854	GO:0003824	XP_001864286.1	coagulation factor IX [Culex quinquefasciatus]	0	-	137-1579:+2	PS00001:ASN_GLYCOSYLATION N-glycosylation site.|PS00006:CK2_PHOSPHO_SITE Casein kinase II phosphorylation site.|PS00008:MYRISTYL N-myristoylation site.|PS00016:RGD Cell attachment sequence.	1647	OG4_87376	0	704	AGAP008558	|hypothetical protein|protein_coding|3R:12705686- 12708979:1|gene:AGAP008558	2	Plus	1725	4e-37	EOG4W6MB7	Q7Q8L2
contig06123	-	XP_001652520.1	lipase [Aedes aegypti]	4e-53	-	2-124:+2	-	512	OG4_87374	7e-54	211	AGAP011682	|hypothetical protein|protein_coding|3L:31302184- 31318415:1|gene:AGAP011682	-1	Minus	1752	4e-40	EOG451C6D	Q7PZ19
contig00429	GO:0044238	XP_001652521.1	gram-negative bacteria binding protein [Aedes aegypti]	e-148	par491_2	3-266:+3	PS00005:PKC_PHOSPHO_SITE Protein kinase C phosphorylation site.|PS00006:CK2_PHOSPHO_SITE Casein kinase II phosphorylation site.	991	OG4_87373	3e-149	529	AGAP002798	|Gram-Negative Binding Protein (GNBP), or Beta-1,3-Glucan Binding Protein (BGBP).|protein_coding|2R:27645889-27647134:- 1|gene:AGAP002798	-3	Minus	1176	5e-98
contig02837	-	AAV90645.1	putative salivary Gram negative bacteria-binding protein [Aedes	e-132	-	191-337:+2	-	1009	OG4_87373	2e-129	464	AGAP002796	|Gram-Negative Binding Protein (GNBP), or Beta-1,3-Glucan Binding Protein (BGBP).|protein_coding|2R:27635821-27637216:- 1|gene:AGAP002796	-1	Minus	1245	1e-93
contig21373	GO:0016020,GO:0006811	XP_001844201.1	sodium-dependent multivitamin transporter [Culex quinquefasciatus]	2e-56	-	334-531:+1	-	545	OG4_87370	4e-57	222	AGAP001965	|hypothetical protein|protein_coding|2R:12976761-12978999:- 1|gene:AGAP001965	-2	Minus	1905	1e-56	EOG4QFTVB	A0NHA4
contig02199	-	XP_001845167.1	lipase [Culex quinquefasciatus]	2e-29	-	1-168:+1	PS00005:PKC_PHOSPHO_SITE Protein kinase C phosphorylation site.	375	OG4_87368	3e-30	132	AGAP009101	|hypothetical protein|protein_coding|3R:25600112-25612087:- 1|gene:AGAP009101	-2	Minus	1794	3e-09	EOG45MKN2	Q7PW39
contig09951	GO:0044238	XP_001652444.1	lipase [Aedes aegypti]	e-108	-	251-565:+2	PS00006:CK2_PHOSPHO_SITE Casein kinase II phosphorylation site.|PS00009:AMIDATION Amidation site.	743	OG4_87368	2e-109	397	AGAP009101	|hypothetical protein|protein_coding|3R:25600112-25612087:- 1|gene:AGAP009101	-2	Minus	1794	1e-110	EOG45MKN2	Q7PW39
contig10061	-	XP_001652358.1	hypothetical protein AaeL_AAEL006953 [Aedes aegypti]	6e-57	-	3-212:+3	PS00005:PKC_PHOSPHO_SITE Protein kinase C phosphorylation site.	1182	OG4_87365	1e-57	226	AGAP006793	|hypothetical protein|protein_coding|2L:38453475-38454237:- 1|gene:AGAP006793	-2	Minus	698	1e-32	EOG47SQZ4	Q7QID5
contig18708	GO:0016491	XP_001658054.1	AMP dependent ligase [Aedes aegypti]	0	-	41-1633:+2	PS00001:ASN_GLYCOSYLATION N-glycosylation site.|PS00004:CAMP_PHOSPHO_SITE cAMP- and cGMP-dependent protein kinase phosphorylation site.|PS00005:PKC_PHOSPHO_SITE Protein kinase C phosphorylation site.|PS00006:CK2_PHOSPHO_SITE Casein kinase II phosphorylation site.|PS00007:TYR_PHOSPHO_SITE Tyrosine kinase phosphorylation site.|PS00008:MYRISTYL N-myristoylation site.|PS00009:AMIDATION Amidation site…	1633	OG4_87359	0	709	AGAP008545	|hypothetical protein|protein_coding|3R:12414226-12415933:- 1|gene:AGAP008545	2	Plus	1647	1e-113	EOG4F7M15	Q5TS93
contig05703	-	XP_001657954.1	hypothetical protein AaeL_AAEL006701 [Aedes aegypti]	3e-54	-	123-326:+3	PS00001:ASN_GLYCOSYLATION N-glycosylation site.|PS00005:PKC_PHOSPHO_SITE Protein kinase C phosphorylation site.|PS00006:CK2_PHOSPHO_SITE Casein kinase II phosphorylation site.|PS00008:MYRISTYL N-myristoylation site.	566	OG4_87354	5e-55	215
contig12969	-	XP_001657953.1	hypothetical protein AaeL_AAEL006686 [Aedes aegypti]	2e-14	par25_2	1-159:+1	PS00001:ASN_GLYCOSYLATION N-glycosylation site.|PS00006:CK2_PHOSPHO_SITE Casein kinase II phosphorylation site.|PS00008:MYRISTYL N-myristoylation site.	161	OG4_87351	2e-15	82.4
contig23670	-	XP_001657953.1	hypothetical protein AaeL_AAEL006686 [Aedes aegypti]	2e-14	par25_2	-	-	161	OG4_87351	2e-15	82.4
contig01758	GO:0070011,GO:0006508,GO:0009798	XP_001842063.1	vitamin K-dependent protein C [Culex quinquefasciatus]	e-136	-	1127-1297:+2	PS00001:ASN_GLYCOSYLATION N-glycosylation site.|PS00005:PKC_PHOSPHO_SITE Protein kinase C phosphorylation site.	1416	OG4_87348	3e-137	490	AGAP003252	|Clip-Domain Serine Protease, family B.|protein_coding|2R:34478862-34481056:1|gene:AGAP003252	-1	Minus	1854	2e-50
contig07753	-	XP_001652127.1	hypothetical protein AaeL_AAEL006631 [Aedes aegypti]	e-134	-	890-1387:+2	PS00005:PKC_PHOSPHO_SITE Protein kinase C phosphorylation site.	2698	OG4_87343	3e-135	484	AGAP011262	|hypothetical protein|protein_coding|3L:20332041-20389613:- 1|gene:AGAP011262	-1	Minus	2061	1e-50	EOG434TNW	Q7PST3
contig03617	-	XP_001846114.1	krueppel [Culex quinquefasciatus]	3e-41	-	424-648:+1	PS00001:ASN_GLYCOSYLATION N-glycosylation site.|PS00005:PKC_PHOSPHO_SITE Protein kinase C phosphorylation site.|PS00008:MYRISTYL N-myristoylation site.	648	OG4_87336	5e-42	172	AGAP007883	|hypothetical protein|protein_coding|3R:2465325-2467552:- 1|gene:AGAP007883	-2	Minus	2019	4e-28	EOG4GMSCP	Q7PJ05
contig08431	-	XP_001846114.1	krueppel [Culex quinquefasciatus]	e-114	-	164-1075:+2	PS00005:PKC_PHOSPHO_SITE Protein kinase C phosphorylation site.|PS00006:CK2_PHOSPHO_SITE Casein kinase II phosphorylation site.|PS00028:ZINC_FINGER_C2H2_1 Zinc finger C2H2 type domain signature.	1076	OG4_87336	1e-114	414	AGAP007883	|hypothetical protein|protein_coding|3R:2465325-2467552:- 1|gene:AGAP007883	2	Plus	2019	1e-120	EOG4GMSCP	Q7PJ05
contig05081	-	XP_001866594.1	Juvenile hormone-inducible protein [Culex quinquefasciatus]	e-166	-	806-1093:+2	PS00005:PKC_PHOSPHO_SITE Protein kinase C phosphorylation site.|PS00006:CK2_PHOSPHO_SITE Casein kinase II phosphorylation site.|PS00008:MYRISTYL N-myristoylation site.	1498	OG4_87335	4e-150	533	AGAP013267	|hypothetical protein|protein_coding|2R:30163522- 30177469:1|gene:AGAP013267	-1	Minus	1302	1e-158	EOG437PWK	NULL
contig17041	-	XP_001652042.1	hypothetical protein AaeL_AAEL006556 [Aedes aegypti]	1e-96	-	528-839:+3	PS00001:ASN_GLYCOSYLATION N-glycosylation site.|PS00004:CAMP_PHOSPHO_SITE cAMP- and cGMP-dependent protein kinase phosphorylation site.|PS00005:PKC_PHOSPHO_SITE Protein kinase C phosphorylation site.|PS00007:TYR_PHOSPHO_SITE Tyrosine kinase phosphorylation site.|PS00008:MYRISTYL N-myristoylation site.	839	OG4_87332	2e-97	291	AGAP006039	|hypothetical protein|protein_coding|2L:25526369-25528702:- 1|gene:AGAP006039	-2	Minus	1691	6e-50	EOG4Z08NM	A7UU08
contig05660	-	XP_001651989.1	hypothetical protein AaeL_AAEL006494 [Aedes aegypti]	2e-20	-	265-462:+1	PS00001:ASN_GLYCOSYLATION N-glycosylation site.|PS00006:CK2_PHOSPHO_SITE Casein kinase II phosphorylation site.	597	OG4_87330	3e-21	103	AGAP001174	|hypothetical protein|protein_coding|2R:695497-696755:- 1|gene:AGAP001174	-2	Minus	1160	3e-06	EOG4CRJGN	A0NH87
contig22540	-	XP_001850449.1	conserved hypothetical protein [Culex quinquefasciatus]	4e-22	-	2-139:+2	PS00005:PKC_PHOSPHO_SITE Protein kinase C phosphorylation site.|PS00006:CK2_PHOSPHO_SITE Casein kinase II phosphorylation site.	911	OG4_87328	7e-23	109
contig14917	GO:0019538,GO:0004175	XP_001657807.1	serine protease, putative [Aedes aegypti]	0	-	1212-1379:+3	PS00001:ASN_GLYCOSYLATION N-glycosylation site.|PS00005:PKC_PHOSPHO_SITE Protein kinase C phosphorylation site.|PS00008:MYRISTYL N-myristoylation site.	1518	OG4_87325	0	647	AGAP008558	|hypothetical protein|protein_coding|3R:12705686- 12708979:1|gene:AGAP008558	-3	Minus	1725	5e-51	EOG4W6MB7	Q7Q8L2
contig02942	-	XP_001651945.1	hypothetical protein AaeL_AAEL006377 [Aedes aegypti]	e-115	-	2-262:+2	PS00005:PKC_PHOSPHO_SITE Protein kinase C phosphorylation site.|PS00008:MYRISTYL N-myristoylation site.	938	OG4_87320	4e-116	419	AGAP011503	|hypothetical protein|protein_coding|3L:25674044-25675124:- 1|gene:AGAP011503	-2	Minus	1010	3e-13
contig08975	-	XP_001858146.1	bile salt sulfotransferase 1 [Culex quinquefasciatus]	5e-87	par480_2	327-557:+3	PS00006:CK2_PHOSPHO_SITE Casein kinase II phosphorylation site.|PS00007:TYR_PHOSPHO_SITE Tyrosine kinase phosphorylation site.|PS00008:MYRISTYL N-myristoylation site.	666	OG4_87318	8e-88	324	AGAP012697	|hypothetical protein|protein_coding|UNKN:24018586-24019358:- 1|gene:AGAP012697	-2	Minus	702	4e-93	EOG49S4QG	Q7QKS8
contig02122	-	XP_001657635.1	hypothetical protein AaeL_AAEL006285 [Aedes aegypti]	2e-69	-	477-605:+3	PS00001:ASN_GLYCOSYLATION N-glycosylation site.|PS00005:PKC_PHOSPHO_SITE Protein kinase C phosphorylation site.|PS00006:CK2_PHOSPHO_SITE Casein kinase II phosphorylation site.|PS00008:MYRISTYL N-myristoylation site.	672	OG4_87316	4e-70	266
contig18377	-	XP_001651854.1	hypothetical protein AaeL_AAEL006266 [Aedes aegypti]	2e-37	-	343-528:+1	PS00004:CAMP_PHOSPHO_SITE cAMP- and cGMP-dependent protein kinase phosphorylation site.|PS00005:PKC_PHOSPHO_SITE Protein kinase C phosphorylation site.|PS00008:MYRISTYL N-myristoylation site.	595	OG4_87313	4e-38	159	AGAP005231	|hypothetical protein|protein_coding|2L:12614542-12615240:- 1|gene:AGAP005231	-3	Minus	699	2e-06	EOG498SJ9	A7UTA8
contig04035	GO:0019538,GO:0031224,GO:0004175	XP_001849078.1	transmembrane protease [Culex quinquefasciatus]	5e-82	-	100-663:+1	PS00001:ASN_GLYCOSYLATION N-glycosylation site.|PS00004:CAMP_PHOSPHO_SITE cAMP- and cGMP-dependent protein kinase phosphorylation site.|PS00005:PKC_PHOSPHO_SITE Protein kinase C phosphorylation site.|PS00006:CK2_PHOSPHO_SITE Casein kinase II phosphorylation site.|PS00008:MYRISTYL N-myristoylation site.|PS00134:TRYPSIN_HIS Serine proteases, trypsin family, histidine active site.	665	OG4_87312	8e-83	308	AGAP001365	|hypothetical protein|protein_coding|2R:3581705-3584603:- 1|gene:AGAP001365	1	Plus	2011	8e-70	EOG43N5VF	Q7PXE5
contig06251	-	XP_001651735.1	hypothetical protein AaeL_AAEL005971 [Aedes aegypti]	3e-36	-	1122-1463:+3	PS00005:PKC_PHOSPHO_SITE Protein kinase C phosphorylation site.|PS00006:CK2_PHOSPHO_SITE Casein kinase II phosphorylation site.|PS00008:MYRISTYL N-myristoylation site.|PS00009:AMIDATION Amidation site.	1465	OG4_87298	5e-37	157
contig08303	-	XP_001651699.1	hypothetical protein AaeL_AAEL005935 [Aedes aegypti]	5e-39	-	2-349:+2	PS00001:ASN_GLYCOSYLATION N-glycosylation site.|PS00005:PKC_PHOSPHO_SITE Protein kinase C phosphorylation site.|PS00006:CK2_PHOSPHO_SITE Casein kinase II phosphorylation site.|PS00008:MYRISTYL N-myristoylation site.	511	OG4_87293	8e-40	140
contig10985	-	XP_001651699.1	hypothetical protein AaeL_AAEL005935 [Aedes aegypti]	9e-54	-	1-165:+1	PS00008:MYRISTYL N-myristoylation site.	491	OG4_87293	1e-54	147
contig17204	GO:0008233	XP_001862284.1	serine protease [Culex quinquefasciatus]	3e-74	-	95-751:+2	PS00001:ASN_GLYCOSYLATION N-glycosylation site.|PS00005:PKC_PHOSPHO_SITE Protein kinase C phosphorylation site.|PS00006:CK2_PHOSPHO_SITE Casein kinase II phosphorylation site.|PS00008:MYRISTYL N-myristoylation site.|PS00009:AMIDATION Amidation site.	751	OG4_87285	5e-75	282	AGAP003691	|hypothetical protein|protein_coding|2R:42045503- 42049107:1|gene:AGAP003691	2	Plus	2735	8e-31	EOG49W0XF	Q7QAH9
contig17668	GO:0030097,GO:0009987,GO:0016814	AAL76033.1	AF466610_1 putative adenosine deaminase [Aedes aegypti]	e-101	-	3-860:+3	PS00005:PKC_PHOSPHO_SITE Protein kinase C phosphorylation site.|PS00006:CK2_PHOSPHO_SITE Casein kinase II phosphorylation site.|PS00008:MYRISTYL N-myristoylation site.	861	OG4_87277	3e-101	370	AGAP006906	|hypothetical protein|protein_coding|2L:39851960- 39854636:1|gene:AGAP006906	3	Plus	1596	1e-104	EOG4H44K7	Q5TWK1
contig05013	GO:0070011	XP_001651223.1	tryptase, putative [Aedes aegypti]	2e-36	par445_2	226-378:+1	PS00005:PKC_PHOSPHO_SITE Protein kinase C phosphorylation site.|PS00006:CK2_PHOSPHO_SITE Casein kinase II phosphorylation site.|PS00008:MYRISTYL N-myristoylation site.	497	OG4_87276	3e-37	155	AGAP010545	|hypothetical protein|protein_coding|3L:6057814- 6061056:1|gene:AGAP010545	-2	Minus	2696	1e-40	EOG4XSJ5F	Q7Q8V2
contig09225	-	XP_001651113.1	hypothetical protein AaeL_AAEL005577 [Aedes aegypti]	e-100	-	262-468:+1	PS00001:ASN_GLYCOSYLATION N-glycosylation site.|PS00342:MICROBODIES_CTER Microbodies C-terminal targeting signal.	899	OG4_87268	1e-100	367	AGAP011262	|hypothetical protein|protein_coding|3L:20332041-20389613:- 1|gene:AGAP011262	-3	Minus	2061	4e-19	EOG434TNW	Q7PST3
contig00253	-	XP_001651103.1	hypothetical protein AaeL_AAEL005569 [Aedes aegypti]	2e-49	-	58-198:+1	PS00005:PKC_PHOSPHO_SITE Protein kinase C phosphorylation site.	857	OG4_87266	4e-50	200	AGAP010633	|hypothetical protein|protein_coding|3L:7673218- 7674243:1|gene:AGAP010633	-3	Minus	969	8e-40	EOG4QNKCB	A0NB72
contig07398	-	XP_001650932.1	hypothetical protein AaeL_AAEL005462 [Aedes aegypti]	3e-11	-	2-229:+2	PS00006:CK2_PHOSPHO_SITE Casein kinase II phosphorylation site.|PS00008:MYRISTYL N-myristoylation site.	493	OG4_87256	5e-12	72	AGAP011272	|hypothetical protein|protein_coding|3L:20457776- 20458612:1|gene:AGAP011272	2	Plus	837	3e-14	EOG44QRJ2	A7US47
contig01157	-	XP_001650893.1	hypothetical protein AaeL_AAEL005434 [Aedes aegypti]	4e-75	-	39-935:+3	PS00001:ASN_GLYCOSYLATION N-glycosylation site.|PS00004:CAMP_PHOSPHO_SITE cAMP- and cGMP-dependent protein kinase phosphorylation site.|PS00005:PKC_PHOSPHO_SITE Protein kinase C phosphorylation site.|PS00006:CK2_PHOSPHO_SITE Casein kinase II phosphorylation site.|PS00008:MYRISTYL N-myristoylation site.	974	OG4_87254	6e-76	286	AGAP013290	|hypothetical protein|protein_coding|2R:17512465- 17514965:1|gene:AGAP013290	3	Plus	2197	2e-15	EOG451C6T	NULL
contig06393	GO:0016055,GO:0005488,GO:0043231,GO:0007472,GO:0006355,GO:0007346	XP_001650773.1	hypothetical protein AaeL_AAEL005357 [Aedes aegypti]	e-114	-	557-835:+2	PS00001:ASN_GLYCOSYLATION N-glycosylation site.|PS00005:PKC_PHOSPHO_SITE Protein kinase C phosphorylation site.|PS00008:MYRISTYL N-myristoylation site.	1300	OG4_87248	2e-115	417	AGAP009566	|hypothetical protein|protein_coding|3R:36297895- 36333175:1|gene:AGAP009566	-2	Minus	1764	6e-87	EOG4C2FRM	Q7Q1Z2
contig19219	-	XP_001650587.1	hypothetical protein AaeL_AAEL005264 [Aedes aegypti]	2e-23	-	604-756:+1	PS00294:PRENYLATION Prenyl group binding site (CAAX box).	844	OG4_87243	3e-24	78.2
contig06083	-	XP_001650529.1	calmodulin [Aedes aegypti]	1e-42	-	258-749:+3	PS00001:ASN_GLYCOSYLATION N-glycosylation site.|PS00005:PKC_PHOSPHO_SITE Protein kinase C phosphorylation site.|PS00006:CK2_PHOSPHO_SITE Casein kinase II phosphorylation site.|PS00008:MYRISTYL N-myristoylation site.|PS00018:EF_HAND_1 EF-hand calcium-binding domain.	749	OG4_87239	2e-43	177	AGAP010957	|hypothetical protein|protein_coding|3L:13793545- 13818291:1|gene:AGAP010957	3	Plus	655	4e-43	EOG4R4XK2	Q7QGY7
contig20183	-	XP_001650509.1	hypothetical protein AaeL_AAEL005193 [Aedes aegypti]	5e-37	-	75-527:+3	PS00001:ASN_GLYCOSYLATION N-glycosylation site.|PS00005:PKC_PHOSPHO_SITE Protein kinase C phosphorylation site.|PS00006:CK2_PHOSPHO_SITE Casein kinase II phosphorylation site.|PS00008:MYRISTYL N-myristoylation site.	528	OG4_87234	1e-37	157	AGAP007624	|hypothetical protein|protein_coding|2L:48381924- 48383549:1|gene:AGAP007624	3	Plus	995	3e-18	EOG476HHR	Q5TX27
contig10367	-	XP_001845430.1	conserved hypothetical protein [Culex quinquefasciatus]	e-113	-	2-982:+2	PS00001:ASN_GLYCOSYLATION N-glycosylation site.|PS00004:CAMP_PHOSPHO_SITE cAMP- and cGMP-dependent protein kinase phosphorylation site.|PS00005:PKC_PHOSPHO_SITE Protein kinase C phosphorylation site.|PS00006:CK2_PHOSPHO_SITE Casein kinase II phosphorylation site.|PS00007:TYR_PHOSPHO_SITE Tyrosine kinase phosphorylation site.|PS00008:MYRISTYL N-myristoylation site.|PS00029:LEUCINE_ZIPPER Leucine z…	984	OG4_87224	3e-114	413
contig03470	-	XP_001650304.1	hypothetical protein AaeL_AAEL005057 [Aedes aegypti]	e-117	-	289-1239:+1	PS00004:CAMP_PHOSPHO_SITE cAMP- and cGMP-dependent protein kinase phosphorylation site.|PS00006:CK2_PHOSPHO_SITE Casein kinase II phosphorylation site.|PS00008:MYRISTYL N-myristoylation site.|PS00009:AMIDATION Amidation site.	1240	OG4_87223	9e-118	425	AGAP012989	|hypothetical protein|protein_coding|2R:50733404- 50734477:1|gene:AGAP012989	1	Plus	1074	2e-72	EOG48PK29	NULL
contig19418	-	XP_001688165.1	AGAP005300-PA [Anopheles gambiae str. PEST]	3e-34	-	6-551:+3	PS00001:ASN_GLYCOSYLATION N-glycosylation site.|PS00004:CAMP_PHOSPHO_SITE cAMP- and cGMP-dependent protein kinase phosphorylation site.|PS00005:PKC_PHOSPHO_SITE Protein kinase C phosphorylation site.|PS00006:CK2_PHOSPHO_SITE Casein kinase II phosphorylation site.|PS00008:MYRISTYL N-myristoylation site.	790	OG4_87222	1e-26	121	AGAP005300	|hypothetical protein|protein_coding|2L:13816597-13858982:- 1|gene:AGAP005300	3	Plus	3661	6e-39
contig05055	-	XP_001650310.1	hypothetical protein AaeL_AAEL005053 [Aedes aegypti]	8e-86	par33_8	212-985:+2	PS00001:ASN_GLYCOSYLATION N-glycosylation site.|PS00005:PKC_PHOSPHO_SITE Protein kinase C phosphorylation site.|PS00006:CK2_PHOSPHO_SITE Casein kinase II phosphorylation site.|PS00007:TYR_PHOSPHO_SITE Tyrosine kinase phosphorylation site.|PS00008:MYRISTYL N-myristoylation site.|PS00028:ZINC_FINGER_C2H2_1 Zinc finger C2H2 type domain signature.	985	OG4_87221	1e-86	321	AGAP004651	|hypothetical protein|protein_coding|2R:59549568- 59552514:1|gene:AGAP004651	2	Plus	2792	3e-22	EOG4H70TN	Q5TQS0
contig06976	-	XP_001650310.1	hypothetical protein AaeL_AAEL005053 [Aedes aegypti]	9e-80	par33_8	361-576:+1	PS00005:PKC_PHOSPHO_SITE Protein kinase C phosphorylation site.|PS00294:PRENYLATION Prenyl group binding site (CAAX box).	1010	OG4_87221	2e-80	301	AGAP003056	|hypothetical protein|protein_coding|2R:31592912-31593930:- 1|gene:AGAP003056	-1	Minus	1019	3e-23
contig08608	-	XP_001650310.1	hypothetical protein AaeL_AAEL005053 [Aedes aegypti]	e-106	par33_8	2-970:+2	PS00001:ASN_GLYCOSYLATION N-glycosylation site.|PS00005:PKC_PHOSPHO_SITE Protein kinase C phosphorylation site.|PS00006:CK2_PHOSPHO_SITE Casein kinase II phosphorylation site.|PS00007:TYR_PHOSPHO_SITE Tyrosine kinase phosphorylation site.|PS00008:MYRISTYL N-myristoylation site.|PS00028:ZINC_FINGER_C2H2_1 Zinc finger C2H2 type domain signature.	970	OG4_87221	7e-107	389	AGAP011256	|hypothetical protein|protein_coding|3L:20278164- 20324411:1|gene:AGAP011256	2	Plus	1461	3e-28	EOG434TNW	A0NBV5
contig08466	-	XP_001650087.1	hypothetical protein AaeL_AAEL004960 [Aedes aegypti]	2e-41	-	1-111:+1	PS00005:PKC_PHOSPHO_SITE Protein kinase C phosphorylation site.|PS00006:CK2_PHOSPHO_SITE Casein kinase II phosphorylation site.	569	OG4_87212	4e-42	172	AGAP012017	|hypothetical protein|protein_coding|3L:36398991-36399964:- 1|gene:AGAP012017	-2	Minus	897	5e-11	EOG4J0ZSH	A7UVF0
contig04811	-	XP_001650086.1	hypothetical protein AaeL_AAEL004955 [Aedes aegypti]	3e-74	-	2-145:+2	PS00005:PKC_PHOSPHO_SITE Protein kinase C phosphorylation site.	1043	OG4_87211	5e-75	283
contig08544	GO:0005622	XP_001847682.1	zinc finger protein 605 [Culex quinquefasciatus]	0	-	1016-1306:+2	PS00005:PKC_PHOSPHO_SITE Protein kinase C phosphorylation site.|PS00006:CK2_PHOSPHO_SITE Casein kinase II phosphorylation site.|PS00008:MYRISTYL N-myristoylation site.	1594	OG4_87210	0	735	AGAP005978	|hypothetical protein|protein_coding|2L:24431266-24443451:- 1|gene:AGAP005978	-2	Minus	1581	1e-50	EOG48932H	A7UTZ7
contig20046	-	XP_001650097.1	elongase, putative [Aedes aegypti]	6e-78	par251_3	42-503:+3	PS00004:CAMP_PHOSPHO_SITE cAMP- and cGMP-dependent protein kinase phosphorylation site.|PS00008:MYRISTYL N-myristoylation site.|PS01188:ELO ELO family signature.	688	OG4_87207	1e-78	294	AGAP003195	|hypothetical protein|protein_coding|2R:33748874- 33750035:1|gene:AGAP003195	3	Plus	1073	3e-75	EOG43XSKH	A0NDA4
contig05557	GO:0030097,GO:0007243,GO:0044424,GO:0051239,GO:0048523,GO:0005488,GO:0050793	XP_001842694.1	zinc finger protein 70 [Culex quinquefasciatus]	e-118	-	138-299:+3	PS00005:PKC_PHOSPHO_SITE Protein kinase C phosphorylation site.|PS00006:CK2_PHOSPHO_SITE Casein kinase II phosphorylation site.	1604	OG4_87201	1e-118	388	AGAP004667	|hypothetical protein|protein_coding|2R:60770940-60780331:- 1|gene:AGAP004667	-3	Minus	2592	2e-50	EOG4BK3K1	Q7Q2D0
contig01595	GO:0046872,GO:0044464	XP_001649733.1	hypothetical protein AaeL_AAEL004774 [Aedes aegypti]	1e-48	-	-	-	498	OG4_87197	2e-49	196	AGAP011410	|hypothetical protein|protein_coding|3L:23907643-23946021:- 1|gene:AGAP011410	-2	Minus	2421	7e-11	EOG4GMSC4	Q7Q2Z6
contig05675	GO:0046914,GO:0044464	XP_001649733.1	hypothetical protein AaeL_AAEL004774 [Aedes aegypti]	8e-66	-	3-494:+3	PS00001:ASN_GLYCOSYLATION N-glycosylation site.|PS00005:PKC_PHOSPHO_SITE Protein kinase C phosphorylation site.|PS00006:CK2_PHOSPHO_SITE Casein kinase II phosphorylation site.|PS00028:ZINC_FINGER_C2H2_1 Zinc finger C2H2 type domain signature.	494	OG4_87197	1e-66	253	AGAP008340	|hypothetical protein|protein_coding|3R:9416378- 9418615:1|gene:AGAP008340	3	Plus	1113	1e-40	EOG4NP5JH	Q7Q4D1
contig05088	-	XP_001649697.1	pupal cuticle protein, putative [Aedes aegypti]	9e-67	par23_27	68-736:+2	PS00005:PKC_PHOSPHO_SITE Protein kinase C phosphorylation site.|PS00006:CK2_PHOSPHO_SITE Casein kinase II phosphorylation site.|PS00233:CHIT_BIND_RR_1 Chitin-binding type R&R domain signature.	869	OG4_87195	2e-67	258	AGAP010095	|cuticular protein 82, RR-2 family|protein_coding|3R:49072001- 49072921:1|gene:AGAP010095	2	Plus	819	1e-69
contig19108	-	XP_001649615.1	hypothetical protein AaeL_AAEL004690 [Aedes aegypti]	1e-42	-	3-215:+3	PS00005:PKC_PHOSPHO_SITE Protein kinase C phosphorylation site.|PS00006:CK2_PHOSPHO_SITE Casein kinase II phosphorylation site.	486	OG4_87188	2e-43	176
contig10211	-	XP_001649506.1	hypothetical protein AaeL_AAEL004644 [Aedes aegypti]	2e-60	-	3-506:+3	PS00005:PKC_PHOSPHO_SITE Protein kinase C phosphorylation site.|PS00008:MYRISTYL N-myristoylation site.	546	OG4_87183	4e-61	235	AGAP003438	|hypothetical protein|protein_coding|2R:37717855-37721569:- 1|gene:AGAP003438	3	Plus	1278	5e-06	EOG42RBQG	Q5TUB5
contig12459	GO:0012502,GO:0030528,GO:0006915,GO:0000228,GO:0044427,GO:0031981,GO:0006333,GO:0007292,GO:0016791,GO:0016020,GO:0032182,GO:0007140	XP_001843191.1	modifier of mdg4 [Culex quinquefasciatus]	3e-27	-	2-232:+2	PS00008:MYRISTYL N-myristoylation site.	340	OG4_87180	4e-28	124
contig12474	GO:0012502,GO:0030528,GO:0006915,GO:0000228,GO:0044427,GO:0031981,GO:0006333,GO:0007292,GO:0016791,GO:0016020,GO:0032182,GO:0007140	XP_001843191.1	modifier of mdg4 [Culex quinquefasciatus]	1e-30	-	50-268:+2	PS00001:ASN_GLYCOSYLATION N-glycosylation site.|PS00004:CAMP_PHOSPHO_SITE cAMP- and cGMP-dependent protein kinase phosphorylation site.|PS00005:PKC_PHOSPHO_SITE Protein kinase C phosphorylation site.|PS00006:CK2_PHOSPHO_SITE Casein kinase II phosphorylation site.|PS00008:MYRISTYL N-myristoylation site.	360	OG4_87180	2e-31	135	AGAP003439	|hypothetical protein|protein_coding|2R:37756216-37763182:- 1|gene:AGAP003439	-3	Minus	1863	5e-29	EOG4TX972	Q6IDW3
contig12468	-	XP_001843177.1	conserved hypothetical protein [Culex quinquefasciatus]	5e-23	-	2-211:+2	PS00006:CK2_PHOSPHO_SITE Casein kinase II phosphorylation site.	223	OG4_87178	6e-24	110
contig12472	-	XP_001649485.1	hypothetical protein AaeL_AAEL004611 [Aedes aegypti]	3e-45	-	7-411:+1	PS00005:PKC_PHOSPHO_SITE Protein kinase C phosphorylation site.|PS00006:CK2_PHOSPHO_SITE Casein kinase II phosphorylation site.|PS00008:MYRISTYL N-myristoylation site.	480	OG4_87178	2e-45	158	AGAP003439	|hypothetical protein|protein_coding|2R:37724793-37762416:- 1|gene:AGAP003439	1	Plus	1760	9e-27	EOG4TX972	Q6IDW3
contig12479	-	XP_001649485.1	hypothetical protein AaeL_AAEL004611 [Aedes aegypti]	6e-14	-	1-117:+1	PS00005:PKC_PHOSPHO_SITE Protein kinase C phosphorylation site.	265	OG4_87178	7e-15	80.9	AGAP003439	|hypothetical protein|protein_coding|2R:37726480-37763185:- 1|gene:AGAP003439	-3	Minus	1731	3e-10	EOG4TX972	Q6IDW3
contig02143	-	XP_001649415.1	proteophosphoglycan, putative [Aedes aegypti]	1e-44	-	94-228:+1	-	840	OG4_87170	2e-45	184
contig00991	-	XP_001842797.1	valacyclovir hydrolase [Culex quinquefasciatus]	e-154	-	130-1146:+1	PS00001:ASN_GLYCOSYLATION N-glycosylation site.|PS00005:PKC_PHOSPHO_SITE Protein kinase C phosphorylation site.|PS00006:CK2_PHOSPHO_SITE Casein kinase II phosphorylation site.|PS00007:TYR_PHOSPHO_SITE Tyrosine kinase phosphorylation site.|PS00008:MYRISTYL N-myristoylation site.|PS00120:LIPASE_SER Lipases, serine active site.|PS00342:MICROBODIES_CTER Microbodies C-terminal targeting signal.	1209	OG4_87166	9e-155	548	AGAP009436	|hypothetical protein|protein_coding|3R:33485565- 33486853:1|gene:AGAP009436	1	Plus	1197	1e-117	EOG48PK20	A7UR24
contig05148	-	XP_001648988.1	hypothetical protein AaeL_AAEL004384 [Aedes aegypti]	3e-23	-	41-223:+2	PS00005:PKC_PHOSPHO_SITE Protein kinase C phosphorylation site.|PS00008:MYRISTYL N-myristoylation site.	597	OG4_87158	5e-24	112
contig08045	-	XP_001648736.1	hypothetical protein AaeL_AAEL004244 [Aedes aegypti]	4e-39	-	205-492:+1	PS00001:ASN_GLYCOSYLATION N-glycosylation site.|PS00005:PKC_PHOSPHO_SITE Protein kinase C phosphorylation site.|PS00006:CK2_PHOSPHO_SITE Casein kinase II phosphorylation site.|PS00008:MYRISTYL N-myristoylation site.	493	OG4_87145	7e-40	164
contig03873	-	XP_001648688.1	hypothetical protein AaeL_AAEL004220 [Aedes aegypti]	5e-74	-	160-1221:+1	PS00001:ASN_GLYCOSYLATION N-glycosylation site.|PS00004:CAMP_PHOSPHO_SITE cAMP- and cGMP-dependent protein kinase phosphorylation site.|PS00005:PKC_PHOSPHO_SITE Protein kinase C phosphorylation site.|PS00006:CK2_PHOSPHO_SITE Casein kinase II phosphorylation site.|PS00007:TYR_PHOSPHO_SITE Tyrosine kinase phosphorylation site.|PS00008:MYRISTYL N-myristoylation site.|PS00342:MICROBODIES_CTER Microbo…	1221	OG4_87141	7e-75	283	AGAP002572	|hypothetical protein|protein_coding|2R:23075482-23077568:- 1|gene:AGAP002572	1	Plus	1860	1e-24	EOG4G4F6V	A0ND25
contig20346	GO:0006022,GO:0030247	XP_001849533.1	conserved hypothetical protein [Culex quinquefasciatus]	2e-34	-	48-434:+3	PS00008:MYRISTYL N-myristoylation site.|PS00016:RGD Cell attachment sequence.	520	OG4_87137	5e-35	148	AGAP012132	|hypothetical protein|protein_coding|3L:37969908-37980057:- 1|gene:AGAP012132	3	Plus	1464	1e-30
contig13711	GO:0043231,GO:0006631,GO:0003824	XP_001648506.1	sterol desaturase [Aedes aegypti]	e-106	-	1217-1369:+2	PS00005:PKC_PHOSPHO_SITE Protein kinase C phosphorylation site.	1723	OG4_87136	9e-107	389	AGAP000946	|hypothetical protein|protein_coding|X:18300572-18301621:- 1|gene:AGAP000946	-1	Minus	873	1e-102	EOG44XGZK	Q7QI25
contig01399	-	XP_001851081.1	conserved hypothetical protein [Culex quinquefasciatus]	e-157	-	325-2217:+1	PS00001:ASN_GLYCOSYLATION N-glycosylation site.|PS00004:CAMP_PHOSPHO_SITE cAMP- and cGMP-dependent protein kinase phosphorylation site.|PS00005:PKC_PHOSPHO_SITE Protein kinase C phosphorylation site.|PS00006:CK2_PHOSPHO_SITE Casein kinase II phosphorylation site.|PS00007:TYR_PHOSPHO_SITE Tyrosine kinase phosphorylation site.|PS00008:MYRISTYL N-myristoylation site.|PS00009:AMIDATION Amidation site.	2415	OG4_87128	6e-158	560
contig17827	-	XP_001648360.1	hypothetical protein AaeL_AAEL004057 [Aedes aegypti]	e-133	-	696-986:+3	PS00001:ASN_GLYCOSYLATION N-glycosylation site.|PS00004:CAMP_PHOSPHO_SITE cAMP- and cGMP-dependent protein kinase phosphorylation site.|PS00006:CK2_PHOSPHO_SITE Casein kinase II phosphorylation site.|PS00009:AMIDATION Amidation site.|PS00294:PRENYLATION Prenyl group binding site (CAAX box).	1776	OG4_87127	4e-134	480	AGAP002705	|hypothetical protein|protein_coding|2R:25828737- 25830888:1|gene:AGAP002705	-2	Minus	1983	1e-26	EOG4N02W1	Q7QCM1
contig06752	GO:0005506	XP_001648271.1	cytochrome P450 [Aedes aegypti]	5e-82	-	173-664:+2	PS00005:PKC_PHOSPHO_SITE Protein kinase C phosphorylation site.|PS00006:CK2_PHOSPHO_SITE Casein kinase II phosphorylation site.|PS00007:TYR_PHOSPHO_SITE Tyrosine kinase phosphorylation site.|PS00008:MYRISTYL N-myristoylation site.|PS00009:AMIDATION Amidation site.	665	OG4_87122	8e-83	308	AGAP002202	|hypothetical protein|protein_coding|2R:17566544- 17572300:1|gene:AGAP002202	2	Plus	1877	4e-34	EOG4Z34W4	A0NB86
contig08541	-	XP_001664265.1	ubiquitin [Aedes aegypti]	2e-74	par98_12	131-592:+2	PS00005:PKC_PHOSPHO_SITE Protein kinase C phosphorylation site.|PS00006:CK2_PHOSPHO_SITE Casein kinase II phosphorylation site.|PS00299:UBIQUITIN_1 Ubiquitin domain signature.	769	OG4_87114	4e-75	283	AGAP001971	|hypothetical protein|protein_coding|2R:12994466- 12999278:1|gene:AGAP001971	2	Plus	3368	5e-73	EOG44TMPP	Q17033
contig20681	GO:0046914,GO:0043231	XP_001864834.1	conserved hypothetical protein [Culex quinquefasciatus]	9e-44	-	33-635:+3	PS00001:ASN_GLYCOSYLATION N-glycosylation site.|PS00005:PKC_PHOSPHO_SITE Protein kinase C phosphorylation site.|PS00006:CK2_PHOSPHO_SITE Casein kinase II phosphorylation site.	636	OG4_87108	2e-44	175	AGAP004575	|hypothetical protein|protein_coding|2R:57739243- 57751530:1|gene:AGAP004575	3	Plus	1440	2e-10	EOG437PW6	Q7PQ94
contig14318	-	XP_001664077.1	hypothetical protein AaeL_AAEL003732 [Aedes aegypti]	5e-82	-	630-812:+3	PS00001:ASN_GLYCOSYLATION N-glycosylation site.	1243	OG4_87104	8e-83	270	AGAP004935	|hypothetical protein|protein_coding|2L:6204286- 6206914:1|gene:AGAP004935	-3	Minus	2568	5e-38	EOG43XSKC	Q5TRZ3
contig13047	-	XP_001867388.1	zinc finger protein 449 [Culex quinquefasciatus]	2e-75	-	2-871:+2	PS00001:ASN_GLYCOSYLATION N-glycosylation site.|PS00005:PKC_PHOSPHO_SITE Protein kinase C phosphorylation site.|PS00006:CK2_PHOSPHO_SITE Casein kinase II phosphorylation site.|PS00007:TYR_PHOSPHO_SITE Tyrosine kinase phosphorylation site.|PS00008:MYRISTYL N-myristoylation site.|PS00028:ZINC_FINGER_C2H2_1 Zinc finger C2H2 type domain signature.	871	OG4_87098	4e-76	286	AGAP009339	|hypothetical protein|protein_coding|3R:31540795- 31543833:1|gene:AGAP009339	2	Plus	2976	3e-11	EOG4Q2BZN	Q7QGF1
contig18136	-	XP_001867391.1	conserved hypothetical protein [Culex quinquefasciatus]	4e-68	-	132-308:+3	PS00004:CAMP_PHOSPHO_SITE cAMP- and cGMP-dependent protein kinase phosphorylation site.|PS00005:PKC_PHOSPHO_SITE Protein kinase C phosphorylation site.|PS00006:CK2_PHOSPHO_SITE Casein kinase II phosphorylation site.	759	OG4_87094	6e-69	262
contig13785	GO:0033036,GO:0005488,GO:0016020	XP_001657093.1	hypothetical protein AaeL_AAEL003636 [Aedes aegypti]	2e-51	-	247-468:+1	PS00005:PKC_PHOSPHO_SITE Protein kinase C phosphorylation site.|PS00006:CK2_PHOSPHO_SITE Casein kinase II phosphorylation site.	470	OG4_87093	3e-52	202	AGAP001583	|hypothetical protein|protein_coding|2R:6464426- 6477495:1|gene:AGAP001583	-2	Minus	5169	2e-34	EOG483BKH	Q7PUM5
contig00256	-	XP_001663951.1	hypothetical protein AaeL_AAEL003576 [Aedes aegypti]	9e-21	-	336-656:+3	PS00001:ASN_GLYCOSYLATION N-glycosylation site.|PS00005:PKC_PHOSPHO_SITE Protein kinase C phosphorylation site.|PS00006:CK2_PHOSPHO_SITE Casein kinase II phosphorylation site.|PS00008:MYRISTYL N-myristoylation site.	834	OG4_87091	2e-21	105	AGAP004452	|hypothetical protein|protein_coding|2R:56391403- 56398232:1|gene:AGAP004452	-2	Minus	706	6e-06
contig17476	-	XP_001663805.1	hypothetical protein AaeL_AAEL003490 [Aedes aegypti]	3e-66	-	499-648:+1	PS00001:ASN_GLYCOSYLATION N-glycosylation site.|PS00005:PKC_PHOSPHO_SITE Protein kinase C phosphorylation site.|PS00006:CK2_PHOSPHO_SITE Casein kinase II phosphorylation site.	1518	OG4_87085	4e-67	257	AGAP001614	|hypothetical protein|protein_coding|2R:6818634- 6820463:1|gene:AGAP001614	-2	Minus	1830	5e-51	EOG4SJ3VZ	A7UVI2
contig18946	-	XP_001656855.1	hypothetical protein AaeL_AAEL003457 [Aedes aegypti]	2e-49	-	2-97:+2	PS00005:PKC_PHOSPHO_SITE Protein kinase C phosphorylation site.	486	OG4_87082	3e-50	198	AGAP006275	|hypothetical protein|protein_coding|2L:29082536- 29083876:1|gene:AGAP006275	-2	Minus	934	4e-13	EOG4GB5PS	Q7Q5Q0
contig15269	-	XP_001656761.1	hypothetical protein AaeL_AAEL003364 [Aedes aegypti]	4e-13	-	221-325:+2	PS00001:ASN_GLYCOSYLATION N-glycosylation site.	922	OG4_87080	6e-14	80.1	AGAP001866	|hypothetical protein|protein_coding|2R:11641205- 11688314:1|gene:AGAP001866	1	Plus	5140	3e-24
contig05685	-	XP_001656692.1	hypothetical protein AaeL_AAEL003356 [Aedes aegypti]	4e-72	-	114-275:+3	-	937	OG4_87076	6e-73	276
contig00983	-	XP_001663517.1	hypothetical protein AaeL_AAEL003304 [Aedes aegypti]	e-102	-	466-690:+1	PS00005:PKC_PHOSPHO_SITE Protein kinase C phosphorylation site.|PS00006:CK2_PHOSPHO_SITE Casein kinase II phosphorylation site.|PS00008:MYRISTYL N-myristoylation site.	976	OG4_87066	6e-103	375
contig01768	-	XP_001663551.1	hypothetical protein AaeL_AAEL003291 [Aedes aegypti]	5e-45	-	-	-	1551	OG4_87064	8e-46	187	AGAP010385	|hypothetical protein|protein_coding|3L:2430997-2433934:- 1|gene:AGAP010385	-3	Minus	741	7e-26	EOG45TB5G	Q5TUF2
contig02977	-	XP_001851253.1	conserved hypothetical protein [Culex quinquefasciatus]	8e-79	-	107-361:+2	PS00005:PKC_PHOSPHO_SITE Protein kinase C phosphorylation site.|PS00006:CK2_PHOSPHO_SITE Casein kinase II phosphorylation site.|PS00008:MYRISTYL N-myristoylation site.	967	OG4_87062	1e-79	298
contig18075	GO:0008233	XP_001842731.1	proclotting enzyme [Culex quinquefasciatus]	4e-79	-	304-450:+1	PS00005:PKC_PHOSPHO_SITE Protein kinase C phosphorylation site.|PS00008:MYRISTYL N-myristoylation site.	876	OG4_87059	6e-80	275	AGAP004855	|Clip-Domain Serine Protease, family B.|protein_coding|2L:4492189-4494085:1|gene:AGAP004855	-2	Minus	1508	1e-38
contig19345	-	XP_001849411.1	GDNF-inducible zinc finger protein 1 [Culex quinquefasciatus]	e-119	-	495-746:+3	PS00001:ASN_GLYCOSYLATION N-glycosylation site.|PS00006:CK2_PHOSPHO_SITE Casein kinase II phosphorylation site.	1614	OG4_87057	6e-120	428	AGAP004083	|hypothetical protein|protein_coding|2R:49520573-49522521:- 1|gene:AGAP004083	-1	Minus	1801	1e-127	EOG4J3TZP	Q5TVV2
contig08585	-	XP_001656482.1	hypothetical protein AaeL_AAEL003176 [Aedes aegypti]	e-158	-	1221-1526:+3	PS00001:ASN_GLYCOSYLATION N-glycosylation site.|PS00004:CAMP_PHOSPHO_SITE cAMP- and cGMP-dependent protein kinase phosphorylation site.|PS00005:PKC_PHOSPHO_SITE Protein kinase C phosphorylation site.|PS00006:CK2_PHOSPHO_SITE Casein kinase II phosphorylation site.|PS00008:MYRISTYL N-myristoylation site.	1708	OG4_87050	2e-159	556	AGAP004081	|hypothetical protein|protein_coding|2R:49516120-49517817:- 1|gene:AGAP004081	-1	Minus	1625	1e-58	EOG4P8D0S	Q7PSL7
contig05085	-	XP_001865886.1	conserved hypothetical protein [Culex quinquefasciatus]	2e-65	-	112-513:+1	PS00005:PKC_PHOSPHO_SITE Protein kinase C phosphorylation site.|PS00008:MYRISTYL N-myristoylation site.	513	OG4_87048	4e-66	251
contig07473	-	XP_001656342.1	hypothetical protein AaeL_AAEL003144 [Aedes aegypti]	e-135	-	357-626:+3	PS00001:ASN_GLYCOSYLATION N-glycosylation site.|PS00005:PKC_PHOSPHO_SITE Protein kinase C phosphorylation site.|PS00006:CK2_PHOSPHO_SITE Casein kinase II phosphorylation site.	1401	OG4_87046	9e-99	362
contig00136	GO:0031674	XP_001865101.1	conserved hypothetical protein [Culex quinquefasciatus]	9e-12	-	433-546:+1	PS00004:CAMP_PHOSPHO_SITE cAMP- and cGMP-dependent protein kinase phosphorylation site.|PS00005:PKC_PHOSPHO_SITE Protein kinase C phosphorylation site.|PS00008:MYRISTYL N-myristoylation site.	547	OG4_87043	2e-12	73.9	AGAP006260	|hypothetical protein|protein_coding|2L:28714024-28733846:- 1|gene:AGAP006260	1	Plus	1494	5e-17	EOG495X84	A7UU64
contig07857	GO:0001525,GO:0030307,GO:0007155,GO:0008283,GO:0051649,GO:0048732,GO:0031175,GO:0044424,GO:0048667,GO:0005578,GO:0030308,GO:0060562,GO:0005488,GO:0016477	XP_001662981.1	netrin [Aedes aegypti]	0	-	1908-2306:+3	PS00001:ASN_GLYCOSYLATION N-glycosylation site.|PS00005:PKC_PHOSPHO_SITE Protein kinase C phosphorylation site.|PS00008:MYRISTYL N-myristoylation site.	3293	OG4_87041	0	583	AGAP000228	|hypothetical protein|protein_coding|X:4270081-4327087:- 1|gene:AGAP000228	-1	Minus	2001	0	EOG470RZN	Q7QEZ5
contig02755	GO:0005887,GO:0015276,GO:0005254,GO:0006810	EFR27355.1	hypothetical protein AND_05992 [Anopheles darlingi]	2e-58	-	138-320:+3	PS00001:ASN_GLYCOSYLATION N-glycosylation site.|PS00004:CAMP_PHOSPHO_SITE cAMP- and cGMP-dependent protein kinase phosphorylation site.|PS00005:PKC_PHOSPHO_SITE Protein kinase C phosphorylation site.	321	OG4_87037	2e-59	228	AGAP012975	|hypothetical protein|protein_coding|X:4334265-4335087:- 1|gene:AGAP012975	-3	Minus	633	8e-73	EOG49CNQX	NULL
contig02301	-	XP_001662989.1	hypothetical protein AaeL_AAEL003025 [Aedes aegypti]	1e-56	-	33-542:+3	PS00004:CAMP_PHOSPHO_SITE cAMP- and cGMP-dependent protein kinase phosphorylation site.|PS00005:PKC_PHOSPHO_SITE Protein kinase C phosphorylation site.|PS00006:CK2_PHOSPHO_SITE Casein kinase II phosphorylation site.|PS00008:MYRISTYL N-myristoylation site.	840	OG4_87036	2e-57	224	AGAP000232	|hypothetical protein|protein_coding|X:4345318-4352646:- 1|gene:AGAP000232	-3	Minus	3849	2e-32	EOG44TMPX	Q7QEZ6
contig05189	-	XP_001656214.1	hypothetical protein AaeL_AAEL002968 [Aedes aegypti]	2e-55	-	168-500:+3	PS00006:CK2_PHOSPHO_SITE Casein kinase II phosphorylation site.	501	OG4_87032	4e-56	218
contig16840	-	XP_001656158.1	hypothetical protein AaeL_AAEL002946 [Aedes aegypti]	5e-79	-	1112-1642:+2	PS00005:PKC_PHOSPHO_SITE Protein kinase C phosphorylation site.|PS00006:CK2_PHOSPHO_SITE Casein kinase II phosphorylation site.|PS00008:MYRISTYL N-myristoylation site.	2187	OG4_87031	7e-80	300	AGAP000156	|hypothetical protein|protein_coding|X:2734410-2735472:- 1|gene:AGAP000156	-1	Minus	957	8e-90	EOG4V6X09	Q7PRS1
contig04963	-	XP_001865144.1	conserved hypothetical protein [Culex quinquefasciatus]	8e-61	par327_2	2-196:+2	PS00005:PKC_PHOSPHO_SITE Protein kinase C phosphorylation site.|PS00006:CK2_PHOSPHO_SITE Casein kinase II phosphorylation site.	599	OG4_87030	1e-61	237
contig21522	-	XP_001865144.1	conserved hypothetical protein [Culex quinquefasciatus]	8e-54	par327_2	2-232:+2	PS00005:PKC_PHOSPHO_SITE Protein kinase C phosphorylation site.|PS00006:CK2_PHOSPHO_SITE Casein kinase II phosphorylation site.|PS00008:MYRISTYL N-myristoylation site.	525	OG4_87030	2e-54	213
contig00840	-	XP_001864476.1	lysosomal acid lipase [Culex quinquefasciatus]	3e-95	-	1-243:+1	PS00001:ASN_GLYCOSYLATION N-glycosylation site.|PS00005:PKC_PHOSPHO_SITE Protein kinase C phosphorylation site.|PS00008:MYRISTYL N-myristoylation site.	831	OG4_87025	5e-96	352	AGAP005185	|hypothetical protein|protein_coding|2L:12045946- 12048186:1|gene:AGAP005185	-2	Minus	1119	7e-44	EOG4QRFKX	Q7Q9K6
contig10053	-	XP_001656097.1	hypothetical protein AaeL_AAEL002864 [Aedes aegypti]	0	-	188-394:+2	PS00001:ASN_GLYCOSYLATION N-glycosylation site.|PS00004:CAMP_PHOSPHO_SITE cAMP- and cGMP-dependent protein kinase phosphorylation site.|PS00005:PKC_PHOSPHO_SITE Protein kinase C phosphorylation site.|PS00006:CK2_PHOSPHO_SITE Casein kinase II phosphorylation site.|PS00008:MYRISTYL N-myristoylation site.	1969	OG4_87021	0	694	AGAP013524	|hypothetical protein|protein_coding|2R:50689842-50692141:- 1|gene:AGAP013524	-1	Minus	2206	2e-25	EOG4G1K0H	NULL
contig07966	-	XP_001656003.1	zinc finger protein, putative [Aedes aegypti]	e-165	-	240-635:+3	PS00004:CAMP_PHOSPHO_SITE cAMP- and cGMP-dependent protein kinase phosphorylation site.|PS00005:PKC_PHOSPHO_SITE Protein kinase C phosphorylation site.|PS00006:CK2_PHOSPHO_SITE Casein kinase II phosphorylation site.	1414	OG4_87018	2e-166	587	AGAP007389	|hypothetical protein|protein_coding|2L:46274131- 46276598:1|gene:AGAP007389	-2	Minus	2370	4e-30	EOG4WWQ19	Q7QJB0
contig10329	-	XP_001656008.1	hypothetical protein AaeL_AAEL002821 [Aedes aegypti]	e-108	-	587-901:+2	PS00005:PKC_PHOSPHO_SITE Protein kinase C phosphorylation site.|PS00008:MYRISTYL N-myristoylation site.	1747	OG4_87016	2e-109	398	AGAP011410	|hypothetical protein|protein_coding|3L:23907643-23946021:- 1|gene:AGAP011410	-1	Minus	2421	1e-18	EOG4GMSC4	Q7Q2Z6
contig02121	-	XP_001850257.1	conserved hypothetical protein [Culex quinquefasciatus]	4e-87	-	3-167:+3	PS00004:CAMP_PHOSPHO_SITE cAMP- and cGMP-dependent protein kinase phosphorylation site.|PS00005:PKC_PHOSPHO_SITE Protein kinase C phosphorylation site.|PS00006:CK2_PHOSPHO_SITE Casein kinase II phosphorylation site.	790	OG4_87015	7e-88	325	AGAP013405	|hypothetical protein|protein_coding|2R:20951244-20952908:- 1|gene:AGAP013405	-3	Minus	1368	4e-77	EOG43TXBF	NULL
contig18191	-	XP_001850248.1	conserved hypothetical protein [Culex quinquefasciatus]	9e-28	-	34-336:+1	PS00001:ASN_GLYCOSYLATION N-glycosylation site.|PS00005:PKC_PHOSPHO_SITE Protein kinase C phosphorylation site.|PS00006:CK2_PHOSPHO_SITE Casein kinase II phosphorylation site.	1328	OG4_87012	1e-22	85.1
contig08399	GO:0046872,GO:0016787	XP_001662054.1	matrix metalloproteinase [Aedes aegypti]	e-139	-	924-1331:+3	PS00001:ASN_GLYCOSYLATION N-glycosylation site.|PS00004:CAMP_PHOSPHO_SITE cAMP- and cGMP-dependent protein kinase phosphorylation site.|PS00005:PKC_PHOSPHO_SITE Protein kinase C phosphorylation site.|PS00006:CK2_PHOSPHO_SITE Casein kinase II phosphorylation site.|PS00008:MYRISTYL N-myristoylation site.	1730	OG4_87001	1e-139	489	AGAP006904	|hypothetical protein|protein_coding|2L:39815884- 39838118:1|gene:AGAP006904	-1	Minus	3268	7e-33	EOG4DBRVP	Q7QIJ4
contig18272	-	XP_001655715.1	hypothetical protein AaeL_AAEL002599 [Aedes aegypti]	3e-32	-	705-1175:+3	PS00001:ASN_GLYCOSYLATION N-glycosylation site.|PS00005:PKC_PHOSPHO_SITE Protein kinase C phosphorylation site.|PS00006:CK2_PHOSPHO_SITE Casein kinase II phosphorylation site.|PS00008:MYRISTYL N-myristoylation site.	1281	OG4_86995	4e-33	144	AGAP012316	|hypothetical protein|protein_coding|3L:40151688-40152337:- 1|gene:AGAP012316	-3	Minus	511	2e-11
contig01525	-	XP_001868420.1	prophenoloxidase activating factor [Culex quinquefasciatus]	9e-88	-	961-1206:+1	PS00005:PKC_PHOSPHO_SITE Protein kinase C phosphorylation site.|PS00008:MYRISTYL N-myristoylation site.	1207	OG4_86994	2e-88	328	AGAP011792	|Clip-Domain Serine Protease, family A. Protease homologue.|protein_coding|3L:33286336-33290022:- 1|gene:AGAP011792	-3	Minus	3128	2e-72
contig04450	GO:0008233	XP_001868420.1	prophenoloxidase activating factor [Culex quinquefasciatus]	e-133	-	260-439:+2	PS00005:PKC_PHOSPHO_SITE Protein kinase C phosphorylation site.|PS00008:MYRISTYL N-myristoylation site.	1128	OG4_86994	6e-134	479	AGAP011781	|Clip-Domain Serine Protease, family A. Protease homologue.|protein_coding|3L:33247494-33249196:- 1|gene:AGAP011781	-3	Minus	1443	2e-94
contig08736	GO:0006865	XP_001655585.1	cystinosin [Aedes aegypti]	6e-53	-	44-292:+2	PS00005:PKC_PHOSPHO_SITE Protein kinase C phosphorylation site.	461	OG4_86991	9e-54	210	AGAP001628	|hypothetical protein|protein_coding|2R:7020547-7021910:- 1|gene:AGAP001628	-2	Minus	1153	3e-59	EOG4BRV2K	Q380J5
contig14013	GO:0019538,GO:0004175	XP_001651204.1	tryptase, putative [Aedes aegypti]	1e-28	par445_2	3-182:+3	PS00005:PKC_PHOSPHO_SITE Protein kinase C phosphorylation site.|PS00006:CK2_PHOSPHO_SITE Casein kinase II phosphorylation site.	295	OG4_86989	2e-29	129	AGAP010546	|hypothetical protein|protein_coding|3L:6061421- 6062808:1|gene:AGAP010546	-1	Minus	910	2e-35	EOG4VT4FB	Q7PPT2
contig05964	-	XP_001655213.1	environmental stress-induced protein, putative [Aedes aegypti]	1e-35	-	502-975:+1	PS00001:ASN_GLYCOSYLATION N-glycosylation site.|PS00005:PKC_PHOSPHO_SITE Protein kinase C phosphorylation site.|PS00006:CK2_PHOSPHO_SITE Casein kinase II phosphorylation site.|PS00008:MYRISTYL N-myristoylation site.	976	OG4_86979	2e-36	155	AGAP003431	|hypothetical protein|protein_coding|2R:37690761-37695683:- 1|gene:AGAP003431	1	Plus	1856	2e-31	EOG47PVN0	Q5TU95
contig16778	-	XP_001841718.1	carboxylesterase [Culex quinquefasciatus]	e-169	par333_3	864-1160:+3	PS00005:PKC_PHOSPHO_SITE Protein kinase C phosphorylation site.|PS00006:CK2_PHOSPHO_SITE Casein kinase II phosphorylation site.|PS00008:MYRISTYL N-myristoylation site.	1661	OG4_86978	4e-170	600	AGAP005757	|carboxylesterase, alpha esterase|protein_coding|2L:20290151- 20293785:1|gene:AGAP005757	-1	Minus	2013	1e-153
contig15794	-	XP_001868548.1	conserved hypothetical protein [Culex quinquefasciatus]	3e-58	-	554-772:+2	PS00001:ASN_GLYCOSYLATION N-glycosylation site.|PS00005:PKC_PHOSPHO_SITE Protein kinase C phosphorylation site.	772	OG4_86970	5e-59	229
contig09806	-	XP_001847352.1	zinc finger protein 585A [Culex quinquefasciatus]	7e-78	-	387-608:+3	PS00001:ASN_GLYCOSYLATION N-glycosylation site.|PS00005:PKC_PHOSPHO_SITE Protein kinase C phosphorylation site.|PS00006:CK2_PHOSPHO_SITE Casein kinase II phosphorylation site.|PS00008:MYRISTYL N-myristoylation site.	664	OG4_86969	1e-78	294	AGAP012410	|hypothetical protein|protein_coding|3L:41783922- 41787299:1|gene:AGAP012410	-1	Minus	1410	5e-20	EOG4NGF2V	Q7Q0E5
contig01271	-	XP_001661183.1	serine protease, putative [Aedes aegypti]	1e-86	-	1-966:+1	PS00001:ASN_GLYCOSYLATION N-glycosylation site.|PS00004:CAMP_PHOSPHO_SITE cAMP- and cGMP-dependent protein kinase phosphorylation site.|PS00005:PKC_PHOSPHO_SITE Protein kinase C phosphorylation site.|PS00006:CK2_PHOSPHO_SITE Casein kinase II phosphorylation site.|PS00007:TYR_PHOSPHO_SITE Tyrosine kinase phosphorylation site.|PS00008:MYRISTYL N-myristoylation site.|PS00009:AMIDATION Amidation site.	1486	OG4_86965	2e-87	325	AGAP012277	|hypothetical protein|protein_coding|3L:39693619- 39699991:1|gene:AGAP012277	1	Plus	1953	2e-54	EOG4W6MB7	Q7PKE8
contig08170	-	XP_001661178.1	hypothetical protein AaeL_AAEL002254 [Aedes aegypti]	0	-	843-1154:+3	PS00001:ASN_GLYCOSYLATION N-glycosylation site.|PS00005:PKC_PHOSPHO_SITE Protein kinase C phosphorylation site.|PS00006:CK2_PHOSPHO_SITE Casein kinase II phosphorylation site.|PS00008:MYRISTYL N-myristoylation site.|PS00009:AMIDATION Amidation site.	2706	OG4_86959	0	693	AGAP005072	|hypothetical protein|protein_coding|2L:9545863-9554248:- 1|gene:AGAP005072	-2	Minus	2814	5e-59	EOG49S4PF	Q7Q9S1
contig17182	-	XP_001654836.1	hypothetical protein AaeL_AAEL002162 [Aedes aegypti]	3e-58	-	177-1631:+3	PS00001:ASN_GLYCOSYLATION N-glycosylation site.|PS00005:PKC_PHOSPHO_SITE Protein kinase C phosphorylation site.|PS00006:CK2_PHOSPHO_SITE Casein kinase II phosphorylation site.|PS00008:MYRISTYL N-myristoylation site.	1741	OG4_86955	4e-59	231	AGAP004327	|hypothetical protein|protein_coding|2R:54639519-54650634:- 1|gene:AGAP004327	3	Plus	10302	1e-30	EOG4FQZ6J	Q7PQ50
contig00034	-	XP_001654723.1	hypothetical protein AaeL_AAEL002132 [Aedes aegypti]	4e-31	-	156-257:+3	PS00001:ASN_GLYCOSYLATION N-glycosylation site.|PS00005:PKC_PHOSPHO_SITE Protein kinase C phosphorylation site.|PS00008:MYRISTYL N-myristoylation site.	502	OG4_86951	7e-32	137	AGAP003394	|hypothetical protein|protein_coding|2R:37284182- 37286402:1|gene:AGAP003394	-1	Minus	2046	1e-19	EOG405QGX	A7USP4
contig00035	-	XP_001845937.1	conserved hypothetical protein [Culex quinquefasciatus]	3e-40	-	640-798:+1	PS00005:PKC_PHOSPHO_SITE Protein kinase C phosphorylation site.|PS00006:CK2_PHOSPHO_SITE Casein kinase II phosphorylation site.|PS00008:MYRISTYL N-myristoylation site.	1086	OG4_86951	5e-41	170	AGAP003394	|hypothetical protein|protein_coding|2R:37284182- 37286402:1|gene:AGAP003394	-1	Minus	2046	3e-13	EOG405QGX	A7USP4
contig03411	-	XP_001845937.1	conserved hypothetical protein [Culex quinquefasciatus]	1e-60	-	2-109:+2	-	803	OG4_86951	2e-61	237	AGAP003394	|hypothetical protein|protein_coding|2R:37284182- 37286402:1|gene:AGAP003394	-3	Minus	2046	2e-26	EOG405QGX	A7USP4
contig18675	-	XP_001845919.1	conserved hypothetical protein [Culex quinquefasciatus]	e-108	-	1277-1387:+2	PS00005:PKC_PHOSPHO_SITE Protein kinase C phosphorylation site.	1458	OG4_86949	1e-108	395	AGAP009096	|hypothetical protein|protein_coding|3R:25578233- 25580290:1|gene:AGAP009096	-2	Minus	1478	3e-13	EOG4GMSD0	Q7PW43
contig06621	-	XP_001844695.1	serine/threonine kinase [Culex quinquefasciatus]	1e-50	par177_14	35-568:+2	PS00004:CAMP_PHOSPHO_SITE cAMP- and cGMP-dependent protein kinase phosphorylation site.|PS00005:PKC_PHOSPHO_SITE Protein kinase C phosphorylation site.|PS00006:CK2_PHOSPHO_SITE Casein kinase II phosphorylation site.|PS00008:MYRISTYL N-myristoylation site.	801	OG4_86947	2e-51	204	AGAP008052	|hypothetical protein|protein_coding|3R:4868639- 4869304:1|gene:AGAP008052	-3	Minus	595	4e-53	EOG470S0V	Q6H8Z3
contig08413	-	XP_001660732.1	hypothetical protein AaeL_AAEL002013 [Aedes aegypti]	e-117	-	664-1563:+1	PS00004:CAMP_PHOSPHO_SITE cAMP- and cGMP-dependent protein kinase phosphorylation site.|PS00005:PKC_PHOSPHO_SITE Protein kinase C phosphorylation site.|PS00006:CK2_PHOSPHO_SITE Casein kinase II phosphorylation site.|PS00007:TYR_PHOSPHO_SITE Tyrosine kinase phosphorylation site.|PS00008:MYRISTYL N-myristoylation site.|PS00028:ZINC_FINGER_C2H2_1 Zinc finger C2H2 type domain signature.	1563	OG4_86946	3e-97	358	AGAP008796	|hypothetical protein|protein_coding|3R:17951113- 17958430:1|gene:AGAP008796	1	Plus	1944	6e-35	EOG4TX98W	Q5TS41
contig18636	-	XP_001862798.1	myoneurin [Culex quinquefasciatus]	4e-87	-	1-858:+1	PS00001:ASN_GLYCOSYLATION N-glycosylation site.|PS00005:PKC_PHOSPHO_SITE Protein kinase C phosphorylation site.|PS00006:CK2_PHOSPHO_SITE Casein kinase II phosphorylation site.|PS00007:TYR_PHOSPHO_SITE Tyrosine kinase phosphorylation site.|PS00028:ZINC_FINGER_C2H2_1 Zinc finger C2H2 type domain signature.	859	OG4_86946	6e-88	325	AGAP008796	|hypothetical protein|protein_coding|3R:17951113- 17958430:1|gene:AGAP008796	1	Plus	1944	1e-34	EOG4TX98W	Q5TS41
contig12120	GO:0046914,GO:0019538,GO:0008235	XP_001660739.1	zinc carboxypeptidase [Aedes aegypti]	e-172	-	466-774:+1	PS00001:ASN_GLYCOSYLATION N-glycosylation site.|PS00005:PKC_PHOSPHO_SITE Protein kinase C phosphorylation site.|PS00006:CK2_PHOSPHO_SITE Casein kinase II phosphorylation site.|PS00008:MYRISTYL N-myristoylation site.|PS00009:AMIDATION Amidation site.	1498	OG4_86945	5e-173	609	AGAP006206	|hypothetical protein|protein_coding|2L:28241650-28243323:- 1|gene:AGAP006206	-2	Minus	1367	3e-55	EOG4NVX1P	A7UU51
contig08424	-	XP_001654305.1	hypothetical protein AaeL_AAEL001934 [Aedes aegypti]	e-160	-	220-399:+1	PS00005:PKC_PHOSPHO_SITE Protein kinase C phosphorylation site.|PS00006:CK2_PHOSPHO_SITE Casein kinase II phosphorylation site.	1809	OG4_86939	1e-160	568	AGAP004651	|hypothetical protein|protein_coding|2R:59549568- 59552514:1|gene:AGAP004651	-1	Minus	2792	1e-29	EOG4H70TN	Q5TQS0
contig05719	GO:0046914	XP_001654190.1	hypothetical protein AaeL_AAEL001903 [Aedes aegypti]	7e-66	-	32-292:+2	PS00004:CAMP_PHOSPHO_SITE cAMP- and cGMP-dependent protein kinase phosphorylation site.|PS00005:PKC_PHOSPHO_SITE Protein kinase C phosphorylation site.|PS00006:CK2_PHOSPHO_SITE Casein kinase II phosphorylation site.|PS00008:MYRISTYL N-myristoylation site.	922	OG4_86934	1e-66	255	AGAP003961	|hypothetical protein|protein_coding|2R:47015436-47021209:- 1|gene:AGAP003961	-2	Minus	3570	3e-11	EOG4KPRV1	Q7PML4
contig15710	GO:0046914	XP_001861783.1	conserved hypothetical protein [Culex quinquefasciatus]	5e-22	-	1-84:+1	PS00005:PKC_PHOSPHO_SITE Protein kinase C phosphorylation site.	179	OG4_86934	7e-23	107
contig06903	GO:0046914,GO:0043231	XP_001861786.1	zinc finger protein [Culex quinquefasciatus]	0	-	141-1415:+3	PS00001:ASN_GLYCOSYLATION N-glycosylation site.|PS00005:PKC_PHOSPHO_SITE Protein kinase C phosphorylation site.|PS00006:CK2_PHOSPHO_SITE Casein kinase II phosphorylation site.|PS00007:TYR_PHOSPHO_SITE Tyrosine kinase phosphorylation site.|PS00008:MYRISTYL N-myristoylation site.|PS00028:ZINC_FINGER_C2H2_1 Zinc finger C2H2 type domain signature.|PS00029:LEUCINE_ZIPPER Leucine zipper pattern.	1417	OG4_86932	0	652	AGAP007915	|hypothetical protein|protein_coding|3R:2772707- 2775970:1|gene:AGAP007915	3	Plus	3207	4e-35	EOG40RXX3	Q5TQ53
contig08449	-	XP_001842644.1	conserved hypothetical protein [Culex quinquefasciatus]	2e-73	-	70-990:+1	PS00001:ASN_GLYCOSYLATION N-glycosylation site.|PS00005:PKC_PHOSPHO_SITE Protein kinase C phosphorylation site.|PS00006:CK2_PHOSPHO_SITE Casein kinase II phosphorylation site.|PS00007:TYR_PHOSPHO_SITE Tyrosine kinase phosphorylation site.|PS00008:MYRISTYL N-myristoylation site.|PS00055:RIBOSOMAL_S12 Ribosomal protein S12 signature.	992	OG4_86929	3e-74	280	AGAP007776	|hypothetical protein|protein_coding|3R:620123-729721:1|gene:AGAP007776	1	Plus	3921	1e-43	EOG466T2D	Q7Q396
contig07011	-	XP_001842180.1	conserved hypothetical protein [Culex quinquefasciatus]	6e-21	-	3-392:+3	PS00005:PKC_PHOSPHO_SITE Protein kinase C phosphorylation site.|PS00006:CK2_PHOSPHO_SITE Casein kinase II phosphorylation site.	394	OG4_86928	8e-22	103	AGAP013733	|hypothetical protein|protein_coding|3R:3989080- 3989936:1|gene:AGAP013733	-3	Minus	857	6e-19
contig08301	GO:0030001,GO:0031224	XP_001660396.1	sodium/solute symporter [Aedes aegypti]	0	-	681-923:+3	PS00001:ASN_GLYCOSYLATION N-glycosylation site.|PS00005:PKC_PHOSPHO_SITE Protein kinase C phosphorylation site.|PS00006:CK2_PHOSPHO_SITE Casein kinase II phosphorylation site.|PS00008:MYRISTYL N-myristoylation site.	1737	OG4_86925	0	846	AGAP008359	|hypothetical protein|protein_coding|3R:10022318- 10025260:1|gene:AGAP008359	-3	Minus	2187	1e-163	EOG405QG9	Q7Q4E5
contig02556	-	XP_001659953.1	adenylate cyclase [Aedes aegypti]	5e-55	-	1-69:+1	PS00004:CAMP_PHOSPHO_SITE cAMP- and cGMP-dependent protein kinase phosphorylation site.|PS00008:MYRISTYL N-myristoylation site.	511	OG4_86913	1e-55	217	AGAP005317	|hypothetical protein|protein_coding|2L:14022986-14025209:- 1|gene:AGAP005317	-1	Minus	1933	7e-47	EOG4GTHVW	Q7Q7G7
contig17983	-	XP_001659953.1	adenylate cyclase [Aedes aegypti]	7e-98	-	781-882:+1	-	1109	OG4_86913	1e-98	362	AGAP005317	|hypothetical protein|protein_coding|2L:14022986-14025209:- 1|gene:AGAP005317	-2	Minus	1933	5e-86	EOG4GTHVW	Q7Q7G7
contig09828	-	XP_308168.3	AGAP007708-PA [Anopheles gambiae str. PEST]	3e-41	-	1-963:+1	PS00001:ASN_GLYCOSYLATION N-glycosylation site.|PS00005:PKC_PHOSPHO_SITE Protein kinase C phosphorylation site.|PS00006:CK2_PHOSPHO_SITE Casein kinase II phosphorylation site.|PS00008:MYRISTYL N-myristoylation site.|PS00009:AMIDATION Amidation site.|PS00029:LEUCINE_ZIPPER Leucine zipper pattern.	1076	OG4_86906	4e-42	148	AGAP007708	|hypothetical protein|protein_coding|2L:49151409-49152896:- 1|gene:AGAP007708	1	Plus	1242	3e-49	EOG4NGF50	Q7QJX2
contig03937	-	XP_001653545.1	hypothetical protein AaeL_AAEL001587 [Aedes aegypti]	e-151	-	194-1738:+2	PS00001:ASN_GLYCOSYLATION N-glycosylation site.|PS00005:PKC_PHOSPHO_SITE Protein kinase C phosphorylation site.|PS00006:CK2_PHOSPHO_SITE Casein kinase II phosphorylation site.|PS00007:TYR_PHOSPHO_SITE Tyrosine kinase phosphorylation site.|PS00008:MYRISTYL N-myristoylation site.|PS00028:ZINC_FINGER_C2H2_1 Zinc finger C2H2 type domain signature.	1740	OG4_86904	3e-152	540	AGAP009096	|hypothetical protein|protein_coding|3R:25578233- 25580290:1|gene:AGAP009096	2	Plus	1478	4e-24	EOG4GMSD0	Q7PW43
contig09314	-	XP_001844466.1	conserved hypothetical protein [Culex quinquefasciatus]	1e-49	-	1-81:+1	-	885	OG4_86890	2e-50	201	AGAP007312	|hypothetical protein|protein_coding|2L:45308149- 45310059:1|gene:AGAP007312	-1	Minus	1279	3e-17	EOG4CVDQH	A7URH1
contig01305	-	XP_001844467.1	conserved hypothetical protein [Culex quinquefasciatus]	3e-74	-	1391-1630:+2	PS00004:CAMP_PHOSPHO_SITE cAMP- and cGMP-dependent protein kinase phosphorylation site.|PS00005:PKC_PHOSPHO_SITE Protein kinase C phosphorylation site.|PS00006:CK2_PHOSPHO_SITE Casein kinase II phosphorylation site.	1911	OG4_86888	5e-75	284	AGAP007312	|hypothetical protein|protein_coding|2L:45308149- 45310059:1|gene:AGAP007312	-3	Minus	1279	1e-21	EOG4CVDQH	A7URH1
contig18614	-	XP_001864295.1	zinc finger protein [Culex quinquefasciatus]	7e-90	-	44-787:+2	PS00004:CAMP_PHOSPHO_SITE cAMP- and cGMP-dependent protein kinase phosphorylation site.|PS00005:PKC_PHOSPHO_SITE Protein kinase C phosphorylation site.|PS00028:ZINC_FINGER_C2H2_1 Zinc finger C2H2 type domain signature.	789	OG4_86886	1e-90	334	AGAP005978	|hypothetical protein|protein_coding|2L:24431266-24443451:- 1|gene:AGAP005978	2	Plus	1581	3e-38	EOG48932H	A7UTZ7
contig06445	-	XP_001864312.1	conserved hypothetical protein [Culex quinquefasciatus]	2e-64	-	269-370:+2	PS00005:PKC_PHOSPHO_SITE Protein kinase C phosphorylation site.|PS00008:MYRISTYL N-myristoylation site.	875	OG4_86885	2e-65	250	AGAP009388	|hypothetical protein|protein_coding|3R:31923805-31938721:- 1|gene:AGAP009388	-3	Minus	1117	2e-22	EOG4FJ6RT	A0NC37
contig00447	-	XP_001864313.1	conserved hypothetical protein [Culex quinquefasciatus]	1e-89	-	305-520:+2	-	1133	OG4_86884	2e-90	334	AGAP009388	|hypothetical protein|protein_coding|3R:31923805-31938721:- 1|gene:AGAP009388	-2	Minus	1117	1e-42	EOG4FJ6RT	A0NC37
contig06708	-	XP_001864313.1	conserved hypothetical protein [Culex quinquefasciatus]	2e-54	-	389-631:+2	PS00005:PKC_PHOSPHO_SITE Protein kinase C phosphorylation site.|PS00006:CK2_PHOSPHO_SITE Casein kinase II phosphorylation site.|PS00008:MYRISTYL N-myristoylation site.	809	OG4_86884	3e-55	216	AGAP009388	|hypothetical protein|protein_coding|3R:31923805-31938721:- 1|gene:AGAP009388	-3	Minus	1117	1e-28	EOG4FJ6RT	A0NC37
contig00777	-	XP_001653021.1	hypothetical protein AaeL_AAEL001294 [Aedes aegypti]	7e-97	par157_2	422-661:+2	PS00005:PKC_PHOSPHO_SITE Protein kinase C phosphorylation site.|PS00006:CK2_PHOSPHO_SITE Casein kinase II phosphorylation site.|PS00008:MYRISTYL N-myristoylation site.	1076	OG4_86883	1e-97	358	AGAP009388	|hypothetical protein|protein_coding|3R:31923805-31938721:- 1|gene:AGAP009388	-3	Minus	1117	9e-48	EOG4FJ6RT	A0NC37
contig04652	-	XP_001653023.1	hypothetical protein AaeL_AAEL001287 [Aedes aegypti]	e-101	par194_3	69-812:+3	PS00001:ASN_GLYCOSYLATION N-glycosylation site.|PS00005:PKC_PHOSPHO_SITE Protein kinase C phosphorylation site.|PS00006:CK2_PHOSPHO_SITE Casein kinase II phosphorylation site.|PS00008:MYRISTYL N-myristoylation site.	1033	OG4_86882	2e-102	374	AGAP009388	|hypothetical protein|protein_coding|3R:31923805-31938721:- 1|gene:AGAP009388	3	Plus	1117	1e-39	EOG4FJ6RT	A0NC37
contig23352	-	XP_001653023.1	hypothetical protein AaeL_AAEL001287 [Aedes aegypti]	3e-41	par194_3	69-347:+3	PS00006:CK2_PHOSPHO_SITE Casein kinase II phosphorylation site.|PS00008:MYRISTYL N-myristoylation site.	461	OG4_86882	5e-42	171	AGAP013061	|hypothetical protein|protein_coding|2R:13124404-13130560:- 1|gene:AGAP013061	3	Plus	1671	3e-10	EOG4H9W2S	NULL
contig23855	-	XP_001653023.1	hypothetical protein AaeL_AAEL001287 [Aedes aegypti]	6e-34	-	2-331:+2	PS00001:ASN_GLYCOSYLATION N-glycosylation site.|PS00005:PKC_PHOSPHO_SITE Protein kinase C phosphorylation site.|PS00006:CK2_PHOSPHO_SITE Casein kinase II phosphorylation site.	332	OG4_86882	8e-35	147	AGAP009388	|hypothetical protein|protein_coding|3R:31923805-31938721:- 1|gene:AGAP009388	2	Plus	1117	6e-13	EOG4FJ6RT	A0NC37
contig24106	-	XP_001653023.1	hypothetical protein AaeL_AAEL001287 [Aedes aegypti]	3e-41	par194_3	69-347:+3	PS00006:CK2_PHOSPHO_SITE Casein kinase II phosphorylation site.|PS00008:MYRISTYL N-myristoylation site.	447	OG4_86882	4e-42	171	AGAP013061	|hypothetical protein|protein_coding|2R:13124404-13130560:- 1|gene:AGAP013061	3	Plus	1671	3e-10	EOG4H9W2S	NULL
contig00306	GO:0046872,GO:0008233	XP_001869435.1	metalloproteinase [Culex quinquefasciatus]	e-126	-	16-1008:+1	PS00001:ASN_GLYCOSYLATION N-glycosylation site.|PS00004:CAMP_PHOSPHO_SITE cAMP- and cGMP-dependent protein kinase phosphorylation site.|PS00005:PKC_PHOSPHO_SITE Protein kinase C phosphorylation site.|PS00006:CK2_PHOSPHO_SITE Casein kinase II phosphorylation site.|PS00007:TYR_PHOSPHO_SITE Tyrosine kinase phosphorylation site.|PS00008:MYRISTYL N-myristoylation site.	1057	OG4_86876	9e-127	455	AGAP002596	|hypothetical protein|protein_coding|2R:23723071- 23724325:1|gene:AGAP002596	1	Plus	1165	2e-49	EOG4X69SF	Q7QCE7
contig00365	GO:0031224,GO:0043231,GO:0016740	XP_001847121.1	N-acetyl galactosaminyl transferase [Culex quinquefasciatus]	1e-93	-	116-532:+2	PS00004:CAMP_PHOSPHO_SITE cAMP- and cGMP-dependent protein kinase phosphorylation site.|PS00005:PKC_PHOSPHO_SITE Protein kinase C phosphorylation site.|PS00006:CK2_PHOSPHO_SITE Casein kinase II phosphorylation site.|PS00008:MYRISTYL N-myristoylation site.	534	OG4_86868	2e-94	345	AGAP012253	|hypothetical protein|protein_coding|3L:39406604-39411867:- 1|gene:AGAP012253	-3	Minus	1782	3e-79	EOG4GF1WF	A0NGH9
contig01243	GO:0019538,GO:0004175	XP_001844241.1	clip-domain serine protease [Culex quinquefasciatus]	e-127	-	543-836:+3	PS00005:PKC_PHOSPHO_SITE Protein kinase C phosphorylation site.|PS00008:MYRISTYL N-myristoylation site.	1060	OG4_86864	1e-127	457	AGAP011325	|hypothetical protein|protein_coding|3L:21098169-21107276:- 1|gene:AGAP011325	-3	Minus	1896	6e-24	EOG40CFZP	Q7QHS0
contig00530	GO:0019538,GO:0004175	XP_001844239.1	conserved hypothetical protein [Culex quinquefasciatus]	0	-	545-853:+2	PS00001:ASN_GLYCOSYLATION N-glycosylation site.|PS00005:PKC_PHOSPHO_SITE Protein kinase C phosphorylation site.|PS00006:CK2_PHOSPHO_SITE Casein kinase II phosphorylation site.|PS00009:AMIDATION Amidation site.	1949	OG4_86863	0	1024	AGAP011325	|hypothetical protein|protein_coding|3L:21098169-21107276:- 1|gene:AGAP011325	-2	Minus	1896	3e-55	EOG40CFZP	Q7QHS0
contig13948	-	XP_001657736.1	hypothetical protein AaeL_AAEL000980 [Aedes aegypti]	3e-52	-	13-312:+1	PS00005:PKC_PHOSPHO_SITE Protein kinase C phosphorylation site.|PS00006:CK2_PHOSPHO_SITE Casein kinase II phosphorylation site.|PS00008:MYRISTYL N-myristoylation site.	798	OG4_86855	5e-53	209	AGAP004285	|hypothetical protein|protein_coding|2R:53873202- 53874705:1|gene:AGAP004285	-1	Minus	1434	2e-43	EOG49S4PD	Q7QAE1
contig05666	-	XP_001651647.1	carboxylesterase [Aedes aegypti]	0	-	130-408:+1	PS00001:ASN_GLYCOSYLATION N-glycosylation site.|PS00005:PKC_PHOSPHO_SITE Protein kinase C phosphorylation site.|PS00006:CK2_PHOSPHO_SITE Casein kinase II phosphorylation site.	1503	OG4_86850	0	698	AGAP010917	|hypothetical protein|protein_coding|3L:12933926- 12935954:1|gene:AGAP010917	-1	Minus	1740	1e-132	EOG4M0CH1	Q7QGW7
contig08152	-	XP_001651647.1	carboxylesterase [Aedes aegypti]	e-172	-	609-845:+3	PS00005:PKC_PHOSPHO_SITE Protein kinase C phosphorylation site.|PS00006:CK2_PHOSPHO_SITE Casein kinase II phosphorylation site.	1746	OG4_86850	7e-173	609	AGAP010917	|hypothetical protein|protein_coding|3L:12933926- 12935954:1|gene:AGAP010917	-3	Minus	1740	1e-128	EOG4M0CH1	Q7QGW7
contig19245	GO:0046914,GO:0043231	XP_001846025.1	zinc finger protein 431 [Culex quinquefasciatus]	8e-26	-	49-156:+1	PS00008:MYRISTYL N-myristoylation site.	231	OG4_86836	1e-26	120	AGAP010981	|hypothetical protein|protein_coding|3L:14450099-14452080:- 1|gene:AGAP010981	-1	Minus	700	1e-18
contig03303	-	XP_001650256.1	hypothetical protein AaeL_AAEL000696 [Aedes aegypti]	5e-60	-	16-525:+1	PS00001:ASN_GLYCOSYLATION N-glycosylation site.|PS00005:PKC_PHOSPHO_SITE Protein kinase C phosphorylation site.|PS00006:CK2_PHOSPHO_SITE Casein kinase II phosphorylation site.|PS00028:ZINC_FINGER_C2H2_1 Zinc finger C2H2 type domain signature.	525	OG4_86828	8e-61	234	AGAP001496	|hypothetical protein|protein_coding|2R:5638255- 5642700:1|gene:AGAP001496	1	Plus	3596	6e-15
contig07751	-	XP_001868739.1	hypothetical protein CpipJ_CPIJ018567 [Culex quinquefasciatus]	3e-14	-	1-207:+1	PS00001:ASN_GLYCOSYLATION N-glycosylation site.|PS00006:CK2_PHOSPHO_SITE Casein kinase II phosphorylation site.	675	OG4_86823	6e-15	82.8	AGAP012396	|hypothetical protein|protein_coding|3L:41716004- 41720036:1|gene:AGAP012396	-3	Minus	756	5e-06	EOG463XVT	A0NGK1
contig11900	-	XP_001868177.1	conserved hypothetical protein [Culex quinquefasciatus]	1e-45	-	3-272:+3	PS00005:PKC_PHOSPHO_SITE Protein kinase C phosphorylation site.|PS00006:CK2_PHOSPHO_SITE Casein kinase II phosphorylation site.	593	OG4_86820	2e-46	186	AGAP009727	|hypothetical protein|protein_coding|3R:41808324-41812817:- 1|gene:AGAP009727	-3	Minus	1737	5e-08	EOG43N5TN	Q7Q1L6
contig15639	-	XP_001649165.1	hypothetical protein AaeL_AAEL000604 [Aedes aegypti]	5e-15	-	2-199:+2	PS00005:PKC_PHOSPHO_SITE Protein kinase C phosphorylation site.|PS00006:CK2_PHOSPHO_SITE Casein kinase II phosphorylation site.|PS00016:RGD Cell attachment sequence.	199	OG4_86817	6e-16	84.3
contig15640	-	XP_001649165.1	hypothetical protein AaeL_AAEL000604 [Aedes aegypti]	3e-46	-	498-644:+3	-	1350	OG4_86817	4e-47	191
contig00060	-	XP_001846703.1	cholinesterase [Culex quinquefasciatus]	e-164	-	908-1135:+2	PS00001:ASN_GLYCOSYLATION N-glycosylation site.|PS00004:CAMP_PHOSPHO_SITE cAMP- and cGMP-dependent protein kinase phosphorylation site.|PS00005:PKC_PHOSPHO_SITE Protein kinase C phosphorylation site.|PS00006:CK2_PHOSPHO_SITE Casein kinase II phosphorylation site.|PS00008:MYRISTYL N-myristoylation site.	1652	OG4_86811	3e-164	580	AGAP011509	|hypothetical protein|protein_coding|3L:26086863- 26088736:1|gene:AGAP011509	-3	Minus	1670	1e-105
contig08829	-	XP_001656397.1	hypothetical protein AaeL_AAEL000439 [Aedes aegypti]	e-107	-	132-698:+3	PS00005:PKC_PHOSPHO_SITE Protein kinase C phosphorylation site.|PS00006:CK2_PHOSPHO_SITE Casein kinase II phosphorylation site.|PS00007:TYR_PHOSPHO_SITE Tyrosine kinase phosphorylation site.|PS00008:MYRISTYL N-myristoylation site.|PS00028:ZINC_FINGER_C2H2_1 Zinc finger C2H2 type domain signature.	698	OG4_86802	5e-108	392	AGAP007516	|hypothetical protein|protein_coding|2L:47117193-47118958:- 1|gene:AGAP007516	3	Plus	1691	9e-57
contig09269	GO:0046914,GO:0043231	XP_001656397.1	hypothetical protein AaeL_AAEL000439 [Aedes aegypti]	5e-77	-	1-207:+1	PS00005:PKC_PHOSPHO_SITE Protein kinase C phosphorylation site.|PS00007:TYR_PHOSPHO_SITE Tyrosine kinase phosphorylation site.	1113	OG4_86802	9e-78	185	AGAP003566	|hypothetical protein|protein_coding|2R:39539755-39542531:- 1|gene:AGAP003566	-3	Minus	2307	3e-51	EOG4HQC29	Q5TT53
contig00543	GO:0045449,GO:0005515,GO:0007275,GO:0065003,GO:0044424	XP_001656398.1	nucleosome assembly protein [Aedes aegypti]	1e-70	-	166-375:+1	PS00004:CAMP_PHOSPHO_SITE cAMP- and cGMP-dependent protein kinase phosphorylation site.|PS00005:PKC_PHOSPHO_SITE Protein kinase C phosphorylation site.|PS00008:MYRISTYL N-myristoylation site.	699	OG4_86801	2e-71	244	AGAP009639	|hypothetical protein|protein_coding|3R:37442824- 37456914:1|gene:AGAP009639	-2	Minus	1152	3e-38	EOG4V15GW	Q8WTE7
contig00871	-	XP_001656466.1	hypothetical protein AaeL_AAEL000423 [Aedes aegypti]	2e-80	-	340-999:+1	PS00001:ASN_GLYCOSYLATION N-glycosylation site.|PS00004:CAMP_PHOSPHO_SITE cAMP- and cGMP-dependent protein kinase phosphorylation site.|PS00005:PKC_PHOSPHO_SITE Protein kinase C phosphorylation site.|PS00006:CK2_PHOSPHO_SITE Casein kinase II phosphorylation site.|PS00008:MYRISTYL N-myristoylation site.	1837	OG4_86799	2e-81	305	AGAP002715	|hypothetical protein|protein_coding|2R:26150873- 26163737:1|gene:AGAP002715	-3	Minus	8252	1e-31	EOG4RN8QH	A7UST4
contig05175	-	XP_001655531.1	hypothetical protein AaeL_AAEL000373 [Aedes aegypti]	1e-50	-	192-344:+3	PS00006:CK2_PHOSPHO_SITE Casein kinase II phosphorylation site.	781	OG4_86792	2e-51	204	AGAP009233	|hypothetical protein|protein_coding|3R:29060117- 29060766:1|gene:AGAP009233	-1	Minus	570	1e-16	EOG4TQJSM	Q5TN98
contig01346	GO:0005506	XP_001862177.1	cytochrome P450 [Culex quinquefasciatus]	e-106	-	2-514:+2	PS00005:PKC_PHOSPHO_SITE Protein kinase C phosphorylation site.|PS00006:CK2_PHOSPHO_SITE Casein kinase II phosphorylation site.|PS00007:TYR_PHOSPHO_SITE Tyrosine kinase phosphorylation site.|PS00008:MYRISTYL N-myristoylation site.	1003	OG4_86786	3e-107	390	AGAP002202	|hypothetical protein|protein_coding|2R:17566544- 17572300:1|gene:AGAP002202	-1	Minus	1877	2e-96	EOG4Z34W4	A0NB86
contig11256	GO:0005506	XP_001862177.1	cytochrome P450 [Culex quinquefasciatus]	2e-37	-	113-463:+2	PS00001:ASN_GLYCOSYLATION N-glycosylation site.|PS00005:PKC_PHOSPHO_SITE Protein kinase C phosphorylation site.|PS00006:CK2_PHOSPHO_SITE Casein kinase II phosphorylation site.|PS00007:TYR_PHOSPHO_SITE Tyrosine kinase phosphorylation site.|PS00008:MYRISTYL N-myristoylation site.	464	OG4_86786	2e-38	159	AGAP002202	|hypothetical protein|protein_coding|2R:17566544- 17572300:1|gene:AGAP002202	-3	Minus	1877	4e-46	EOG4Z34W4	A0NB86
contig12498	GO:0005506	XP_001655571.1	cytochrome P450 [Aedes aegypti]	9e-57	-	1-378:+1	PS00001:ASN_GLYCOSYLATION N-glycosylation site.|PS00005:PKC_PHOSPHO_SITE Protein kinase C phosphorylation site.|PS00006:CK2_PHOSPHO_SITE Casein kinase II phosphorylation site.	378	OG4_86786	1e-57	223	AGAP002202	|hypothetical protein|protein_coding|2R:17566544- 17572300:1|gene:AGAP002202	-1	Minus	1877	2e-63	EOG4Z34W4	A0NB86
contig10804	GO:0005488	XP_001655542.1	hypothetical protein AaeL_AAEL000305 [Aedes aegypti]	8e-73	-	892-1110:+1	PS00001:ASN_GLYCOSYLATION N-glycosylation site.|PS00005:PKC_PHOSPHO_SITE Protein kinase C phosphorylation site.|PS00006:CK2_PHOSPHO_SITE Casein kinase II phosphorylation site.|PS00028:ZINC_FINGER_C2H2_1 Zinc finger C2H2 type domain signature.	1112	OG4_86781	1e-73	176	AGAP012768	|hypothetical protein|protein_coding|UNKN:27970619- 27972172:1|gene:AGAP012768	1	Plus	1260	6e-06	EOG4GMSC4	Q7QL67
contig09372	-	XP_001850935.1	zinc finger X-linked protein ZXDA [Culex quinquefasciatus]	0	-	1230-1481:+3	PS00001:ASN_GLYCOSYLATION N-glycosylation site.|PS00005:PKC_PHOSPHO_SITE Protein kinase C phosphorylation site.	1689	OG4_86771	0	720	AGAP004083	|hypothetical protein|protein_coding|2R:49520573-49522521:- 1|gene:AGAP004083	-3	Minus	1801	1e-104	EOG4J3TZP	Q5TVV2
contig14496	-	XP_001647900.1	hypothetical protein AaeL_AAEL000098 [Aedes aegypti]	9e-94	-	288-1796:+3	PS00005:PKC_PHOSPHO_SITE Protein kinase C phosphorylation site.|PS00006:CK2_PHOSPHO_SITE Casein kinase II phosphorylation site.|PS00007:TYR_PHOSPHO_SITE Tyrosine kinase phosphorylation site.|PS00008:MYRISTYL N-myristoylation site.	1796	OG4_86770	1e-94	349	AGAP002745	|hypothetical protein|protein_coding|2R:26611084-26612442:- 1|gene:AGAP002745	3	Plus	1164	5e-52	EOG4ZS7MC	A7UST2
contig10363	GO:0070011	XP_001647871.1	clip-domain serine protease, putative [Aedes aegypti]	4e-27	-	-	-	467	OG4_86769	7e-28	124	AGAP003250	|Clip-Domain Serine Protease, family B.|protein_coding|2R:34471874-34473722:-1|gene:AGAP003250	-3	Minus	1394	8e-23
contig00841	-	XP_001647897.1	hypothetical protein AaeL_AAEL000067 [Aedes aegypti]	0	-	652-855:+1	PS00005:PKC_PHOSPHO_SITE Protein kinase C phosphorylation site.|PS00006:CK2_PHOSPHO_SITE Casein kinase II phosphorylation site.|PS00008:MYRISTYL N-myristoylation site.	1777	OG4_86766	0	685	AGAP013298	|hypothetical protein|protein_coding|2R:26577451-26583298:- 1|gene:AGAP013298	-3	Minus	5322	1e-140	EOG40ZPCK	NULL
contig15771	-	XP_001647897.1	hypothetical protein AaeL_AAEL000067 [Aedes aegypti]	0	-	2314-2649:+1	PS00006:CK2_PHOSPHO_SITE Casein kinase II phosphorylation site.|PS00008:MYRISTYL N-myristoylation site.	2708	OG4_86766	0	1023	AGAP013298	|hypothetical protein|protein_coding|2R:26577451-26583298:- 1|gene:AGAP013298	-3	Minus	5322	1e-122	EOG40ZPCK	NULL
contig16351	GO:0006595	XP_001850633.1	ornithine decarboxylase 1 [Culex quinquefasciatus]	e-150	-	100-1128:+1	PS00001:ASN_GLYCOSYLATION N-glycosylation site.|PS00005:PKC_PHOSPHO_SITE Protein kinase C phosphorylation site.|PS00006:CK2_PHOSPHO_SITE Casein kinase II phosphorylation site.|PS00007:TYR_PHOSPHO_SITE Tyrosine kinase phosphorylation site.|PS00008:MYRISTYL N-myristoylation site.|PS00009:AMIDATION Amidation site.	1192	OG4_86763	8e-151	535	AGAP011806	|hypothetical protein|protein_coding|3L:33356674- 33357888:1|gene:AGAP011806	1	Plus	1215	3e-91	EOG4QZ62J	Q7PV11
contig12279	-	-	-	-	-	1086-1265:+3	PS00004:CAMP_PHOSPHO_SITE cAMP- and cGMP-dependent protein kinase phosphorylation site.|PS00008:MYRISTYL N-myristoylation site.	5891	OG4_77357	9e-06	56.2	AGAP013026	|hypothetical protein|protein_coding|2R:26823707-26824588:- 1|gene:AGAP013026	-3	Minus	882	2e-27
contig20165	-	AAF20018.1	AF134900_1 gag-like protein [Aedes aegypti]	7e-12	-	276-416:+3	PS00005:PKC_PHOSPHO_SITE Protein kinase C phosphorylation site.|PS00008:MYRISTYL N-myristoylation site.	479	OG4_76779	2e-10	66.2
contig00223	-	XP_001861353.1	conserved hypothetical protein [Culex quinquefasciatus]	1e-55	-	275-382:+2	PS00005:PKC_PHOSPHO_SITE Protein kinase C phosphorylation site.	558	OG4_76768	2e-56	219
contig05822	-	XP_001844382.1	BEL12_AG transposon polyprotein [Culex quinquefasciatus]	6e-30	-	3-836:+3	PS00001:ASN_GLYCOSYLATION N-glycosylation site.|PS00004:CAMP_PHOSPHO_SITE cAMP- and cGMP-dependent protein kinase phosphorylation site.|PS00005:PKC_PHOSPHO_SITE Protein kinase C phosphorylation site.|PS00006:CK2_PHOSPHO_SITE Casein kinase II phosphorylation site.|PS00007:TYR_PHOSPHO_SITE Tyrosine kinase phosphorylation site.|PS00008:MYRISTYL N-myristoylation site.	837	OG4_76694	1e-30	135
contig15346	-	EFZ18167.1	hypothetical protein SINV_10964 [Solenopsis invicta]	8e-11	-	104-298:+2	PS00005:PKC_PHOSPHO_SITE Protein kinase C phosphorylation site.|PS00006:CK2_PHOSPHO_SITE Casein kinase II phosphorylation site.	415	OG4_75582	2e-06	52.8
contig18951	-	XP_001861453.1	hypothetical protein CpipJ_CPIJ011098 [Culex quinquefasciatus]	6e-93	-	154-1080:+1	PS00001:ASN_GLYCOSYLATION N-glycosylation site.|PS00005:PKC_PHOSPHO_SITE Protein kinase C phosphorylation site.|PS00006:CK2_PHOSPHO_SITE Casein kinase II phosphorylation site.|PS00008:MYRISTYL N-myristoylation site.	1445	OG4_73274	9e-94	346	AGAP013445	|hypothetical protein|protein_coding|2R:37494287-37495123:- 1|gene:AGAP013445	1	Plus	837	4e-65	EOG4DNCM4	NULL
contig12221	GO:0030247,GO:0006022	XP_001862400.1	conserved hypothetical protein [Culex quinquefasciatus]	e-119	-	151-438:+1	PS00006:CK2_PHOSPHO_SITE Casein kinase II phosphorylation site.|PS00008:MYRISTYL N-myristoylation site.	962	OG4_73265	1e-120	242	AGAP000198	|hypothetical protein|protein_coding|X:3235428- 3258334:1|gene:AGAP000198	-3	Minus	10842	1e-95	EOG40K6DV	A7USI9
contig16571	-	XP_001847607.1	conserved hypothetical protein [Culex quinquefasciatus]	5e-99	-	1193-1429:+2	PS00001:ASN_GLYCOSYLATION N-glycosylation site.|PS00005:PKC_PHOSPHO_SITE Protein kinase C phosphorylation site.|PS00008:MYRISTYL N-myristoylation site.	1431	OG4_73257	8e-100	366	AGAP004068	|hypothetical protein|protein_coding|2R:49448536- 49460589:1|gene:AGAP004068	-1	Minus	1617	4e-12	EOG4F7M1H	Q5TVV1
contig09816	-	XP_001850170.1	conserved hypothetical protein [Culex quinquefasciatus]	7e-71	-	77-904:+2	PS00001:ASN_GLYCOSYLATION N-glycosylation site.|PS00005:PKC_PHOSPHO_SITE Protein kinase C phosphorylation site.|PS00006:CK2_PHOSPHO_SITE Casein kinase II phosphorylation site.|PS00007:TYR_PHOSPHO_SITE Tyrosine kinase phosphorylation site.|PS00008:MYRISTYL N-myristoylation site.	906	OG4_73227	1e-71	271	AGAP013010	|hypothetical protein|protein_coding|2R:27064765-27067922:- 1|gene:AGAP013010	2	Plus	1653	3e-49	EOG43R232	NULL
contig03803	GO:0003723,GO:0007169	XP_001851323.1	conserved hypothetical protein [Culex quinquefasciatus]	5e-14	-	1333-1641:+1	PS00001:ASN_GLYCOSYLATION N-glycosylation site.|PS00005:PKC_PHOSPHO_SITE Protein kinase C phosphorylation site.|PS00006:CK2_PHOSPHO_SITE Casein kinase II phosphorylation site.	2131	OG4_73190	8e-15	84.7
contig16534	-	XP_002385618.1	LINE-1 retrotransposon-like element, putative [Aspergillus flavus	3e-38	par28_64	181-393:+1	PS00005:PKC_PHOSPHO_SITE Protein kinase C phosphorylation site.|PS00008:MYRISTYL N-myristoylation site.	535	OG4_73157	4e-15	75.9
contig04826	-	XP_001844135.1	conserved hypothetical protein [Culex quinquefasciatus]	e-106	-	21-1172:+3	PS00001:ASN_GLYCOSYLATION N-glycosylation site.|PS00004:CAMP_PHOSPHO_SITE cAMP- and cGMP-dependent protein kinase phosphorylation site.|PS00005:PKC_PHOSPHO_SITE Protein kinase C phosphorylation site.|PS00006:CK2_PHOSPHO_SITE Casein kinase II phosphorylation site.|PS00008:MYRISTYL N-myristoylation site.|PS00009:AMIDATION Amidation site.	1172	OG4_73145	7e-107	389	AGAP004323	|hypothetical protein|protein_coding|2R:54462372- 54487724:1|gene:AGAP004323	3	Plus	3645	7e-99	EOG4HDR8X	Q7QAB2
contig24392	-	XP_001902255.1	U88 [Brugia malayi]	0	-	-	-	39	OG4_72086	0	25.4
contig18826	GO:0030695,GO:0002118,GO:0000768	XP_001844970.1	conserved hypothetical protein [Culex quinquefasciatus]	5e-32	-	640-1008:+1	PS00001:ASN_GLYCOSYLATION N-glycosylation site.	1147	OG4_70286	8e-33	143
contig20398	-	EFR19801.1	hypothetical protein AND_21792 [Anopheles darlingi]	3e-16	-	199-303:+1	PS00005:PKC_PHOSPHO_SITE Protein kinase C phosphorylation site.	1223	OG4_69348	1e-16	89.7	AGAP013472	|hypothetical protein|protein_coding|2R:49707673-49708236:- 1|gene:AGAP013472	-2	Minus	564	2e-34	EOG408KRM	NULL
contig02075	GO:0001745,GO:0005515,GO:0031224,GO:0033036,GO:0044424	EFN64832.1	hypothetical protein EAG_03602 [Camponotus floridanus]	2e-17	-	426-1142:+3	PS00001:ASN_GLYCOSYLATION N-glycosylation site.|PS00004:CAMP_PHOSPHO_SITE cAMP- and cGMP-dependent protein kinase phosphorylation site.|PS00005:PKC_PHOSPHO_SITE Protein kinase C phosphorylation site.|PS00008:MYRISTYL N-myristoylation site.	1193	OG4_69167	5e-17	90.9	AGAP000017	|hypothetical protein|protein_coding|X:212901-233685:1|gene:AGAP000017	-1	Minus	11453	1e-27	EOG42RBP3	Q7QEJ4
contig04731	GO:0008152,GO:0005506,GO:0003824	XP_001851417.1	cytochrome P450 [Culex quinquefasciatus]	7e-75	-	27-674:+3	PS00001:ASN_GLYCOSYLATION N-glycosylation site.|PS00004:CAMP_PHOSPHO_SITE cAMP- and cGMP-dependent protein kinase phosphorylation site.|PS00005:PKC_PHOSPHO_SITE Protein kinase C phosphorylation site.|PS00006:CK2_PHOSPHO_SITE Casein kinase II phosphorylation site.|PS00008:MYRISTYL N-myristoylation site.|PS00009:AMIDATION Amidation site.	681	OG4_69135	1e-75	284	AGAP002416	|hypothetical protein|protein_coding|2R:21047645- 21049457:1|gene:AGAP002416	3	Plus	1530	2e-55	EOG483BM4	A0ND45
contig18768	-	XP_001861469.1	conserved hypothetical protein [Culex quinquefasciatus]	1e-16	-	137-250:+2	PS00004:CAMP_PHOSPHO_SITE cAMP- and cGMP-dependent protein kinase phosphorylation site.|PS00005:PKC_PHOSPHO_SITE Protein kinase C phosphorylation site.	251	OG4_68674	1e-17	89.7	AGAP013183	|hypothetical protein|protein_coding|2R:43702897- 43712998:1|gene:AGAP013183	-3	Minus	661	2e-13	EOG483BN7	NULL
contig18366	GO:0019538	XP_001864464.1	conserved hypothetical protein [Culex quinquefasciatus]	5e-38	-	124-834:+1	PS00001:ASN_GLYCOSYLATION N-glycosylation site.|PS00005:PKC_PHOSPHO_SITE Protein kinase C phosphorylation site.|PS00006:CK2_PHOSPHO_SITE Casein kinase II phosphorylation site.|PS00008:MYRISTYL N-myristoylation site.	836	OG4_68632	8e-39	162	AGAP000974	|hypothetical protein|protein_coding|X:18736744- 18770916:1|gene:AGAP000974	1	Plus	4686	7e-85	EOG4STQKK	Q7QI04
contig11412	-	XP_001850255.1	conserved hypothetical protein [Culex quinquefasciatus]	4e-51	-	3-161:+3	PS00006:CK2_PHOSPHO_SITE Casein kinase II phosphorylation site.	749	OG4_68573	7e-52	205	AGAP013481	|hypothetical protein|protein_coding|2R:20929622- 20934623:1|gene:AGAP013481	-1	Minus	1027	1e-67	EOG47M0FC	NULL
contig05458	-	XP_001847343.1	conserved hypothetical protein [Culex quinquefasciatus]	7e-51	-	649-867:+1	PS00005:PKC_PHOSPHO_SITE Protein kinase C phosphorylation site.|PS00006:CK2_PHOSPHO_SITE Casein kinase II phosphorylation site.|PS00008:MYRISTYL N-myristoylation site.	2152	OG4_68507	1e-51	207	AGAP010938	|hypothetical protein|protein_coding|3L:13388416-13390605:- 1|gene:AGAP010938	-3	Minus	2040	6e-52	EOG470RZH	Q6PUC7
contig19719	-	XP_001689143.1	AGAP009672-PA [Anopheles gambiae str. PEST]	2e-16	-	124-195:+1	PS00005:PKC_PHOSPHO_SITE Protein kinase C phosphorylation site.	195	OG4_68482	3e-17	89	AGAP009672	|hypothetical protein|protein_coding|3R:38179781-38218801:- 1|gene:AGAP009672	-2	Minus	1107	3e-23
contig16304	GO:0005488	XP_001868218.1	zinc finger protein 358 [Culex quinquefasciatus]	1e-59	-	82-807:+1	PS00005:PKC_PHOSPHO_SITE Protein kinase C phosphorylation site.|PS00006:CK2_PHOSPHO_SITE Casein kinase II phosphorylation site.|PS00008:MYRISTYL N-myristoylation site.|PS00028:ZINC_FINGER_C2H2_1 Zinc finger C2H2 type domain signature.	809	OG4_68476	2e-60	234	AGAP009529	|hypothetical protein|protein_coding|3R:35395953-35396723:- 1|gene:AGAP009529	1	Plus	771	1e-25	EOG4G4F5N	A0NC83
contig09309	GO:0001700,GO:0016310,GO:0044464,GO:0023060,GO:0004674,GO:0032559	XP_001841992.1	protein kinase C [Culex quinquefasciatus]	2e-65	-	2-151:+2	PS00009:AMIDATION Amidation site.	447	OG4_68420	3e-66	148	AGAP007587	|hypothetical protein|protein_coding|2L:48007423- 48051359:1|gene:AGAP007587	-3	Minus	4645	3e-81	EOG43TX9C	A7UR89
contig10903	-	EFR26101.1	hypothetical protein AND_08032 [Anopheles darlingi]	2e-70	-	176-415:+2	PS00001:ASN_GLYCOSYLATION N-glycosylation site.|PS00005:PKC_PHOSPHO_SITE Protein kinase C phosphorylation site.	528	OG4_68394	1e-65	199	AGAP005994	|hypothetical protein|protein_coding|2L:24580830-24581781:- 1|gene:AGAP005994	-1	Minus	771	1e-81	EOG4ZPCC3	A0NEK7
contig03661	GO:0005856,GO:0009987	XP_001847237.1	conserved hypothetical protein [Culex quinquefasciatus]	e-126	-	2-1060:+2	PS00001:ASN_GLYCOSYLATION N-glycosylation site.|PS00005:PKC_PHOSPHO_SITE Protein kinase C phosphorylation site.|PS00006:CK2_PHOSPHO_SITE Casein kinase II phosphorylation site.|PS00007:TYR_PHOSPHO_SITE Tyrosine kinase phosphorylation site.|PS00008:MYRISTYL N-myristoylation site.	1202	OG4_68386	8e-127	455	AGAP005783	|hypothetical protein|protein_coding|2L:20572014- 20578767:1|gene:AGAP005783	2	Plus	6516	2e-90	EOG41G1K0	Q7Q6L0
contig05935	-	XP_001867208.1	conserved hypothetical protein [Culex quinquefasciatus]	1e-51	-	2-724:+2	PS00001:ASN_GLYCOSYLATION N-glycosylation site.|PS00005:PKC_PHOSPHO_SITE Protein kinase C phosphorylation site.|PS00006:CK2_PHOSPHO_SITE Casein kinase II phosphorylation site.|PS00008:MYRISTYL N-myristoylation site.	725	OG4_68374	2e-52	207	AGAP005187	|hypothetical protein|protein_coding|2L:12123831- 12135054:1|gene:AGAP005187	2	Plus	8553	3e-20	EOG40K6DV	Q7PQ34
contig06277	-	XP_001867208.1	conserved hypothetical protein [Culex quinquefasciatus]	8e-43	-	52-522:+1	PS00005:PKC_PHOSPHO_SITE Protein kinase C phosphorylation site.|PS00006:CK2_PHOSPHO_SITE Casein kinase II phosphorylation site.|PS00008:MYRISTYL N-myristoylation site.	557	OG4_68374	1e-43	177	AGAP005187	|hypothetical protein|protein_coding|2L:12123831- 12135054:1|gene:AGAP005187	-1	Minus	8553	9e-28	EOG40K6DV	Q7PQ34
contig16630	-	XP_001867208.1	conserved hypothetical protein [Culex quinquefasciatus]	2e-64	-	31-597:+1	PS00001:ASN_GLYCOSYLATION N-glycosylation site.|PS00004:CAMP_PHOSPHO_SITE cAMP- and cGMP-dependent protein kinase phosphorylation site.|PS00005:PKC_PHOSPHO_SITE Protein kinase C phosphorylation site.|PS00006:CK2_PHOSPHO_SITE Casein kinase II phosphorylation site.|PS00008:MYRISTYL N-myristoylation site.|PS00009:AMIDATION Amidation site.	598	OG4_68374	3e-65	249	AGAP005187	|hypothetical protein|protein_coding|2L:12123831- 12135054:1|gene:AGAP005187	1	Plus	8553	4e-69	EOG40K6DV	Q7PQ34
contig09169	GO:0044448,GO:0046914,GO:0007478,GO:0008283,GO:0001736	XP_001843924.1	conserved hypothetical protein [Culex quinquefasciatus]	6e-24	-	130-249:+1	-	497	OG4_68373	1e-24	114	AGAP013744	|hypothetical protein|protein_coding|2L:10225275- 10228414:1|gene:AGAP013744	-1	Minus	1335	4e-23
contig08666	-	XP_001688614.1	AGAP004995-PA [Anopheles gambiae str. PEST]	8e-11	-	135-326:+3	PS00005:PKC_PHOSPHO_SITE Protein kinase C phosphorylation site.|PS00008:MYRISTYL N-myristoylation site.	613	OG4_68368	1e-11	71.2	AGAP004995	|hypothetical protein|protein_coding|2L:7670655-7673469:- 1|gene:AGAP004995	-2	Minus	1764	2e-16	EOG4XWDFH	A7UTI4
contig17017	GO:0007399,GO:0030154,GO:0009653	ABF18419.1	polyadenylate-binding protein-like protein [Aedes aegypti]	e-140	-	2-205:+2	PS00005:PKC_PHOSPHO_SITE Protein kinase C phosphorylation site.|PS00006:CK2_PHOSPHO_SITE Casein kinase II phosphorylation site.|PS00008:MYRISTYL N-myristoylation site.	1224	OG4_68331	4e-89	330	AGAP003170	|hypothetical protein|protein_coding|2R:33512131-33513831:- 1|gene:AGAP003170	-1	Minus	1441	8e-77	EOG469PC0	Q7QBH7
contig20986	-	1PZ4	A Chain A, The Structural Determination Of An Insect (Mosquito)	8e-48	-	143-352:+2	PS00001:ASN_GLYCOSYLATION N-glycosylation site.|PS00004:CAMP_PHOSPHO_SITE cAMP- and cGMP-dependent protein kinase phosphorylation site.|PS00005:PKC_PHOSPHO_SITE Protein kinase C phosphorylation site.|PS00006:CK2_PHOSPHO_SITE Casein kinase II phosphorylation site.	483	OG4_68329	7e-45	181	AGAP003091	|hypothetical protein|protein_coding|2R:32394207-32395229:- 1|gene:AGAP003091	-1	Minus	837	8e-50	EOG41G1ND	Q7PQS4
contig00591	-	XP_001865632.1	conserved hypothetical protein [Culex quinquefasciatus]	e-127	-	338-703:+2	PS00006:CK2_PHOSPHO_SITE Casein kinase II phosphorylation site.	1042	OG4_68297	5e-128	383	AGAP001287	|hypothetical protein|protein_coding|2R:2476050-2498876:- 1|gene:AGAP001287	-1	Minus	16410	1e-116	EOG4V9S5C	Q7PX94
contig04415	-	XP_001865632.1	conserved hypothetical protein [Culex quinquefasciatus]	e-104	-	399-539:+3	PS00006:CK2_PHOSPHO_SITE Casein kinase II phosphorylation site.	819	OG4_68297	5e-105	234	AGAP001287	|hypothetical protein|protein_coding|2R:2476050-2498876:- 1|gene:AGAP001287	-3	Minus	16410	2e-82	EOG4V9S5C	Q7PX94
contig16673	-	XP_001865632.1	conserved hypothetical protein [Culex quinquefasciatus]	1e-48	-	2-211:+2	PS00005:PKC_PHOSPHO_SITE Protein kinase C phosphorylation site.|PS00006:CK2_PHOSPHO_SITE Casein kinase II phosphorylation site.	647	OG4_68297	2e-49	196	AGAP001287	|hypothetical protein|protein_coding|2R:2476050-2498876:- 1|gene:AGAP001287	-1	Minus	16410	2e-68	EOG4V9S5C	Q7PX94
contig18357	GO:0044464	XP_001865632.1	conserved hypothetical protein [Culex quinquefasciatus]	6e-27	-	52-681:+1	PS00001:ASN_GLYCOSYLATION N-glycosylation site.|PS00005:PKC_PHOSPHO_SITE Protein kinase C phosphorylation site.|PS00006:CK2_PHOSPHO_SITE Casein kinase II phosphorylation site.|PS00007:TYR_PHOSPHO_SITE Tyrosine kinase phosphorylation site.|PS00008:MYRISTYL N-myristoylation site.	683	OG4_68297	1e-27	125	AGAP001287	|hypothetical protein|protein_coding|2R:2476050-2498876:- 1|gene:AGAP001287	3	Plus	3816	3e-66	EOG4V9S5C	Q7PX94
contig01010	-	EFR19549.1	hypothetical protein AND_22241 [Anopheles darlingi]	3e-19	-	593-796:+2	PS00005:PKC_PHOSPHO_SITE Protein kinase C phosphorylation site.|PS00006:CK2_PHOSPHO_SITE Casein kinase II phosphorylation site.|PS00342:MICROBODIES_CTER Microbodies C-terminal targeting signal.	798	OG4_68280	1e-18	95.5	AGAP000957	|hypothetical protein|protein_coding|X:18367147-18368810:- 1|gene:AGAP000957	-3	Minus	882	1e-20	EOG4KPRTG	Q5TWA5
contig05113	-	XP_001843345.1	aspartyl/asparaginyl beta-hydroxylase [Culex quinquefasciatus]	1e-21	-	225-836:+3	PS00004:CAMP_PHOSPHO_SITE cAMP- and cGMP-dependent protein kinase phosphorylation site.|PS00005:PKC_PHOSPHO_SITE Protein kinase C phosphorylation site.|PS00006:CK2_PHOSPHO_SITE Casein kinase II phosphorylation site.|PS00008:MYRISTYL N-myristoylation site.	837	OG4_68268	2e-22	107	AGAP005832	|hypothetical protein|protein_coding|2L:22284707- 22294214:1|gene:AGAP005832	-3	Minus	3462	8e-30	EOG4QNKB5	A7UTW9
contig22715	-	XP_001843345.1	aspartyl/asparaginyl beta-hydroxylase [Culex quinquefasciatus]	2e-07	-	3-452:+3	PS00005:PKC_PHOSPHO_SITE Protein kinase C phosphorylation site.|PS00006:CK2_PHOSPHO_SITE Casein kinase II phosphorylation site.|PS00008:MYRISTYL N-myristoylation site.	453	OG4_68268	2e-08	59.3
contig05577	-	EFR28408.1	hypothetical protein AND_24739 [Anopheles darlingi]	5e-23	-	344-457:+2	PS00006:CK2_PHOSPHO_SITE Casein kinase II phosphorylation site.|PS00008:MYRISTYL N-myristoylation site.	694	OG4_68260	9e-24	112	AGAP000177	|cuticular protein 128, RR-1 family|protein_coding|X:2980078- 2981108:1|gene:AGAP000177	-2	Minus	744	1e-30
contig06599	-	XP_001845523.1	conserved hypothetical protein [Culex quinquefasciatus]	9e-62	-	415-1407:+1	PS00001:ASN_GLYCOSYLATION N-glycosylation site.|PS00004:CAMP_PHOSPHO_SITE cAMP- and cGMP-dependent protein kinase phosphorylation site.|PS00005:PKC_PHOSPHO_SITE Protein kinase C phosphorylation site.|PS00006:CK2_PHOSPHO_SITE Casein kinase II phosphorylation site.|PS00008:MYRISTYL N-myristoylation site.|PS00009:AMIDATION Amidation site.	1408	OG4_67383	1e-62	242	AGAP007133	|hypothetical protein|protein_coding|2L:43210644- 43309832:1|gene:AGAP007133	1	Plus	6733	3e-45	EOG45MKMB	Q7QIY6
contig04085	-	XP_001846022.1	conserved hypothetical protein [Culex quinquefasciatus]	e-167	-	286-3153:+1	PS00001:ASN_GLYCOSYLATION N-glycosylation site.|PS00004:CAMP_PHOSPHO_SITE cAMP- and cGMP-dependent protein kinase phosphorylation site.|PS00005:PKC_PHOSPHO_SITE Protein kinase C phosphorylation site.|PS00006:CK2_PHOSPHO_SITE Casein kinase II phosphorylation site.|PS00007:TYR_PHOSPHO_SITE Tyrosine kinase phosphorylation site.|PS00008:MYRISTYL N-myristoylation site.|PS00028:ZINC_FINGER_C2H2_1 Zinc …	3155	OG4_67381	5e-168	594	AGAP011963	|hypothetical protein|protein_coding|3L:35653156-35656107:- 1|gene:AGAP011963	1	Plus	2952	9e-62	EOG402V81	Q5TMS3
contig02484	-	XP_001649580.1	hypothetical protein AaeL_AAEL014761 [Aedes aegypti]	e-172	-	704-979:+2	PS00001:ASN_GLYCOSYLATION N-glycosylation site.|PS00004:CAMP_PHOSPHO_SITE cAMP- and cGMP-dependent protein kinase phosphorylation site.|PS00005:PKC_PHOSPHO_SITE Protein kinase C phosphorylation site.|PS00006:CK2_PHOSPHO_SITE Casein kinase II phosphorylation site.|PS00008:MYRISTYL N-myristoylation site.	1580	OG4_67368	1e-172	608	AGAP003297	|hypothetical protein|protein_coding|2R:35211502-35214135:- 1|gene:AGAP003297	-3	Minus	1703	1e-77	EOG4NGF3T	Q7Q0I7
contig11082	-	XP_001863458.1	conserved hypothetical protein [Culex quinquefasciatus]	2e-65	-	744-851:+3	-	853	OG4_67366	4e-66	253	AGAP001521	|hypothetical protein|protein_coding|2R:5826876- 5828938:1|gene:AGAP001521	-1	Minus	1808	3e-65	EOG4ZW3T8	A7UVM2
contig18278	-	XP_001649359.1	hypothetical protein AaeL_AAEL014698 [Aedes aegypti]	1e-49	par158_2	552-743:+3	PS00005:PKC_PHOSPHO_SITE Protein kinase C phosphorylation site.|PS00006:CK2_PHOSPHO_SITE Casein kinase II phosphorylation site.	744	OG4_67366	2e-50	200	AGAP001521	|hypothetical protein|protein_coding|2R:5826876- 5828938:1|gene:AGAP001521	-1	Minus	1808	3e-52	EOG4ZW3T8	A7UVM2
contig23653	-	XP_001649359.1	hypothetical protein AaeL_AAEL014698 [Aedes aegypti]	1e-49	par158_2	158-322:+2	PS00006:CK2_PHOSPHO_SITE Casein kinase II phosphorylation site.	706	OG4_67366	2e-50	200	AGAP001521	|hypothetical protein|protein_coding|2R:5826876- 5828938:1|gene:AGAP001521	-2	Minus	1808	3e-52	EOG4ZW3T8	A7UVM2
contig05624	-	XP_001649358.1	hypothetical protein AaeL_AAEL014697 [Aedes aegypti]	e-106	-	123-980:+3	PS00001:ASN_GLYCOSYLATION N-glycosylation site.|PS00005:PKC_PHOSPHO_SITE Protein kinase C phosphorylation site.|PS00006:CK2_PHOSPHO_SITE Casein kinase II phosphorylation site.|PS00007:TYR_PHOSPHO_SITE Tyrosine kinase phosphorylation site.|PS00008:MYRISTYL N-myristoylation site.	1080	OG4_67365	5e-107	389	AGAP003585	|hypothetical protein|protein_coding|2R:40344547- 40345709:1|gene:AGAP003585	3	Plus	941	2e-98	EOG4FQZ7S	Q5TT47
contig07145	-	XP_001648881.1	zinc finger protein [Aedes aegypti]	0	-	938-1159:+2	PS00001:ASN_GLYCOSYLATION N-glycosylation site.|PS00005:PKC_PHOSPHO_SITE Protein kinase C phosphorylation site.|PS00006:CK2_PHOSPHO_SITE Casein kinase II phosphorylation site.|PS00008:MYRISTYL N-myristoylation site.	1462	OG4_67358	0	641	AGAP007389	|hypothetical protein|protein_coding|2L:46274131- 46276598:1|gene:AGAP007389	-1	Minus	2370	1e-146	EOG4WWQ19	Q7QJB0
contig12724	-	XP_001648862.1	hypothetical protein AaeL_AAEL014490 [Aedes aegypti]	4e-07	-	1-135:+1	PS00004:CAMP_PHOSPHO_SITE cAMP- and cGMP-dependent protein kinase phosphorylation site.|PS00005:PKC_PHOSPHO_SITE Protein kinase C phosphorylation site.	137	OG4_67357	5e-08	58.2	AGAP001372	|hypothetical protein|protein_coding|2R:3888123-3995260:- 1|gene:AGAP001372	1	Plus	1584	6e-12	EOG4BK3M1	Q7PXE9
contig12725	-	XP_001648862.1	hypothetical protein AaeL_AAEL014490 [Aedes aegypti]	6e-18	-	231-374:+3	PS00005:PKC_PHOSPHO_SITE Protein kinase C phosphorylation site.|PS00006:CK2_PHOSPHO_SITE Casein kinase II phosphorylation site.	1501	OG4_67357	1e-18	97.1	AGAP001372	|hypothetical protein|protein_coding|2R:3888123-3995260:- 1|gene:AGAP001372	2	Plus	1620	9e-21	EOG4BK3M1	Q7PXE9
contig06159	-	XP_001648774.1	Juvenile hormone-inducible protein, putative [Aedes aegypti]	5e-88	-	342-512:+3	PS00001:ASN_GLYCOSYLATION N-glycosylation site.	616	OG4_67355	8e-89	327	AGAP003766	|hypothetical protein|protein_coding|2R:43114625-43116179:- 1|gene:AGAP003766	-3	Minus	1351	4e-87	EOG4BRV26	Q7QFZ6
contig16891	-	XP_001648724.1	hypothetical protein AaeL_AAEL014410 [Aedes aegypti]	e-169	-	10-1485:+1	PS00001:ASN_GLYCOSYLATION N-glycosylation site.|PS00005:PKC_PHOSPHO_SITE Protein kinase C phosphorylation site.|PS00006:CK2_PHOSPHO_SITE Casein kinase II phosphorylation site.|PS00007:TYR_PHOSPHO_SITE Tyrosine kinase phosphorylation site.|PS00008:MYRISTYL N-myristoylation site.|PS00009:AMIDATION Amidation site.	1620	OG4_67354	3e-170	600	AGAP003068	|hypothetical protein|protein_coding|2R:31947503- 31959890:1|gene:AGAP003068	1	Plus	1650	2e-84	EOG4VDNDT	A7USY0
contig08024	GO:0070011	XP_001648541.1	serine protease [Aedes aegypti]	e-114	-	102-236:+3	PS00004:CAMP_PHOSPHO_SITE cAMP- and cGMP-dependent protein kinase phosphorylation site.|PS00006:CK2_PHOSPHO_SITE Casein kinase II phosphorylation site.	1248	OG4_67351	3e-115	417	AGAP009844	|Clip-Domain Serine Protease, family B.|protein_coding|3R:44101481-44102868:1|gene:AGAP009844	-3	Minus	1095	9e-99
contig07870	GO:0005975,GO:0003824	XP_001846516.1	conserved hypothetical protein [Culex quinquefasciatus]	5e-99	-	181-993:+1	PS00001:ASN_GLYCOSYLATION N-glycosylation site.|PS00004:CAMP_PHOSPHO_SITE cAMP- and cGMP-dependent protein kinase phosphorylation site.|PS00005:PKC_PHOSPHO_SITE Protein kinase C phosphorylation site.|PS00006:CK2_PHOSPHO_SITE Casein kinase II phosphorylation site.|PS00007:TYR_PHOSPHO_SITE Tyrosine kinase phosphorylation site.|PS00008:MYRISTYL N-myristoylation site.	993	OG4_67347	8e-100	365	AGAP008154	|hypothetical protein|protein_coding|3R:6244602- 6246015:1|gene:AGAP008154	1	Plus	1414	4e-31	EOG495X7P	Q5TQH0
contig06705	-	XP_001648337.1	hypothetical protein AaeL_AAEL014276 [Aedes aegypti]	3e-30	-	241-390:+1	-	509	OG4_67346	5e-31	135	AGAP003410	|hypothetical protein|protein_coding|2R:37458943- 37459831:1|gene:AGAP003410	-2	Minus	818	8e-15	EOG4TB2T7	A0NCY0
contig07288	-	XP_001648251.1	hypothetical protein AaeL_AAEL014234 [Aedes aegypti]	2e-10	-	234-617:+3	PS00001:ASN_GLYCOSYLATION N-glycosylation site.|PS00004:CAMP_PHOSPHO_SITE cAMP- and cGMP-dependent protein kinase phosphorylation site.|PS00005:PKC_PHOSPHO_SITE Protein kinase C phosphorylation site.|PS00006:CK2_PHOSPHO_SITE Casein kinase II phosphorylation site.|PS00008:MYRISTYL N-myristoylation site.	617	OG4_67344	3e-11	70.1	AGAP004814	|hypothetical protein|protein_coding|2L:3825668- 3826851:1|gene:AGAP004814	-2	Minus	643	7e-12	EOG4VHHQ9	Q7Q2U2
contig13688	GO:0006810,GO:0006261,GO:0016020,GO:0004672,GO:0051276,GO:0010259,GO:0008064,GO:0044424,GO:0050896,GO:0001700,GO:0045171,GO:0007431,GO:0060541,GO:0007484,GO:0007293,GO:0000165	XP_001648175.1	hypothetical protein AaeL_AAEL014179 [Aedes aegypti]	3e-67	-	111-332:+3	PS00005:PKC_PHOSPHO_SITE Protein kinase C phosphorylation site.|PS00006:CK2_PHOSPHO_SITE Casein kinase II phosphorylation site.|PS00008:MYRISTYL N-myristoylation site.	381	OG4_67340	3e-68	258	AGAP008316	|hypothetical protein|protein_coding|3R:8873794- 8889068:1|gene:AGAP008316	-2	Minus	1071	1e-73	EOG4J0ZRH	Q7Q4A8
contig02881	GO:0005622	XP_001847626.1	zinc finger protein [Culex quinquefasciatus]	2e-61	-	1-189:+1	PS00005:PKC_PHOSPHO_SITE Protein kinase C phosphorylation site.|PS00008:MYRISTYL N-myristoylation site.|PS00009:AMIDATION Amidation site.	994	OG4_67339	3e-62	240	AGAP010882	|hypothetical protein|protein_coding|3L:12411892- 12412951:1|gene:AGAP010882	-2	Minus	954	7e-23	EOG4Z614P	Q7PSI7
contig20687	GO:0005622	XP_001847626.1	zinc finger protein [Culex quinquefasciatus]	2e-25	-	176-418:+2	PS00005:PKC_PHOSPHO_SITE Protein kinase C phosphorylation site.|PS00006:CK2_PHOSPHO_SITE Casein kinase II phosphorylation site.|PS00342:MICROBODIES_CTER Microbodies C-terminal targeting signal.	553	OG4_67339	3e-26	119	AGAP010882	|hypothetical protein|protein_coding|3L:12411892- 12412951:1|gene:AGAP010882	-1	Minus	954	2e-15	EOG4Z614P	Q7PSI7
contig03729	GO:0070011	XP_001870409.1	trypsin-2 [Culex quinquefasciatus]	e-111	-	875-1042:+2	PS00001:ASN_GLYCOSYLATION N-glycosylation site.|PS00005:PKC_PHOSPHO_SITE Protein kinase C phosphorylation site.|PS00006:CK2_PHOSPHO_SITE Casein kinase II phosphorylation site.	1444	OG4_67337	3e-112	407	AGAP011325	|hypothetical protein|protein_coding|3L:21098169-21107276:- 1|gene:AGAP011325	-2	Minus	1896	3e-52	EOG40CFZP	Q7QHS0
contig18237	GO:0016787	XP_001648088.1	serine protease inhibitor, serpin [Aedes aegypti]	e-155	-	1-1533:+1	PS00001:ASN_GLYCOSYLATION N-glycosylation site.|PS00005:PKC_PHOSPHO_SITE Protein kinase C phosphorylation site.|PS00006:CK2_PHOSPHO_SITE Casein kinase II phosphorylation site.|PS00008:MYRISTYL N-myristoylation site.	1635	OG4_67336	1e-155	552	AGAP009213	|Serine Protease Inhibitor (serpin), likely cleavage at A/L.|protein_coding|3R:28824548-28826209:- 1|gene:AGAP009213	1	Plus	1662	1e-125
contig06773	-	XP_001848275.1	conserved hypothetical protein [Culex quinquefasciatus]	1e-95	-	2-187:+2	PS00001:ASN_GLYCOSYLATION N-glycosylation site.|PS00004:CAMP_PHOSPHO_SITE cAMP- and cGMP-dependent protein kinase phosphorylation site.|PS00005:PKC_PHOSPHO_SITE Protein kinase C phosphorylation site.|PS00294:PRENYLATION Prenyl group binding site (CAAX box).	1069	OG4_67335	2e-96	274
contig08148	-	XP_001849980.1	conserved hypothetical protein [Culex quinquefasciatus]	0	-	198-1463:+3	PS00001:ASN_GLYCOSYLATION N-glycosylation site.|PS00004:CAMP_PHOSPHO_SITE cAMP- and cGMP-dependent protein kinase phosphorylation site.|PS00005:PKC_PHOSPHO_SITE Protein kinase C phosphorylation site.|PS00006:CK2_PHOSPHO_SITE Casein kinase II phosphorylation site.|PS00008:MYRISTYL N-myristoylation site.	1465	OG4_67332	0	801	AGAP006408	|hypothetical protein|protein_coding|2L:31564828-31566994:- 1|gene:AGAP006408	3	Plus	2095	0	EOG4SJ3W2	Q7PP20
contig14210	-	XP_001657234.1	hypothetical protein AaeL_AAEL013984 [Aedes aegypti]	7e-97	par293_2	113-1009:+2	PS00001:ASN_GLYCOSYLATION N-glycosylation site.|PS00005:PKC_PHOSPHO_SITE Protein kinase C phosphorylation site.|PS00006:CK2_PHOSPHO_SITE Casein kinase II phosphorylation site.|PS00008:MYRISTYL N-myristoylation site.	1039	OG4_67330	1e-97	358	AGAP011505	|hypothetical protein|protein_coding|3L:25725970-25726656:- 1|gene:AGAP011505	2	Plus	446	1e-52	EOG4Z8WCH	Q7Q362
contig23674	-	XP_001657234.1	hypothetical protein AaeL_AAEL013984 [Aedes aegypti]	1e-39	par293_2	2-310:+2	PS00001:ASN_GLYCOSYLATION N-glycosylation site.|PS00004:CAMP_PHOSPHO_SITE cAMP- and cGMP-dependent protein kinase phosphorylation site.|PS00005:PKC_PHOSPHO_SITE Protein kinase C phosphorylation site.|PS00007:TYR_PHOSPHO_SITE Tyrosine kinase phosphorylation site.|PS00008:MYRISTYL N-myristoylation site.	311	OG4_67330	2e-40	166	AGAP011505	|hypothetical protein|protein_coding|3L:25725970-25726656:- 1|gene:AGAP011505	2	Plus	446	6e-45	EOG4Z8WCH	Q7Q362
contig23677	-	XP_001657234.1	hypothetical protein AaeL_AAEL013984 [Aedes aegypti]	1e-06	-	1-162:+1	-	164	OG4_67330	1e-07	56.6	AGAP011505	|hypothetical protein|protein_coding|3L:25725970-25726656:- 1|gene:AGAP011505	1	Plus	446	9e-09	EOG4Z8WCH	Q7Q362
contig02923	-	XP_001850796.1	serine protease inhibitor, serpin [Culex quinquefasciatus]	e-134	-	997-1290:+1	PS00004:CAMP_PHOSPHO_SITE cAMP- and cGMP-dependent protein kinase phosphorylation site.|PS00005:PKC_PHOSPHO_SITE Protein kinase C phosphorylation site.|PS00006:CK2_PHOSPHO_SITE Casein kinase II phosphorylation site.	1389	OG4_67327	8e-135	482	AGAP009670	|Serine Protease Inhibitor (serpin), likely cleavage at I/S. Transcript C.|protein_coding|3R:38137217-38151757:1|gene:AGAP009670	-1	Minus	2800	1e-109
contig11332	-	XP_001664108.1	hypothetical protein AaeL_AAEL013901 [Aedes aegypti]	1e-50	-	314-460:+2	PS00005:PKC_PHOSPHO_SITE Protein kinase C phosphorylation site.|PS00006:CK2_PHOSPHO_SITE Casein kinase II phosphorylation site.	462	OG4_67326	2e-51	202	AGAP006129	|hypothetical protein|protein_coding|2L:27029025-27030481:- 1|gene:AGAP006129	-2	Minus	1191	2e-09	EOG4SXKWK	Q5TR53
contig17363	GO:0007166,GO:0005515,GO:0007163,GO:0043231,GO:0051017,GO:0001752,GO:0016337,GO:0007389,GO:0051301,GO:0016021,GO:0001737,GO:0023060,GO:0008104,GO:0001709,GO:0030859,GO:0048588,GO:0007431,GO:0044444,GO:0004888	XP_001664090.1	frizzled-realted [Aedes aegypti]	9e-94	-	36-515:+3	PS00005:PKC_PHOSPHO_SITE Protein kinase C phosphorylation site.|PS00006:CK2_PHOSPHO_SITE Casein kinase II phosphorylation site.|PS00008:MYRISTYL N-myristoylation site.|PS00029:LEUCINE_ZIPPER Leucine zipper pattern.	667	OG4_67324	2e-94	347	AGAP011382	|putative frizzled receptor 1b|protein_coding|3L:22983848-22984393:1|gene:AGAP011382	3	Plus	546	3e-98
contig01929	GO:0004175,GO:0019538,GO:0006952	XP_001647837.1	hypothetical protein AaeL_AAEL013857 [Aedes aegypti]	e-121	-	344-958:+2	PS00001:ASN_GLYCOSYLATION N-glycosylation site.|PS00005:PKC_PHOSPHO_SITE Protein kinase C phosphorylation site.|PS00006:CK2_PHOSPHO_SITE Casein kinase II phosphorylation site.|PS00007:TYR_PHOSPHO_SITE Tyrosine kinase phosphorylation site.	1059	OG4_67320	4e-121	436	AGAP004700	|hypothetical protein|protein_coding|2L:2013634- 2015127:1|gene:AGAP004700	2	Plus	1225	1e-115	EOG41RN9W	A0NFG9
contig01601	GO:0005198	XP_319711.4	cuticular protein 110, RR-2 family (AGAP008960-PA) [Anopheles	7e-42	par23_27	283-492:+1	PS00001:ASN_GLYCOSYLATION N-glycosylation site.|PS00005:PKC_PHOSPHO_SITE Protein kinase C phosphorylation site.|PS00008:MYRISTYL N-myristoylation site.	898	OG4_67319	1e-42	175	AGAP008960	|cuticular protein 110, RR-2 family|protein_coding|3R:22056035-22057957:- 1|gene:AGAP008960	-2	Minus	567	2e-57
contig00977	GO:0005737,GO:0005488	XP_001842878.1	autoimmune regulator [Culex quinquefasciatus]	5e-48	-	90-611:+3	PS00001:ASN_GLYCOSYLATION N-glycosylation site.|PS00005:PKC_PHOSPHO_SITE Protein kinase C phosphorylation site.|PS00006:CK2_PHOSPHO_SITE Casein kinase II phosphorylation site.|PS00008:MYRISTYL N-myristoylation site.	611	OG4_67315	8e-49	194	AGAP001542	|hypothetical protein|protein_coding|2R:6057241-6059432:- 1|gene:AGAP001542	3	Plus	2037	2e-12	EOG4QV9TQ	Q7PXS1
contig00606	-	XP_001657022.1	hypothetical protein AaeL_AAEL013784 [Aedes aegypti]	0	-	420-2210:+3	PS00001:ASN_GLYCOSYLATION N-glycosylation site.|PS00004:CAMP_PHOSPHO_SITE cAMP- and cGMP-dependent protein kinase phosphorylation site.|PS00005:PKC_PHOSPHO_SITE Protein kinase C phosphorylation site.|PS00006:CK2_PHOSPHO_SITE Casein kinase II phosphorylation site.|PS00008:MYRISTYL N-myristoylation site.|PS00016:RGD Cell attachment sequence.	2423	OG4_67313	0	941	AGAP011771	|hypothetical protein|protein_coding|3L:33114048- 33115954:1|gene:AGAP011771	3	Plus	1755	0	EOG4SN03W	A7UVG4
contig07890	-	XP_001842161.1	conserved hypothetical protein [Culex quinquefasciatus]	2e-80	-	514-783:+1	PS00004:CAMP_PHOSPHO_SITE cAMP- and cGMP-dependent protein kinase phosphorylation site.|PS00005:PKC_PHOSPHO_SITE Protein kinase C phosphorylation site.|PS00006:CK2_PHOSPHO_SITE Casein kinase II phosphorylation site.	1048	OG4_67311	3e-81	303	AGAP007745	|hypothetical protein|protein_coding|3R:214912- 216077:1|gene:AGAP007745	-3	Minus	1092	2e-79	EOG4XPNZC	Q7Q375
contig06229	-	XP_001657009.1	hypothetical protein AaeL_AAEL013774 [Aedes aegypti]	5e-39	-	150-242:+3	-	515	OG4_67310	1e-39	164	AGAP007747	|hypothetical protein|protein_coding|3R:217347- 218358:1|gene:AGAP007747	-2	Minus	943	7e-27	EOG4612MH	Q7Q376
contig08223	-	XP_001657007.1	hypothetical protein AaeL_AAEL013777 [Aedes aegypti]	7e-65	-	329-538:+2	PS00001:ASN_GLYCOSYLATION N-glycosylation site.|PS00006:CK2_PHOSPHO_SITE Casein kinase II phosphorylation site.	1079	OG4_67309	1e-65	252	AGAP007746	|hypothetical protein|protein_coding|3R:211256-212014:- 1|gene:AGAP007746	-3	Minus	759	8e-42	EOG4W3R57	A7UUT6
contig02260	GO:0007051,GO:0022607,GO:0033206	XP_001841775.1	elongase [Culex quinquefasciatus]	1e-41	-	252-389:+3	PS00005:PKC_PHOSPHO_SITE Protein kinase C phosphorylation site.|PS00008:MYRISTYL N-myristoylation site.	639	OG4_67304	2e-42	164	AGAP005513	|hypothetical protein|protein_coding|2L:16523133- 16535141:1|gene:AGAP005513	-3	Minus	1241	7e-30	EOG4M907D	Q7PIS2
contig00303	-	-	-	-	-	2-94:+2	PS00005:PKC_PHOSPHO_SITE Protein kinase C phosphorylation site.	95	OG4_67301	3e-06	52	AGAP000154	|hypothetical protein|protein_coding|X:2485052- 2486869:1|gene:AGAP000154	-2	Minus	1751	7e-06	EOG4P2NHT	Q7QEU6
contig00304	GO:0003824	XP_001850569.1	4-coumarate-CoA ligase 1 [Culex quinquefasciatus]	7e-60	-	562-879:+1	PS00001:ASN_GLYCOSYLATION N-glycosylation site.|PS00006:CK2_PHOSPHO_SITE Casein kinase II phosphorylation site.	879	OG4_67301	1e-60	235	AGAP000154	|hypothetical protein|protein_coding|X:2485052- 2486869:1|gene:AGAP000154	-1	Minus	1751	3e-37	EOG4P2NHT	Q7QEU6
contig12206	GO:0003824	XP_001850569.1	4-coumarate-CoA ligase 1 [Culex quinquefasciatus]	e-116	-	722-991:+2	PS00006:CK2_PHOSPHO_SITE Casein kinase II phosphorylation site.|PS00008:MYRISTYL N-myristoylation site.	993	OG4_67301	6e-117	422	AGAP009159	|hypothetical protein|protein_coding|3R:27755900-27779492:- 1|gene:AGAP009159	-3	Minus	1713	7e-49	EOG45MKMV	Q7PVX3
contig19847	-	XP_001663734.1	elongase, putative [Aedes aegypti]	2e-93	par251_3	588-746:+3	PS00005:PKC_PHOSPHO_SITE Protein kinase C phosphorylation site.	746	OG4_67299	3e-94	211	AGAP013219	|hypothetical protein|protein_coding|2R:33759945- 33761032:1|gene:AGAP013219	-1	Minus	924	9e-83	EOG408KR7	NULL
contig19861	-	XP_001866497.1	pupal cuticle protein 78E [Culex quinquefasciatus]	5e-40	-	-	-	491	OG4_67298	8e-41	167	AGAP006009	|cuticular protein 30, RR-1 family|protein_coding|2L:24639829-24641461:- 1|gene:AGAP006009	-1	Minus	586	9e-43
contig05117	-	XP_001852282.1	venom allergen [Culex quinquefasciatus]	7e-59	-	163-258:+1	-	592	OG4_67296	1e-59	230	AGAP000485	|hypothetical protein|protein_coding|X:8537815- 8538555:1|gene:AGAP000485	-1	Minus	741	5e-54	EOG4ZPCBF	Q7QFH6
contig07914	GO:0005488	XP_001847644.1	gastrula zinc finger protein XLCGF52.1 [Culex quinquefasciatus]	2e-70	-	162-701:+3	PS00001:ASN_GLYCOSYLATION N-glycosylation site.|PS00005:PKC_PHOSPHO_SITE Protein kinase C phosphorylation site.|PS00006:CK2_PHOSPHO_SITE Casein kinase II phosphorylation site.|PS00007:TYR_PHOSPHO_SITE Tyrosine kinase phosphorylation site.|PS00008:MYRISTYL N-myristoylation site.|PS00028:ZINC_FINGER_C2H2_1 Zinc finger C2H2 type domain signature.	701	OG4_67295	3e-71	270	AGAP004424	|hypothetical protein|protein_coding|2R:55882280-55884300:- 1|gene:AGAP004424	3	Plus	2021	8e-58	EOG46M91J	Q7QA59
contig01715	GO:0004553,GO:0006026,GO:0043167	XP_001663568.1	brain chitinase and chia [Aedes aegypti]	e-157	-	584-775:+2	PS00001:ASN_GLYCOSYLATION N-glycosylation site.|PS00005:PKC_PHOSPHO_SITE Protein kinase C phosphorylation site.|PS00008:MYRISTYL N-myristoylation site.|PS00527:RIBOSOMAL_S14 Ribosomal protein S14 signature.	1161	OG4_67294	8e-158	536	AGAP006086	|hypothetical protein|protein_coding|2L:26273644- 26275123:1|gene:AGAP006086	-1	Minus	1173	1e-151	EOG49GHZC	Q7Q620
contig20597	-	XP_001656679.1	hypothetical protein AaeL_AAEL013355 [Aedes aegypti]	3e-73	-	270-476:+3	PS00006:CK2_PHOSPHO_SITE Casein kinase II phosphorylation site.|PS00008:MYRISTYL N-myristoylation site.	607	OG4_67292	5e-74	234	AGAP009862	|hypothetical protein|protein_coding|3R:44550269- 44570066:1|gene:AGAP009862	3	Plus	1788	1e-66	EOG4J9KG6	Q7Q1C0
contig04813	-	XP_001663465.1	hypothetical protein AaeL_AAEL013318 [Aedes aegypti]	6e-61	-	697-879:+1	PS00004:CAMP_PHOSPHO_SITE cAMP- and cGMP-dependent protein kinase phosphorylation site.|PS00005:PKC_PHOSPHO_SITE Protein kinase C phosphorylation site.|PS00006:CK2_PHOSPHO_SITE Casein kinase II phosphorylation site.	1000	OG4_67289	9e-62	239	AGAP013204	|hypothetical protein|protein_coding|2R:36817665-36841308:- 1|gene:AGAP013204	-2	Minus	2831	5e-43	EOG45DV58	NULL
contig01510	-	XP_001663448.1	hypothetical protein AaeL_AAEL013303 [Aedes aegypti]	5e-11	-	1-795:+1	PS00005:PKC_PHOSPHO_SITE Protein kinase C phosphorylation site.|PS00006:CK2_PHOSPHO_SITE Casein kinase II phosphorylation site.|PS00008:MYRISTYL N-myristoylation site.	929	OG4_67287	8e-12	73.2
contig08721	-	XP_001663448.1	hypothetical protein AaeL_AAEL013303 [Aedes aegypti]	2e-34	-	16-663:+1	PS00001:ASN_GLYCOSYLATION N-glycosylation site.|PS00005:PKC_PHOSPHO_SITE Protein kinase C phosphorylation site.|PS00006:CK2_PHOSPHO_SITE Casein kinase II phosphorylation site.|PS00008:MYRISTYL N-myristoylation site.	663	OG4_67287	4e-35	149	AGAP007007	|hypothetical protein|protein_coding|2L:40774626-40776740:- 1|gene:AGAP007007	1	Plus	1311	5e-10
contig06612	-	XP_001656582.1	hypothetical protein AaeL_AAEL013300 [Aedes aegypti]	6e-77	-	583-678:+1	PS00006:CK2_PHOSPHO_SITE Casein kinase II phosphorylation site.|PS00008:MYRISTYL N-myristoylation site.	915	OG4_67286	1e-77	291	AGAP003086	|hypothetical protein|protein_coding|2R:32378725-32379968:- 1|gene:AGAP003086	-1	Minus	1165	4e-24	EOG4C868Q	Q7QBM9
contig09800	GO:0019538,GO:0004175	XP_001862593.1	proacrosin [Culex quinquefasciatus]	0	-	2-1756:+2	PS00001:ASN_GLYCOSYLATION N-glycosylation site.|PS00004:CAMP_PHOSPHO_SITE cAMP- and cGMP-dependent protein kinase phosphorylation site.|PS00005:PKC_PHOSPHO_SITE Protein kinase C phosphorylation site.|PS00006:CK2_PHOSPHO_SITE Casein kinase II phosphorylation site.|PS00007:TYR_PHOSPHO_SITE Tyrosine kinase phosphorylation site.|PS00008:MYRISTYL N-myristoylation site.|PS00009:AMIDATION Amidation site…	1797	OG4_67282	0	852	AGAP003686	|hypothetical protein|protein_coding|2R:42010029-42011300:- 1|gene:AGAP003686	2	Plus	1107	1e-150	EOG4VHHP3	Q7QAI4
contig07374	-	XP_001663257.1	hypothetical protein AaeL_AAEL013050 [Aedes aegypti]	5e-06	-	42-929:+3	PS00001:ASN_GLYCOSYLATION N-glycosylation site.|PS00005:PKC_PHOSPHO_SITE Protein kinase C phosphorylation site.|PS00006:CK2_PHOSPHO_SITE Casein kinase II phosphorylation site.|PS00008:MYRISTYL N-myristoylation site.	1032	OG4_67274	9e-07	56.6
contig08779	-	XP_001663257.1	hypothetical protein AaeL_AAEL013050 [Aedes aegypti]	7e-55	-	47-505:+2	PS00001:ASN_GLYCOSYLATION N-glycosylation site.|PS00004:CAMP_PHOSPHO_SITE cAMP- and cGMP-dependent protein kinase phosphorylation site.|PS00005:PKC_PHOSPHO_SITE Protein kinase C phosphorylation site.|PS00006:CK2_PHOSPHO_SITE Casein kinase II phosphorylation site.|PS00008:MYRISTYL N-myristoylation site.	506	OG4_67274	1e-55	216	AGAP012423	|hypothetical protein|protein_coding|3L:41875112- 41882732:1|gene:AGAP012423	2	Plus	393	8e-29	EOG408KRK	Q7Q0F5
contig10661	-	EFR24766.1	hypothetical protein AND_10425 [Anopheles darlingi]	4e-07	-	2-151:+2	PS00001:ASN_GLYCOSYLATION N-glycosylation site.|PS00005:PKC_PHOSPHO_SITE Protein kinase C phosphorylation site.	482	OG4_67274	5e-06	52
contig17970	-	XP_001663257.1	hypothetical protein AaeL_AAEL013050 [Aedes aegypti]	1e-11	-	269-397:+2	PS00001:ASN_GLYCOSYLATION N-glycosylation site.|PS00005:PKC_PHOSPHO_SITE Protein kinase C phosphorylation site.|PS00006:CK2_PHOSPHO_SITE Casein kinase II phosphorylation site.	504	OG4_67274	2e-12	73.2
contig20318	-	XP_001663257.1	hypothetical protein AaeL_AAEL013050 [Aedes aegypti]	5e-42	-	254-394:+2	PS00004:CAMP_PHOSPHO_SITE cAMP- and cGMP-dependent protein kinase phosphorylation site.|PS00005:PKC_PHOSPHO_SITE Protein kinase C phosphorylation site.|PS00008:MYRISTYL N-myristoylation site.	473	OG4_67274	8e-43	153
contig04470	-	XP_001843471.1	conserved hypothetical protein [Culex quinquefasciatus]	5e-90	-	88-252:+1	PS00001:ASN_GLYCOSYLATION N-glycosylation site.|PS00005:PKC_PHOSPHO_SITE Protein kinase C phosphorylation site.|PS00008:MYRISTYL N-myristoylation site.	929	OG4_67273	8e-91	335	AGAP002043	|hypothetical protein|protein_coding|2R:14412816- 14414564:1|gene:AGAP002043	-1	Minus	1683	1e-84	EOG4K98V1	A0NHC0
contig07810	-	XP_001663126.1	hypothetical protein AaeL_AAEL012945 [Aedes aegypti]	0	-	1-2724:+1	PS00001:ASN_GLYCOSYLATION N-glycosylation site.|PS00005:PKC_PHOSPHO_SITE Protein kinase C phosphorylation site.|PS00006:CK2_PHOSPHO_SITE Casein kinase II phosphorylation site.|PS00007:TYR_PHOSPHO_SITE Tyrosine kinase phosphorylation site.|PS00008:MYRISTYL N-myristoylation site.	2724	OG4_67268	0	755	AGAP011176	|hypothetical protein|protein_coding|3L:18241279- 18243622:1|gene:AGAP011176	1	Plus	1611	7e-10	EOG42FQZQ	Q7QHG2
contig10842	-	XP_001663126.1	hypothetical protein AaeL_AAEL012945 [Aedes aegypti]	3e-17	-	2-223:+2	PS00008:MYRISTYL N-myristoylation site.	223	OG4_67268	4e-18	91.7
contig07762	-	XP_001237136.2	AGAP007012-PA [Anopheles gambiae str. PEST]	5e-70	-	214-744:+1	PS00001:ASN_GLYCOSYLATION N-glycosylation site.|PS00005:PKC_PHOSPHO_SITE Protein kinase C phosphorylation site.|PS00006:CK2_PHOSPHO_SITE Casein kinase II phosphorylation site.|PS00007:TYR_PHOSPHO_SITE Tyrosine kinase phosphorylation site.|PS00008:MYRISTYL N-myristoylation site.	745	OG4_67264	9e-71	268	AGAP007012	|hypothetical protein|protein_coding|2L:40923852-40939517:- 1|gene:AGAP007012	1	Plus	2481	1e-67	EOG4B5MM6	A0NBL5
contig08117	-	XP_001663055.1	hypothetical protein AaeL_AAEL012916 [Aedes aegypti]	3e-24	-	8-454:+2	PS00001:ASN_GLYCOSYLATION N-glycosylation site.|PS00005:PKC_PHOSPHO_SITE Protein kinase C phosphorylation site.|PS00008:MYRISTYL N-myristoylation site.	455	OG4_67264	5e-25	114	AGAP007012	|hypothetical protein|protein_coding|2L:40923852-40939517:- 1|gene:AGAP007012	2	Plus	2481	1e-16	EOG4B5MM6	A0NBL5
contig06900	-	XP_001846661.1	conserved hypothetical protein [Culex quinquefasciatus]	4e-50	-	762-923:+3	PS00001:ASN_GLYCOSYLATION N-glycosylation site.|PS00005:PKC_PHOSPHO_SITE Protein kinase C phosphorylation site.	1242	OG4_67263	6e-51	203	AGAP010675	|hypothetical protein|protein_coding|3L:8273849- 8274943:1|gene:AGAP010675	-3	Minus	1095	6e-25	EOG4TMPJF	A0NCU6
contig07304	-	XP_001657173.1	hypothetical protein AaeL_AAEL013851 [Aedes aegypti]	3e-56	-	151-399:+1	PS00001:ASN_GLYCOSYLATION N-glycosylation site.	490	OG4_67256	6e-57	221	AGAP004528	|hypothetical protein|protein_coding|2R:57392999-57393968:- 1|gene:AGAP004528	-2	Minus	803	7e-36	EOG4DV43J	Q7Q9Y6
contig04563	-	XP_001656274.1	hypothetical protein AaeL_AAEL012803 [Aedes aegypti]	4e-21	-	132-344:+3	PS00005:PKC_PHOSPHO_SITE Protein kinase C phosphorylation site.	345	OG4_67254	5e-22	104	AGAP000095	|hypothetical protein|protein_coding|X:1550317-1558031:- 1|gene:AGAP000095	3	Plus	3188	3e-09	EOG4KSN0P	Q7QEP9
contig18015	-	XP_001663261.1	hypothetical protein AaeL_AAEL013054 [Aedes aegypti]	3e-30	-	2-193:+2	PS00004:CAMP_PHOSPHO_SITE cAMP- and cGMP-dependent protein kinase phosphorylation site.|PS00005:PKC_PHOSPHO_SITE Protein kinase C phosphorylation site.|PS00006:CK2_PHOSPHO_SITE Casein kinase II phosphorylation site.	387	OG4_67253	4e-31	134	AGAP012110	|hypothetical protein|protein_coding|3L:37756206- 37759203:1|gene:AGAP012110	-1	Minus	1547	7e-36	EOG4GMSC4	Q7PZV7
contig06751	-	XP_001656247.1	hypothetical protein AaeL_AAEL012739 [Aedes aegypti]	6e-46	-	687-995:+3	PS00001:ASN_GLYCOSYLATION N-glycosylation site.|PS00005:PKC_PHOSPHO_SITE Protein kinase C phosphorylation site.|PS00006:CK2_PHOSPHO_SITE Casein kinase II phosphorylation site.|PS00008:MYRISTYL N-myristoylation site.	1109	OG4_67249	1e-46	189	AGAP013119	|hypothetical protein|protein_coding|2R:30779489- 30780523:1|gene:AGAP013119	-2	Minus	970	3e-15	EOG4JH9ZD	NULL
contig10057	-	XP_001662843.1	dbl [Aedes aegypti]	0	-	241-1707:+1	PS00001:ASN_GLYCOSYLATION N-glycosylation site.|PS00004:CAMP_PHOSPHO_SITE cAMP- and cGMP-dependent protein kinase phosphorylation site.|PS00005:PKC_PHOSPHO_SITE Protein kinase C phosphorylation site.|PS00006:CK2_PHOSPHO_SITE Casein kinase II phosphorylation site.|PS00008:MYRISTYL N-myristoylation site.|PS00016:RGD Cell attachment sequence.|PS00741:DH_1 Dbl homology (DH) domain signature.	2874	OG4_67247	0	929	AGAP007723	|hypothetical protein|protein_coding|2L:49281053-49308222:- 1|gene:AGAP007723	1	Plus	3760	0	EOG4RV166	Q5TX53
contig17431	GO:0008233	XP_001865789.1	serine protease DESC4 [Culex quinquefasciatus]	3e-94	-	783-1088:+3	PS00004:CAMP_PHOSPHO_SITE cAMP- and cGMP-dependent protein kinase phosphorylation site.|PS00005:PKC_PHOSPHO_SITE Protein kinase C phosphorylation site.|PS00006:CK2_PHOSPHO_SITE Casein kinase II phosphorylation site.|PS00008:MYRISTYL N-myristoylation site.	1287	OG4_67246	5e-95	350	AGAP000572	|Clip-Domain Serine Protease, family C.|protein_coding|X:10095053-10096272:1|gene:AGAP000572	-2	Minus	1143	8e-59
contig05122	-	XP_001656198.1	Juvenile hormone-inducible protein, putative [Aedes aegypti]	7e-70	-	3-275:+3	PS00004:CAMP_PHOSPHO_SITE cAMP- and cGMP-dependent protein kinase phosphorylation site.|PS00005:PKC_PHOSPHO_SITE Protein kinase C phosphorylation site.	540	OG4_67244	1e-70	266	AGAP013243	|hypothetical protein|protein_coding|2R:6109673-6111048:- 1|gene:AGAP013243	-2	Minus	1300	1e-59	EOG4N2Z4P	NULL
contig01889	-	XP_001662782.1	hypothetical protein AaeL_AAEL012649 [Aedes aegypti]	1e-81	-	809-976:+2	PS00005:PKC_PHOSPHO_SITE Protein kinase C phosphorylation site.|PS00006:CK2_PHOSPHO_SITE Casein kinase II phosphorylation site.	1173	OG4_67241	2e-82	308	AGAP010363	|hypothetical protein|protein_coding|3L:2242722- 2243579:1|gene:AGAP010363	-2	Minus	800	1e-19	EOG4K98V5	A0NCW7
contig12955	-	XP_001662696.1	maltose phosphorylase [Aedes aegypti]	1e-68	-	224-466:+2	PS00001:ASN_GLYCOSYLATION N-glycosylation site.|PS00005:PKC_PHOSPHO_SITE Protein kinase C phosphorylation site.|PS00006:CK2_PHOSPHO_SITE Casein kinase II phosphorylation site.	799	OG4_67232	2e-69	263	AGAP008548	|hypothetical protein|protein_coding|3R:12478087- 12492720:1|gene:AGAP008548	-2	Minus	4485	4e-13	EOG4G1JXH	A0NE22
contig01645	GO:0035264,GO:0007631,GO:0032094,GO:0030537,GO:0007186,GO:0040008,GO:0005179	A0SIX6.2	SNPF_AEDAE RecName: Full=Short neuropeptide F; Contains: RecName:	3e-69	-	408-1055:+3	PS00005:PKC_PHOSPHO_SITE Protein kinase C phosphorylation site.|PS00006:CK2_PHOSPHO_SITE Casein kinase II phosphorylation site.|PS00008:MYRISTYL N-myristoylation site.|PS00009:AMIDATION Amidation site.	1430	OG4_67231	9e-67	256
contig11153	-	XP_001849968.1	conserved hypothetical protein [Culex quinquefasciatus]	e-121	-	51-1007:+3	PS00001:ASN_GLYCOSYLATION N-glycosylation site.|PS00004:CAMP_PHOSPHO_SITE cAMP- and cGMP-dependent protein kinase phosphorylation site.|PS00005:PKC_PHOSPHO_SITE Protein kinase C phosphorylation site.|PS00006:CK2_PHOSPHO_SITE Casein kinase II phosphorylation site.|PS00007:TYR_PHOSPHO_SITE Tyrosine kinase phosphorylation site.|PS00008:MYRISTYL N-myristoylation site.|PS00029:LEUCINE_ZIPPER Leucine z…	1227	OG4_67230	2e-122	441	AGAP006327	|hypothetical protein|protein_coding|2L:29733363- 29734698:1|gene:AGAP006327	3	Plus	1336	3e-99	EOG41JWV4	Q7Q5P2
contig11118	GO:0031224	XP_001842528.1	tetraspanin [Culex quinquefasciatus]	2e-56	-	448-558:+1	PS00005:PKC_PHOSPHO_SITE Protein kinase C phosphorylation site.	858	OG4_67229	4e-57	212	AGAP008647	|hypothetical protein|protein_coding|3R:13939170- 13940623:1|gene:AGAP008647	-2	Minus	1062	1e-22	EOG4573PR	Q7Q8G1
contig09381	GO:0003824,GO:0008152	XP_001868024.1	conserved hypothetical protein [Culex quinquefasciatus]	e-162	-	2-334:+2	PS00004:CAMP_PHOSPHO_SITE cAMP- and cGMP-dependent protein kinase phosphorylation site.|PS00005:PKC_PHOSPHO_SITE Protein kinase C phosphorylation site.|PS00006:CK2_PHOSPHO_SITE Casein kinase II phosphorylation site.|PS00008:MYRISTYL N-myristoylation site.	1367	OG4_67221	8e-163	575	AGAP002764	|hypothetical protein|protein_coding|2R:26829604- 26831375:1|gene:AGAP002764	-2	Minus	1699	1e-104	EOG4K3JC3	Q7QCR1
contig18327	GO:0043231,GO:0006631,GO:0003824	XP_001662559.1	sterol desaturase [Aedes aegypti]	e-152	-	1142-1483:+2	PS00005:PKC_PHOSPHO_SITE Protein kinase C phosphorylation site.|PS00008:MYRISTYL N-myristoylation site.	1564	OG4_67220	9e-153	542	AGAP002767	|hypothetical protein|protein_coding|2R:26839004-26842507:- 1|gene:AGAP002767	-2	Minus	1352	1e-152	EOG4HMGS5	Q7QCR3
contig09351	-	XP_001662534.1	hypothetical protein AaeL_AAEL012398 [Aedes aegypti]	1e-53	-	501-677:+3	PS00001:ASN_GLYCOSYLATION N-glycosylation site.	1101	OG4_67214	2e-54	215	AGAP004607	|hypothetical protein|protein_coding|2R:58339541-58341544:- 1|gene:AGAP004607	-1	Minus	1297	2e-45	EOG470S0R	A0NE89
contig06901	-	XP_001662526.1	bombesin receptor subtype-3 [Aedes aegypti]	5e-58	-	127-330:+1	PS00005:PKC_PHOSPHO_SITE Protein kinase C phosphorylation site.|PS00008:MYRISTYL N-myristoylation site.	490	OG4_67212	9e-59	227	AGAP003631	|putative gastrin/bombesin receptor 2|protein_coding|2R:40725964-40738059:-1|gene:AGAP003631	-2	Minus	1368	3e-58
contig05440	-	XP_001649992.1	lysosomal acid lipase, putative [Aedes aegypti]	2e-82	-	3-755:+3	PS00001:ASN_GLYCOSYLATION N-glycosylation site.|PS00005:PKC_PHOSPHO_SITE Protein kinase C phosphorylation site.|PS00006:CK2_PHOSPHO_SITE Casein kinase II phosphorylation site.|PS00008:MYRISTYL N-myristoylation site.	755	OG4_67208	3e-83	309	AGAP013368	|hypothetical protein|protein_coding|2R:32311564-32316382:- 1|gene:AGAP013368	3	Plus	1314	9e-61	EOG4GB5Q7	NULL
contig14684	GO:0005488	XP_001845020.1	conserved hypothetical protein [Culex quinquefasciatus]	0	-	1742-1975:+2	PS00001:ASN_GLYCOSYLATION N-glycosylation site.|PS00005:PKC_PHOSPHO_SITE Protein kinase C phosphorylation site.|PS00008:MYRISTYL N-myristoylation site.	3309	OG4_67199	0	1098	AGAP002655	|hypothetical protein|protein_coding|2R:25188318- 25195541:1|gene:AGAP002655	-1	Minus	5110	0	EOG4SQVBT	Q7QCJ3
contig13861	-	XP_001846969.1	conserved hypothetical protein [Culex quinquefasciatus]	5e-60	-	-	-	1525	OG4_67197	8e-61	236	AGAP008175	|hypothetical protein|protein_coding|3R:6385621- 6389769:1|gene:AGAP008175	-3	Minus	1627	4e-40	EOG412JP2	A0NF44
contig08083	-	XP_001662329.1	hypothetical protein AaeL_AAEL012229 [Aedes aegypti]	1e-81	-	124-606:+1	PS00005:PKC_PHOSPHO_SITE Protein kinase C phosphorylation site.|PS00007:TYR_PHOSPHO_SITE Tyrosine kinase phosphorylation site.|PS00028:ZINC_FINGER_C2H2_1 Zinc finger C2H2 type domain signature.	608	OG4_67196	2e-82	306	AGAP009069	|hypothetical protein|protein_coding|3R:25408581-25410248:- 1|gene:AGAP009069	1	Plus	1347	4e-26	EOG473N70	Q7PW72
contig20027	GO:0016787	XP_001662292.1	glutaminyl-peptide cyclotransferase [Aedes aegypti]	e-111	-	25-390:+1	PS00005:PKC_PHOSPHO_SITE Protein kinase C phosphorylation site.|PS00006:CK2_PHOSPHO_SITE Casein kinase II phosphorylation site.|PS00008:MYRISTYL N-myristoylation site.	1090	OG4_67193	5e-112	379	AGAP006610	|hypothetical protein|protein_coding|2L:34728084- 34730854:1|gene:AGAP006610	-3	Minus	1497	1e-114	EOG44QRGJ	Q7Q569
contig03700	GO:0046914,GO:0070011	XP_001861869.1	protease m1 zinc metalloprotease [Culex quinquefasciatus]	e-161	-	1-504:+1	PS00004:CAMP_PHOSPHO_SITE cAMP- and cGMP-dependent protein kinase phosphorylation site.|PS00006:CK2_PHOSPHO_SITE Casein kinase II phosphorylation site.	1027	OG4_67191	1e-161	570	AGAP000131	|hypothetical protein|protein_coding|X:2078637- 2083702:1|gene:AGAP000131	-2	Minus	3458	1e-145	EOG4280GP	Q7QES6
contig05629	GO:0070011,GO:0046914	XP_001861869.1	protease m1 zinc metalloprotease [Culex quinquefasciatus]	e-106	-	284-877:+2	PS00004:CAMP_PHOSPHO_SITE cAMP- and cGMP-dependent protein kinase phosphorylation site.|PS00006:CK2_PHOSPHO_SITE Casein kinase II phosphorylation site.|PS00007:TYR_PHOSPHO_SITE Tyrosine kinase phosphorylation site.|PS00008:MYRISTYL N-myristoylation site.	942	OG4_67191	5e-107	338	AGAP000131	|hypothetical protein|protein_coding|X:2078637- 2083702:1|gene:AGAP000131	2	Plus	3458	5e-99	EOG4280GP	Q7QES6
contig15664	GO:0046914,GO:0009612,GO:0070011	XP_001848001.1	protease m1 zinc metalloprotease [Culex quinquefasciatus]	e-160	-	1666-1962:+1	PS00006:CK2_PHOSPHO_SITE Casein kinase II phosphorylation site.|PS00342:MICROBODIES_CTER Microbodies C-terminal targeting signal.	1992	OG4_67190	3e-161	465	AGAP013001	|hypothetical protein|protein_coding|2R:42098339-42102400:- 1|gene:AGAP013001	-1	Minus	3416	3e-96	EOG498SFN	NULL
contig18566	-	XP_001848001.1	protease m1 zinc metalloprotease [Culex quinquefasciatus]	1e-21	-	1-156:+1	PS00005:PKC_PHOSPHO_SITE Protein kinase C phosphorylation site.|PS00006:CK2_PHOSPHO_SITE Casein kinase II phosphorylation site.	492	OG4_67190	2e-22	106
contig01617	GO:0046914,GO:0043231	XP_001842364.1	zinc finger protein 501 [Culex quinquefasciatus]	6e-42	par73_2	2-241:+2	PS00001:ASN_GLYCOSYLATION N-glycosylation site.|PS00005:PKC_PHOSPHO_SITE Protein kinase C phosphorylation site.|PS00006:CK2_PHOSPHO_SITE Casein kinase II phosphorylation site.|PS00008:MYRISTYL N-myristoylation site.	307	OG4_67185	8e-43	173	AGAP004634	|hypothetical protein|protein_coding|2R:58680053-58681621:- 1|gene:AGAP004634	-1	Minus	1440	2e-47	EOG4V15GJ	Q7Q7Q8
contig14553	GO:0046914,GO:0043231	XP_001842364.1	zinc finger protein 501 [Culex quinquefasciatus]	3e-82	-	124-330:+1	PS00005:PKC_PHOSPHO_SITE Protein kinase C phosphorylation site.|PS00006:CK2_PHOSPHO_SITE Casein kinase II phosphorylation site.|PS00007:TYR_PHOSPHO_SITE Tyrosine kinase phosphorylation site.	561	OG4_67185	5e-83	308	AGAP004634	|hypothetical protein|protein_coding|2R:58680053-58681621:- 1|gene:AGAP004634	-3	Minus	1440	2e-83	EOG4V15GJ	Q7Q7Q8
contig14554	GO:0046914,GO:0043231	XP_001842364.1	zinc finger protein 501 [Culex quinquefasciatus]	2e-42	par73_2	2-241:+2	PS00001:ASN_GLYCOSYLATION N-glycosylation site.|PS00005:PKC_PHOSPHO_SITE Protein kinase C phosphorylation site.|PS00008:MYRISTYL N-myristoylation site.	332	OG4_67185	2e-43	175	AGAP004634	|hypothetical protein|protein_coding|2R:58680053-58681621:- 1|gene:AGAP004634	-2	Minus	1440	2e-48	EOG4V15GJ	Q7Q7Q8
contig06444	-	XP_001662135.1	hypothetical protein AaeL_AAEL011998 [Aedes aegypti]	1e-93	-	64-852:+1	PS00004:CAMP_PHOSPHO_SITE cAMP- and cGMP-dependent protein kinase phosphorylation site.|PS00005:PKC_PHOSPHO_SITE Protein kinase C phosphorylation site.|PS00006:CK2_PHOSPHO_SITE Casein kinase II phosphorylation site.|PS00008:MYRISTYL N-myristoylation site.	854	OG4_67181	2e-94	347	AGAP012960	|hypothetical protein|protein_coding|2R:17433989- 17436100:1|gene:AGAP012960	1	Plus	2112	2e-88	EOG4280HR	NULL
contig08294	-	XP_001662105.1	elongase, putative [Aedes aegypti]	3e-97	-	630-746:+3	PS00001:ASN_GLYCOSYLATION N-glycosylation site.|PS00006:CK2_PHOSPHO_SITE Casein kinase II phosphorylation site.	1071	OG4_67177	1e-66	255	AGAP005512	|hypothetical protein|protein_coding|2L:16517508- 16518862:1|gene:AGAP005512	-2	Minus	1021	3e-72	EOG4D7WNV	Q7Q747
contig07730	-	XP_001662104.1	hypothetical protein AaeL_AAEL011946 [Aedes aegypti]	9e-44	-	36-488:+3	PS00001:ASN_GLYCOSYLATION N-glycosylation site.|PS00005:PKC_PHOSPHO_SITE Protein kinase C phosphorylation site.|PS00006:CK2_PHOSPHO_SITE Casein kinase II phosphorylation site.|PS00008:MYRISTYL N-myristoylation site.	489	OG4_67176	2e-44	179	AGAP003129	|hypothetical protein|protein_coding|2R:33004962-33006479:- 1|gene:AGAP003129	3	Plus	1406	8e-34	EOG41RNBB	A0NDC0
contig13487	GO:0044464,GO:0016747,GO:0006644	XP_001662024.1	1-acyl-sn-glycerol-3-phosphate acyltransferase [Aedes aegypti]	e-121	-	182-1015:+2	PS00004:CAMP_PHOSPHO_SITE cAMP- and cGMP-dependent protein kinase phosphorylation site.|PS00005:PKC_PHOSPHO_SITE Protein kinase C phosphorylation site.|PS00006:CK2_PHOSPHO_SITE Casein kinase II phosphorylation site.|PS00007:TYR_PHOSPHO_SITE Tyrosine kinase phosphorylation site.|PS00008:MYRISTYL N-myristoylation site.|PS00342:MICROBODIES_CTER Microbodies C-terminal targeting signal.	1396	OG4_67172	3e-122	441	AGAP009414	|hypothetical protein|protein_coding|3R:32357565- 32358835:1|gene:AGAP009414	2	Plus	961	1e-128	EOG4P2NJB	Q7QGA9
contig08920	GO:0008233	XP_001655764.1	serine-type enodpeptidase, putative [Aedes aegypti]	6e-79	-	265-561:+1	PS00001:ASN_GLYCOSYLATION N-glycosylation site.|PS00004:CAMP_PHOSPHO_SITE cAMP- and cGMP-dependent protein kinase phosphorylation site.|PS00005:PKC_PHOSPHO_SITE Protein kinase C phosphorylation site.|PS00006:CK2_PHOSPHO_SITE Casein kinase II phosphorylation site.|PS00008:MYRISTYL N-myristoylation site.	1143	OG4_67167	9e-80	299	AGAP009122	|hypothetical protein|protein_coding|3R:26188248-26195500:- 1|gene:AGAP009122	-1	Minus	851	4e-85	EOG4S1RQK	Q7PW16
contig17630	GO:0005488	XP_001842578.1	zinc finger protein 189 [Culex quinquefasciatus]	e-112	-	101-1306:+2	PS00001:ASN_GLYCOSYLATION N-glycosylation site.|PS00004:CAMP_PHOSPHO_SITE cAMP- and cGMP-dependent protein kinase phosphorylation site.|PS00005:PKC_PHOSPHO_SITE Protein kinase C phosphorylation site.|PS00006:CK2_PHOSPHO_SITE Casein kinase II phosphorylation site.|PS00008:MYRISTYL N-myristoylation site.|PS00009:AMIDATION Amidation site.|PS00028:ZINC_FINGER_C2H2_1 Zinc finger C2H2 type domain signa…	1308	OG4_67166	1e-112	409	AGAP009120	|hypothetical protein|protein_coding|3R:26182094-26183457:- 1|gene:AGAP009120	2	Plus	963	1e-109	EOG4W9GM0	Q7PW18
contig08124	-	XP_001864854.1	conserved hypothetical protein [Culex quinquefasciatus]	4e-59	-	17-271:+2	-	729	OG4_67164	7e-60	212	AGAP005468	|hypothetical protein|protein_coding|2L:15982108- 15984617:1|gene:AGAP005468	-3	Minus	1795	3e-61	EOG4TB2T6	A7UTP9
contig19383	-	XP_001661929.1	gonadotropin inducible transcription factor [Aedes aegypti]	3e-74	-	2-265:+2	PS00001:ASN_GLYCOSYLATION N-glycosylation site.|PS00005:PKC_PHOSPHO_SITE Protein kinase C phosphorylation site.|PS00008:MYRISTYL N-myristoylation site.	502	OG4_67158	4e-75	228	AGAP001132	|hypothetical protein|protein_coding|2R:552870-555099:1|gene:AGAP001132	-1	Minus	1962	2e-73	EOG4DJHCC	Q7PWZ3
contig00673	-	XP_001655654.1	hypothetical protein AaeL_AAEL011702 [Aedes aegypti]	4e-47	-	356-823:+2	PS00006:CK2_PHOSPHO_SITE Casein kinase II phosphorylation site.|PS00008:MYRISTYL N-myristoylation site.|PS00009:AMIDATION Amidation site.	1347	OG4_67151	7e-48	193	AGAP006765	|hypothetical protein|protein_coding|2L:38021560-38035016:- 1|gene:AGAP006765	2	Plus	750	1e-39	EOG45DV5W	Q7PT58
contig05109	GO:0019538,GO:0030246,GO:0004175	XP_001842116.1	serine protease [Culex quinquefasciatus]	9e-92	-	1-129:+1	PS00001:ASN_GLYCOSYLATION N-glycosylation site.|PS00005:PKC_PHOSPHO_SITE Protein kinase C phosphorylation site.|PS00006:CK2_PHOSPHO_SITE Casein kinase II phosphorylation site.	668	OG4_67150	1e-92	340	AGAP008558	|hypothetical protein|protein_coding|3R:12705686- 12708979:1|gene:AGAP008558	-3	Minus	1725	4e-38	EOG4W6MB7	Q7Q8L2
contig20348	GO:0017111,GO:0009888,GO:0023034,GO:0022604,GO:0007297,GO:0033554,GO:0032561,GO:0044464	XP_001851173.1	Cdc42 protein [Culex quinquefasciatus]	3e-30	-	94-405:+1	PS00001:ASN_GLYCOSYLATION N-glycosylation site.|PS00005:PKC_PHOSPHO_SITE Protein kinase C phosphorylation site.|PS00006:CK2_PHOSPHO_SITE Casein kinase II phosphorylation site.|PS00008:MYRISTYL N-myristoylation site.	520	OG4_67138	5e-31	135	AGAP006279	|hypothetical protein|protein_coding|2L:29397211- 29402190:1|gene:AGAP006279	-2	Minus	2036	3e-34	EOG4BK3M7	Q7Q5P9
contig01160	GO:0051234,GO:0044464	XP_001661663.1	hypothetical protein AaeL_AAEL011449 [Aedes aegypti]	e-157	-	729-1244:+3	PS00001:ASN_GLYCOSYLATION N-glycosylation site.|PS00004:CAMP_PHOSPHO_SITE cAMP- and cGMP-dependent protein kinase phosphorylation site.|PS00005:PKC_PHOSPHO_SITE Protein kinase C phosphorylation site.|PS00006:CK2_PHOSPHO_SITE Casein kinase II phosphorylation site.|PS00290:IG_MHC Immunoglobulins and major histocompatibility complex proteins signature.	1513	OG4_67134	7e-158	559	AGAP007354	|hypothetical protein|protein_coding|2L:46008938- 46011711:1|gene:AGAP007354	-1	Minus	1365	1e-137	EOG42V6Z2	Q7QJ85
contig04375	GO:0008233	XP_001661627.1	Trypsin, putative [Aedes aegypti]	e-129	-	23-1333:+2	PS00001:ASN_GLYCOSYLATION N-glycosylation site.|PS00005:PKC_PHOSPHO_SITE Protein kinase C phosphorylation site.|PS00006:CK2_PHOSPHO_SITE Casein kinase II phosphorylation site.|PS00007:TYR_PHOSPHO_SITE Tyrosine kinase phosphorylation site.|PS00008:MYRISTYL N-myristoylation site.|PS00135:TRYPSIN_SER Serine proteases, trypsin family, serine active site.	1335	OG4_67130	5e-130	466	AGAP007795	|hypothetical protein|protein_coding|3R:1068622- 1070745:1|gene:AGAP007795	2	Plus	1698	4e-90	EOG4MKKZ9	Q7PN20
contig01355	-	XP_001661618.1	hypothetical protein AaeL_AAEL011366 [Aedes aegypti]	1e-86	-	147-1532:+3	PS00001:ASN_GLYCOSYLATION N-glycosylation site.|PS00004:CAMP_PHOSPHO_SITE cAMP- and cGMP-dependent protein kinase phosphorylation site.|PS00005:PKC_PHOSPHO_SITE Protein kinase C phosphorylation site.|PS00006:CK2_PHOSPHO_SITE Casein kinase II phosphorylation site.|PS00008:MYRISTYL N-myristoylation site.	1534	OG4_67129	2e-87	325	AGAP000741	|hypothetical protein|protein_coding|X:13494764-13501501:- 1|gene:AGAP000741	3	Plus	3153	6e-39
contig10065	-	XP_001655298.1	zinc finger protein [Aedes aegypti]	e-118	-	477-893:+3	PS00005:PKC_PHOSPHO_SITE Protein kinase C phosphorylation site.|PS00006:CK2_PHOSPHO_SITE Casein kinase II phosphorylation site.|PS00008:MYRISTYL N-myristoylation site.	1017	OG4_67127	6e-119	429	AGAP005978	|hypothetical protein|protein_coding|2L:24431266-24443451:- 1|gene:AGAP005978	-2	Minus	1581	7e-41	EOG48932H	A7UTZ7
contig04662	-	XP_001846758.1	conserved hypothetical protein [Culex quinquefasciatus]	2e-61	-	97-477:+1	PS00005:PKC_PHOSPHO_SITE Protein kinase C phosphorylation site.|PS00006:CK2_PHOSPHO_SITE Casein kinase II phosphorylation site.|PS00008:MYRISTYL N-myristoylation site.	824	OG4_67124	4e-62	239	AGAP011615	|hypothetical protein|protein_coding|3L:29872175- 29872992:1|gene:AGAP011615	-3	Minus	818	1e-54	EOG4SXKW2	A7UVH8
contig05249	GO:0000278,GO:0006996,GO:0043232,GO:0000279,GO:0044446	XP_001655256.1	hypothetical protein AaeL_AAEL011321 [Aedes aegypti]	5e-64	-	421-537:+1	PS00004:CAMP_PHOSPHO_SITE cAMP- and cGMP-dependent protein kinase phosphorylation site.|PS00005:PKC_PHOSPHO_SITE Protein kinase C phosphorylation site.	716	OG4_67122	9e-65	248	AGAP011219	|hypothetical protein|protein_coding|3L:19474993-19476531:- 1|gene:AGAP011219	-1	Minus	1075	4e-20	EOG4W9GKV	Q7QHK0
contig08995	-	XP_001661583.1	zinc finger protein [Aedes aegypti]	0	-	1406-1750:+2	PS00001:ASN_GLYCOSYLATION N-glycosylation site.|PS00005:PKC_PHOSPHO_SITE Protein kinase C phosphorylation site.|PS00006:CK2_PHOSPHO_SITE Casein kinase II phosphorylation site.|PS00008:MYRISTYL N-myristoylation site.	2011	OG4_67121	0	785	AGAP011759	|hypothetical protein|protein_coding|3L:32964876-32969643:- 1|gene:AGAP011759	-2	Minus	2493	0	EOG4XGXF7	Q7PZ69
contig17540	-	XP_001661502.1	hypothetical protein AaeL_AAEL011232 [Aedes aegypti]	4e-63	-	850-1002:+1	PS00001:ASN_GLYCOSYLATION N-glycosylation site.|PS00005:PKC_PHOSPHO_SITE Protein kinase C phosphorylation site.	1384	OG4_67119	7e-64	246	AGAP010441	|hypothetical protein|protein_coding|3L:3633028-3635096:- 1|gene:AGAP010441	-3	Minus	715	2e-67	EOG4KD53N	Q5TUD5
contig20730	GO:0046914,GO:0019538,GO:0070011	XP_001863568.1	zinc metalloproteinase nas-14 [Culex quinquefasciatus]	8e-53	-	33-494:+3	PS00006:CK2_PHOSPHO_SITE Casein kinase II phosphorylation site.|PS00008:MYRISTYL N-myristoylation site.|PS00142:ZINC_PROTEASE Neutral zinc metallopeptidases, zinc-binding region signature.	496	OG4_67111	1e-53	209	AGAP008510	|hypothetical protein|protein_coding|3R:11453433-11464150:- 1|gene:AGAP008510	3	Plus	825	4e-14	EOG4D51F4	A0NF01
contig08646	-	XP_001655124.1	hypothetical protein AaeL_AAEL011125 [Aedes aegypti]	e-171	-	2-1321:+2	PS00001:ASN_GLYCOSYLATION N-glycosylation site.|PS00004:CAMP_PHOSPHO_SITE cAMP- and cGMP-dependent protein kinase phosphorylation site.|PS00005:PKC_PHOSPHO_SITE Protein kinase C phosphorylation site.|PS00006:CK2_PHOSPHO_SITE Casein kinase II phosphorylation site.|PS00007:TYR_PHOSPHO_SITE Tyrosine kinase phosphorylation site.|PS00008:MYRISTYL N-myristoylation site.	1448	OG4_67110	1e-171	604	AGAP013249	|hypothetical protein|protein_coding|2R:13963932-13969163:- 1|gene:AGAP013249	2	Plus	3315	1e-128	EOG466T36	NULL
contig06826	GO:0005488	XP_001846057.1	conserved hypothetical protein [Culex quinquefasciatus]	e-168	-	47-2002:+2	PS00001:ASN_GLYCOSYLATION N-glycosylation site.|PS00004:CAMP_PHOSPHO_SITE cAMP- and cGMP-dependent protein kinase phosphorylation site.|PS00005:PKC_PHOSPHO_SITE Protein kinase C phosphorylation site.|PS00006:CK2_PHOSPHO_SITE Casein kinase II phosphorylation site.|PS00008:MYRISTYL N-myristoylation site.|PS00009:AMIDATION Amidation site.|PS00028:ZINC_FINGER_C2H2_1 Zinc finger C2H2 type domain signa…	2004	OG4_67108	3e-169	597	AGAP010982	|hypothetical protein|protein_coding|3L:14466225- 14472749:1|gene:AGAP010982	2	Plus	1593	1e-121	EOG466T2T	Q7QH10
contig19225	-	XP_001866835.1	zinc finger protein 28 [Culex quinquefasciatus]	e-164	-	1703-1960:+2	PS00005:PKC_PHOSPHO_SITE Protein kinase C phosphorylation site.|PS00006:CK2_PHOSPHO_SITE Casein kinase II phosphorylation site.|PS00008:MYRISTYL N-myristoylation site.|PS00017:ATP_GTP_A ATP/GTP-binding site motif A (P-loop).	2032	OG4_67106	3e-165	584	AGAP008855	|hypothetical protein|protein_coding|3R:19490370- 19491173:1|gene:AGAP008855	-3	Minus	646	5e-82	EOG4QFTX8	Q7PWT8
contig01328	-	XP_001862455.1	conserved hypothetical protein [Culex quinquefasciatus]	3e-63	-	304-579:+1	PS00001:ASN_GLYCOSYLATION N-glycosylation site.|PS00004:CAMP_PHOSPHO_SITE cAMP- and cGMP-dependent protein kinase phosphorylation site.|PS00006:CK2_PHOSPHO_SITE Casein kinase II phosphorylation site.|PS00008:MYRISTYL N-myristoylation site.	694	OG4_67103	5e-64	245	AGAP010848	|hypothetical protein|protein_coding|3L:11966437- 11967393:1|gene:AGAP010848	-2	Minus	879	3e-58	EOG4X69RP	Q7QGP9
contig01499	GO:0044238,GO:0003824	XP_001661297.1	lipase [Aedes aegypti]	3e-56	-	372-590:+3	PS00001:ASN_GLYCOSYLATION N-glycosylation site.|PS00005:PKC_PHOSPHO_SITE Protein kinase C phosphorylation site.|PS00008:MYRISTYL N-myristoylation site.	603	OG4_67098	6e-57	221	AGAP000687	|hypothetical protein|protein_coding|X:12281540- 12300807:1|gene:AGAP000687	-3	Minus	1587	1e-61	EOG48CZB5	Q5TUM4
contig12178	-	XP_001661273.1	hypothetical protein AaeL_AAEL010994 [Aedes aegypti]	2e-16	-	76-309:+1	PS00005:PKC_PHOSPHO_SITE Protein kinase C phosphorylation site.|PS00006:CK2_PHOSPHO_SITE Casein kinase II phosphorylation site.	464	OG4_67096	3e-17	89	AGAP013153	|hypothetical protein|protein_coding|2R:40685112- 40685944:1|gene:AGAP013153	-3	Minus	795	3e-07	EOG45HQDG	NULL
contig12179	-	XP_001866033.1	conserved hypothetical protein [Culex quinquefasciatus]	3e-20	par161_2	65-193:+2	PS00006:CK2_PHOSPHO_SITE Casein kinase II phosphorylation site.	235	OG4_67096	4e-21	101	AGAP013153	|hypothetical protein|protein_coding|2R:40685112- 40685944:1|gene:AGAP013153	-1	Minus	795	8e-17	EOG45HQDG	NULL
contig12180	-	XP_001866033.1	conserved hypothetical protein [Culex quinquefasciatus]	3e-20	par161_2	65-193:+2	PS00006:CK2_PHOSPHO_SITE Casein kinase II phosphorylation site.	235	OG4_67096	4e-21	101	AGAP013153	|hypothetical protein|protein_coding|2R:40685112- 40685944:1|gene:AGAP013153	-1	Minus	795	8e-17	EOG45HQDG	NULL
contig10249	-	XP_001661197.1	hypothetical protein AaeL_AAEL010950 [Aedes aegypti]	6e-29	-	211-405:+1	PS00005:PKC_PHOSPHO_SITE Protein kinase C phosphorylation site.|PS00006:CK2_PHOSPHO_SITE Casein kinase II phosphorylation site.|PS00008:MYRISTYL N-myristoylation site.	510	OG4_67094	1e-29	130	AGAP002430	|adipokinetic hormone 2|protein_coding|2R:21260057-21261659:1|gene:AGAP002430	-2	Minus	717	2e-28
contig03099	GO:0046914	XP_001861809.1	conserved hypothetical protein [Culex quinquefasciatus]	4e-23	-	105-347:+3	PS00005:PKC_PHOSPHO_SITE Protein kinase C phosphorylation site.|PS00006:CK2_PHOSPHO_SITE Casein kinase II phosphorylation site.|PS00008:MYRISTYL N-myristoylation site.|PS00009:AMIDATION Amidation site.	489	OG4_67093	7e-24	111	AGAP011589	|hypothetical protein|protein_coding|3L:28452612- 28453393:1|gene:AGAP011589	-3	Minus	693	7e-22	EOG4KKWKM	Q5TVJ7
contig18467	-	XP_001661145.1	hypothetical protein AaeL_AAEL010909 [Aedes aegypti]	5e-21	-	3-248:+3	PS00004:CAMP_PHOSPHO_SITE cAMP- and cGMP-dependent protein kinase phosphorylation site.|PS00006:CK2_PHOSPHO_SITE Casein kinase II phosphorylation site.|PS00008:MYRISTYL N-myristoylation site.|PS00009:AMIDATION Amidation site.	524	OG4_67092	1e-21	104	AGAP011589	|hypothetical protein|protein_coding|3L:28452612- 28453393:1|gene:AGAP011589	-2	Minus	693	1e-11	EOG4KKWKM	Q5TVJ7
contig08389	GO:0005488	XP_001844113.1	conserved hypothetical protein [Culex quinquefasciatus]	2e-47	-	3-140:+3	-	473	OG4_67090	4e-48	191	AGAP001640	|hypothetical protein|protein_coding|2R:7252700-7256453:- 1|gene:AGAP001640	-1	Minus	3249	4e-13	EOG44J10H	A0NH13
contig10225	-	XP_001844113.1	conserved hypothetical protein [Culex quinquefasciatus]	2e-70	-	3-359:+3	PS00001:ASN_GLYCOSYLATION N-glycosylation site.|PS00005:PKC_PHOSPHO_SITE Protein kinase C phosphorylation site.|PS00007:TYR_PHOSPHO_SITE Tyrosine kinase phosphorylation site.|PS00008:MYRISTYL N-myristoylation site.	768	OG4_67090	4e-71	269
contig03515	-	XP_001655024.1	hypothetical protein AaeL_AAEL010887 [Aedes aegypti]	9e-67	-	200-526:+2	PS00001:ASN_GLYCOSYLATION N-glycosylation site.|PS00005:PKC_PHOSPHO_SITE Protein kinase C phosphorylation site.|PS00006:CK2_PHOSPHO_SITE Casein kinase II phosphorylation site.|PS00008:MYRISTYL N-myristoylation site.	528	OG4_67089	2e-67	256	AGAP001640	|hypothetical protein|protein_coding|2R:7252700-7256453:- 1|gene:AGAP001640	-3	Minus	3249	2e-46	EOG44J10H	A0NH13
contig18571	-	XP_001655024.1	hypothetical protein AaeL_AAEL010887 [Aedes aegypti]	8e-42	-	100-456:+1	PS00001:ASN_GLYCOSYLATION N-glycosylation site.|PS00005:PKC_PHOSPHO_SITE Protein kinase C phosphorylation site.|PS00006:CK2_PHOSPHO_SITE Casein kinase II phosphorylation site.|PS00008:MYRISTYL N-myristoylation site.	664	OG4_67089	1e-42	174	AGAP001640	|hypothetical protein|protein_coding|2R:7252700-7256453:- 1|gene:AGAP001640	-2	Minus	3249	2e-19	EOG44J10H	A0NH13
contig05356	GO:0031224,GO:0006810,GO:0022857	XP_001843486.1	sugar transporter [Culex quinquefasciatus]	5e-92	-	123-767:+3	PS00001:ASN_GLYCOSYLATION N-glycosylation site.|PS00005:PKC_PHOSPHO_SITE Protein kinase C phosphorylation site.|PS00006:CK2_PHOSPHO_SITE Casein kinase II phosphorylation site.|PS00008:MYRISTYL N-myristoylation site.|PS00009:AMIDATION Amidation site.|PS00217:SUGAR_TRANSPORT_2 Sugar transport proteins signature 2.	769	OG4_67086	8e-93	341	AGAP003020	|hypothetical protein|protein_coding|2R:31205281- 31207750:1|gene:AGAP003020	3	Plus	1782	1e-72
contig00359	-	XP_001664002.1	hypothetical protein AaeL_AAEL013813 [Aedes aegypti]	0	-	2-214:+2	PS00001:ASN_GLYCOSYLATION N-glycosylation site.|PS00008:MYRISTYL N-myristoylation site.	1811	OG4_67079	0	627	AGAP000826	|hypothetical protein|protein_coding|X:15348505- 15353183:1|gene:AGAP000826	-3	Minus	3101	7e-99	EOG4MW6N4	Q7PNK7
contig18233	-	XP_001661063.1	hypothetical protein AaeL_AAEL010733 [Aedes aegypti]	e-132	-	712-873:+1	PS00004:CAMP_PHOSPHO_SITE cAMP- and cGMP-dependent protein kinase phosphorylation site.|PS00005:PKC_PHOSPHO_SITE Protein kinase C phosphorylation site.|PS00007:TYR_PHOSPHO_SITE Tyrosine kinase phosphorylation site.	1136	OG4_67073	7e-133	449	AGAP009096	|hypothetical protein|protein_coding|3R:25578233- 25580290:1|gene:AGAP009096	-1	Minus	1478	1e-108	EOG4GMSD0	Q7PW43
contig10944	-	XP_001660999.1	hypothetical protein AaeL_AAEL010656 [Aedes aegypti]	0	-	127-1164:+1	PS00001:ASN_GLYCOSYLATION N-glycosylation site.|PS00005:PKC_PHOSPHO_SITE Protein kinase C phosphorylation site.|PS00006:CK2_PHOSPHO_SITE Casein kinase II phosphorylation site.|PS00008:MYRISTYL N-myristoylation site.|PS00029:LEUCINE_ZIPPER Leucine zipper pattern.	1273	OG4_67070	0	642	AGAP005496	|hypothetical protein|protein_coding|2L:16215221- 16217360:1|gene:AGAP005496	1	Plus	2043	1e-121	EOG4R229D	Q7Q757
contig08892	-	XP_001846001.1	rabaptin-5 [Culex quinquefasciatus]	6e-55	-	506-700:+2	PS00008:MYRISTYL N-myristoylation site.	986	OG4_67051	1e-55	219	AGAP004800	|hypothetical protein|protein_coding|2L:3729952-3733779:- 1|gene:AGAP004800	-1	Minus	2949	4e-40	EOG4VHHNM	A7UUY1
contig07232	-	XP_001660705.1	hypothetical protein AaeL_AAEL010268 [Aedes aegypti]	5e-70	-	81-503:+3	PS00006:CK2_PHOSPHO_SITE Casein kinase II phosphorylation site.|PS00008:MYRISTYL N-myristoylation site.	998	OG4_67032	8e-71	269	AGAP008112	|hypothetical protein|protein_coding|3R:5831347- 5833695:1|gene:AGAP008112	3	Plus	1804	5e-53
contig01324	-	XP_001870145.1	conserved hypothetical protein [Culex quinquefasciatus]	5e-12	-	521-832:+2	PS00001:ASN_GLYCOSYLATION N-glycosylation site.|PS00008:MYRISTYL N-myristoylation site.|PS00009:AMIDATION Amidation site.	850	OG4_67031	8e-13	76.3	AGAP008116	|hypothetical protein|protein_coding|3R:5871544- 5872482:1|gene:AGAP008116	-2	Minus	755	6e-13	EOG4V41RM	Q7Q3Z7
contig04739	-	XP_001660679.1	axonemal dynein intermediate chain [Aedes aegypti]	3e-29	-	332-586:+2	PS00001:ASN_GLYCOSYLATION N-glycosylation site.|PS00004:CAMP_PHOSPHO_SITE cAMP- and cGMP-dependent protein kinase phosphorylation site.|PS00005:PKC_PHOSPHO_SITE Protein kinase C phosphorylation site.|PS00006:CK2_PHOSPHO_SITE Casein kinase II phosphorylation site.	587	OG4_67028	5e-30	132	AGAP011540	|hypothetical protein|protein_coding|3L:26946995- 26950521:1|gene:AGAP011540	-1	Minus	1647	1e-21	EOG4P5HRF	Q7QGH3
contig19584	-	XP_001654290.1	hypothetical protein AaeL_AAEL010164 [Aedes aegypti]	5e-58	-	137-259:+2	-	480	OG4_67024	8e-59	227	AGAP003776	|hypothetical protein|protein_coding|2R:43153600- 43154491:1|gene:AGAP003776	-3	Minus	650	5e-52	EOG4GTHWC	Q7QFY6
contig17282	-	XP_001654287.1	hypothetical protein AaeL_AAEL010161 [Aedes aegypti]	2e-74	-	591-893:+3	PS00001:ASN_GLYCOSYLATION N-glycosylation site.|PS00005:PKC_PHOSPHO_SITE Protein kinase C phosphorylation site.|PS00006:CK2_PHOSPHO_SITE Casein kinase II phosphorylation site.|PS00294:PRENYLATION Prenyl group binding site (CAAX box).	2197	OG4_67023	4e-75	280	AGAP013256	|hypothetical protein|protein_coding|2R:43155719- 43157135:1|gene:AGAP013256	-3	Minus	914	5e-79	EOG4PZGQ1	NULL
contig04221	-	XP_001654292.1	hypothetical protein AaeL_AAEL010160 [Aedes aegypti]	1e-71	-	3-164:+3	PS00001:ASN_GLYCOSYLATION N-glycosylation site.|PS00004:CAMP_PHOSPHO_SITE cAMP- and cGMP-dependent protein kinase phosphorylation site.|PS00005:PKC_PHOSPHO_SITE Protein kinase C phosphorylation site.	528	OG4_67022	2e-72	272	AGAP003773	|hypothetical protein|protein_coding|2R:43149743- 43150647:1|gene:AGAP003773	-3	Minus	812	5e-51	EOG4FJ6S6	Q7QFY8
contig10476	-	XP_001660648.1	Pupal cuticle protein, putative [Aedes aegypti]	2e-32	-	157-519:+1	PS00005:PKC_PHOSPHO_SITE Protein kinase C phosphorylation site.|PS00006:CK2_PHOSPHO_SITE Casein kinase II phosphorylation site.|PS00008:MYRISTYL N-myristoylation site.	661	OG4_67016	3e-33	143	AGAP007042	|cuticular protein 62, RR-1 family|protein_coding|2L:41386757- 41387540:1|gene:AGAP007042	-3	Minus	701	4e-23
contig05990	-	XP_001863107.1	conserved hypothetical protein [Culex quinquefasciatus]	e-126	-	564-671:+3	PS00001:ASN_GLYCOSYLATION N-glycosylation site.	1327	OG4_67015	2e-127	437	AGAP007034	|hypothetical protein|protein_coding|2L:41262272-41263522:- 1|gene:AGAP007034	-3	Minus	1251	2e-92	EOG4C8685	A7URS5
contig11992	-	XP_001660651.1	hypothetical protein AaeL_AAEL010128 [Aedes aegypti]	e-118	-	59-1150:+2	PS00001:ASN_GLYCOSYLATION N-glycosylation site.|PS00005:PKC_PHOSPHO_SITE Protein kinase C phosphorylation site.|PS00006:CK2_PHOSPHO_SITE Casein kinase II phosphorylation site.|PS00008:MYRISTYL N-myristoylation site.	1150	OG4_67014	3e-119	430	AGAP007039	|hypothetical protein|protein_coding|2L:41292154- 41294040:1|gene:AGAP007039	2	Plus	1826	1e-60	EOG40RXXH	Q7PT66
contig03188	-	XP_001863105.1	membrane glycoprotein LIG-1 [Culex quinquefasciatus]	e-120	-	163-1098:+1	PS00001:ASN_GLYCOSYLATION N-glycosylation site.|PS00005:PKC_PHOSPHO_SITE Protein kinase C phosphorylation site.|PS00006:CK2_PHOSPHO_SITE Casein kinase II phosphorylation site.|PS00008:MYRISTYL N-myristoylation site.	1098	OG4_67012	6e-121	436	AGAP005693	|hypothetical protein|protein_coding|2L:18785249- 18788122:1|gene:AGAP005693	1	Plus	2634	2e-83	EOG44TMQS	A7UQZ2
contig18153	GO:0003824,GO:0008152	XP_001660615.1	oxidoreductase [Aedes aegypti]	e-119	-	485-889:+2	PS00001:ASN_GLYCOSYLATION N-glycosylation site.|PS00005:PKC_PHOSPHO_SITE Protein kinase C phosphorylation site.|PS00008:MYRISTYL N-myristoylation site.	889	OG4_67007	4e-120	432	AGAP005502	|hypothetical protein|protein_coding|2L:16247181- 16249286:1|gene:AGAP005502	-2	Minus	784	3e-80	EOG483BMV	A0NEE2
contig07558	GO:0046914	XP_001869495.1	conserved hypothetical protein [Culex quinquefasciatus]	4e-53	-	264-398:+3	PS00006:CK2_PHOSPHO_SITE Casein kinase II phosphorylation site.	445	OG4_67001	5e-54	211	AGAP009771	|hypothetical protein|protein_coding|3R:42775763-42776266:- 1|gene:AGAP009771	-3	Minus	504	1e-38	EOG4ZCRMX	Q7PM17
contig03073	-	XP_001660545.1	hypothetical protein AaeL_AAEL010015 [Aedes aegypti]	3e-90	-	593-865:+2	PS00005:PKC_PHOSPHO_SITE Protein kinase C phosphorylation site.|PS00006:CK2_PHOSPHO_SITE Casein kinase II phosphorylation site.	1276	OG4_66998	5e-91	337	AGAP002304	|hypothetical protein|protein_coding|2R:19047898- 19049612:1|gene:AGAP002304	-2	Minus	1626	1e-52	EOG4BVQB3	A7USW8
contig10564	-	XP_001660525.1	hypothetical protein AaeL_AAEL009975 [Aedes aegypti]	7e-66	-	1-477:+1	PS00001:ASN_GLYCOSYLATION N-glycosylation site.|PS00004:CAMP_PHOSPHO_SITE cAMP- and cGMP-dependent protein kinase phosphorylation site.|PS00006:CK2_PHOSPHO_SITE Casein kinase II phosphorylation site.|PS00008:MYRISTYL N-myristoylation site.	702	OG4_66993	1e-66	254	AGAP012312	|hypothetical protein|protein_coding|3L:40083849-40085088:- 1|gene:AGAP012312	-1	Minus	535	1e-37	EOG4QRFNC	A0NGV3
contig07838	-	XP_001846989.1	predicted protein [Culex quinquefasciatus]	7e-07	-	111-203:+3	PS00001:ASN_GLYCOSYLATION N-glycosylation site.|PS00004:CAMP_PHOSPHO_SITE cAMP- and cGMP-dependent protein kinase phosphorylation site.|PS00005:PKC_PHOSPHO_SITE Protein kinase C phosphorylation site.|PS00006:CK2_PHOSPHO_SITE Casein kinase II phosphorylation site.	204	OG4_66989	8e-08	57.4
contig06964	-	XP_001654125.1	zinc finger protein [Aedes aegypti]	e-136	-	426-536:+3	PS00005:PKC_PHOSPHO_SITE Protein kinase C phosphorylation site.|PS00006:CK2_PHOSPHO_SITE Casein kinase II phosphorylation site.	1010	OG4_66988	3e-137	489	AGAP004667	|hypothetical protein|protein_coding|2R:60770940-60780331:- 1|gene:AGAP004667	-1	Minus	2592	5e-85	EOG4BK3K1	Q7Q2D0
contig20338	-	XP_001842693.1	zinc finger protein Xfin [Culex quinquefasciatus]	1e-87	-	484-585:+1	-	784	OG4_66988	2e-88	327	AGAP004667	|hypothetical protein|protein_coding|2R:60770940-60780331:- 1|gene:AGAP004667	-1	Minus	2592	1e-104	EOG4BK3K1	Q7Q2D0
contig03034	-	XP_001863479.1	conserved hypothetical protein [Culex quinquefasciatus]	2e-71	-	554-865:+2	PS00005:PKC_PHOSPHO_SITE Protein kinase C phosphorylation site.|PS00006:CK2_PHOSPHO_SITE Casein kinase II phosphorylation site.|PS00008:MYRISTYL N-myristoylation site.	964	OG4_66986	2e-72	274	AGAP001197	|Galectin.|protein_coding|2R:1272611-1273259:1|gene:AGAP001197	-1	Minus	471	2e-58
contig04420	GO:0019538,GO:0004175	XP_001842378.1	clip-domain serine protease [Culex quinquefasciatus]	e-107	-	2-256:+2	PS00005:PKC_PHOSPHO_SITE Protein kinase C phosphorylation site.|PS00006:CK2_PHOSPHO_SITE Casein kinase II phosphorylation site.|PS00008:MYRISTYL N-myristoylation site.	1025	OG4_66974	3e-108	393	AGAP013117	|hypothetical protein|protein_coding|2R:58802087- 58803963:1|gene:AGAP013117	-2	Minus	1660	3e-69	EOG4D7WNZ	NULL
contig04009	-	XP_001654013.1	hypothetical protein AaeL_AAEL009697 [Aedes aegypti]	3e-24	-	60-170:+3	PS00005:PKC_PHOSPHO_SITE Protein kinase C phosphorylation site.	621	OG4_66971	5e-25	115	AGAP003433	|hypothetical protein|protein_coding|2R:37701743- 37702855:1|gene:AGAP003433	-3	Minus	966	1e-15	EOG4TTF1Q	Q5TU94
contig05705	GO:0003824,GO:0008152	XP_001653943.1	oxidoreductase [Aedes aegypti]	7e-72	-	134-376:+2	PS00005:PKC_PHOSPHO_SITE Protein kinase C phosphorylation site.	497	OG4_66969	1e-72	236	AGAP010311	|hypothetical protein|protein_coding|3L:119535-125410:- 1|gene:AGAP010311	-3	Minus	804	4e-77	EOG405QH2	Q7Q0J5
contig18945	-	XP_001844185.1	conserved hypothetical protein [Culex quinquefasciatus]	5e-22	-	159-524:+3	PS00005:PKC_PHOSPHO_SITE Protein kinase C phosphorylation site.|PS00006:CK2_PHOSPHO_SITE Casein kinase II phosphorylation site.|PS00008:MYRISTYL N-myristoylation site.|PS00141:ASP_PROTEASE Eukaryotic and viral aspartyl proteases active site.	811	OG4_66968	2e-22	97.4
contig17110	GO:0070011	XP_001653945.1	chymotrypsin, putative [Aedes aegypti]	2e-78	-	103-828:+1	PS00005:PKC_PHOSPHO_SITE Protein kinase C phosphorylation site.|PS00006:CK2_PHOSPHO_SITE Casein kinase II phosphorylation site.|PS00008:MYRISTYL N-myristoylation site.	1018	OG4_66967	3e-79	297	AGAP009828	|hypothetical protein|protein_coding|3R:43935598-43936724:- 1|gene:AGAP009828	1	Plus	1063	3e-50	EOG4866VX	Q7Q1E5
contig04480	-	XP_001864347.1	conserved hypothetical protein [Culex quinquefasciatus]	6e-18	-	213-386:+3	PS00005:PKC_PHOSPHO_SITE Protein kinase C phosphorylation site.|PS00006:CK2_PHOSPHO_SITE Casein kinase II phosphorylation site.	852	OG4_66962	1e-18	95.9
contig01867	GO:0008233,GO:0048102	XP_001653891.1	cathepsin b [Aedes aegypti]	e-140	-	793-957:+1	PS00001:ASN_GLYCOSYLATION N-glycosylation site.|PS00006:CK2_PHOSPHO_SITE Casein kinase II phosphorylation site.	1256	OG4_66960	5e-141	503	AGAP004534	|hypothetical protein|protein_coding|2R:57455807-57457106:- 1|gene:AGAP004534	-1	Minus	1300	1e-154	EOG4CRJG0	Q7Q9Y2
contig10488	-	XP_001653867.1	hypothetical protein AaeL_AAEL009611 [Aedes aegypti]	7e-35	-	139-378:+1	-	594	OG4_66955	1e-35	150	AGAP010033	|hypothetical protein|protein_coding|3R:48061954- 48063085:1|gene:AGAP010033	-3	Minus	906	3e-14	EOG4HHMJX	A7UV56
contig20053	-	XP_001865879.1	odorant-binding protein OBPjj83a [Culex quinquefasciatus]	2e-71	-	152-538:+2	PS00006:CK2_PHOSPHO_SITE Casein kinase II phosphorylation site.	538	OG4_66954	4e-72	271	AGAP002190	|odorant binding protein|protein_coding|2R:17333035- 17333892:1|gene:AGAP002190	2	Plus	858	2e-33
contig19165	GO:0006022,GO:0030247	XP_001842245.1	conserved hypothetical protein [Culex quinquefasciatus]	e-118	-	9-107:+3	PS00006:CK2_PHOSPHO_SITE Casein kinase II phosphorylation site.	1102	OG4_66952	6e-119	429	AGAP000988	|hypothetical protein|protein_coding|X:18937587-18938933:- 1|gene:AGAP000988	-1	Minus	891	1e-140	EOG4F7M20	Q7QHZ8
contig15909	-	XP_001660225.1	apolipoprotein D, putative [Aedes aegypti]	3e-63	-	1-141:+1	PS00001:ASN_GLYCOSYLATION N-glycosylation site.|PS00005:PKC_PHOSPHO_SITE Protein kinase C phosphorylation site.	929	OG4_66949	5e-64	246	AGAP002594	|hypothetical protein|protein_coding|2R:23681002- 23682727:1|gene:AGAP002594	-1	Minus	1310	5e-54	EOG4J3V0K	Q7QCE5
contig08074	GO:0008289	XP_001866791.1	conserved hypothetical protein [Culex quinquefasciatus]	2e-59	-	-	-	750	OG4_66948	4e-60	233	AGAP002592	|hypothetical protein|protein_coding|2R:23674824- 23677382:1|gene:AGAP002592	-2	Minus	958	3e-58	EOG4V9S7X	Q5TTV0
contig02625	GO:0051234,GO:0019840	XP_001866792.1	apolipoprotein D [Culex quinquefasciatus]	7e-79	-	217-411:+1	PS00005:PKC_PHOSPHO_SITE Protein kinase C phosphorylation site.|PS00006:CK2_PHOSPHO_SITE Casein kinase II phosphorylation site.|PS00008:MYRISTYL N-myristoylation site.	695	OG4_66946	1e-79	297	AGAP002593	|hypothetical protein|protein_coding|2R:23677600- 23678609:1|gene:AGAP002593	-1	Minus	772	7e-87	EOG4VQ85N	Q5TTV1
contig09960	-	XP_001867167.1	zinc finger protein [Culex quinquefasciatus]	3e-09	-	35-337:+2	PS00001:ASN_GLYCOSYLATION N-glycosylation site.|PS00005:PKC_PHOSPHO_SITE Protein kinase C phosphorylation site.|PS00006:CK2_PHOSPHO_SITE Casein kinase II phosphorylation site.|PS00008:MYRISTYL N-myristoylation site.	502	OG4_66945	6e-10	65.1
contig18424	-	XP_001660202.1	hypothetical protein AaeL_AAEL009541 [Aedes aegypti]	2e-51	-	257-766:+2	PS00004:CAMP_PHOSPHO_SITE cAMP- and cGMP-dependent protein kinase phosphorylation site.|PS00005:PKC_PHOSPHO_SITE Protein kinase C phosphorylation site.|PS00006:CK2_PHOSPHO_SITE Casein kinase II phosphorylation site.|PS00008:MYRISTYL N-myristoylation site.|PS00009:AMIDATION Amidation site.|PS00018:EF_HAND_1 EF-hand calcium-binding domain.	1019	OG4_66943	3e-52	207	AGAP012130	|allatotropin|protein_coding|3L:37957390-37957996:1|gene:AGAP012130	2	Plus	549	2e-40
contig02299	-	XP_001660201.1	hypothetical protein AaeL_AAEL009537 [Aedes aegypti]	e-143	-	526-876:+1	PS00005:PKC_PHOSPHO_SITE Protein kinase C phosphorylation site.|PS00008:MYRISTYL N-myristoylation site.	1260	OG4_66942	2e-144	514	AGAP012131	|hypothetical protein|protein_coding|3L:37960351- 37965533:1|gene:AGAP012131	-1	Minus	1437	1e-131	EOG40GB6Q	A0NGG3
contig02545	GO:0031224	XP_001660181.1	lumican, putative [Aedes aegypti]	e-121	-	147-1646:+3	PS00001:ASN_GLYCOSYLATION N-glycosylation site.|PS00004:CAMP_PHOSPHO_SITE cAMP- and cGMP-dependent protein kinase phosphorylation site.|PS00005:PKC_PHOSPHO_SITE Protein kinase C phosphorylation site.|PS00006:CK2_PHOSPHO_SITE Casein kinase II phosphorylation site.|PS00007:TYR_PHOSPHO_SITE Tyrosine kinase phosphorylation site.|PS00008:MYRISTYL N-myristoylation site.|PS00029:LEUCINE_ZIPPER Leucine z…	1646	OG4_66941	1e-121	439	AGAP005273	|hypothetical protein|protein_coding|2L:13513694- 13520289:1|gene:AGAP005273	3	Plus	4800	3e-19	EOG4GF1W0	Q7QI68
contig01590	GO:0005488	XP_001848156.1	conserved hypothetical protein [Culex quinquefasciatus]	7e-94	-	657-917:+3	PS00005:PKC_PHOSPHO_SITE Protein kinase C phosphorylation site.|PS00008:MYRISTYL N-myristoylation site.	1211	OG4_66939	1e-94	348	AGAP010593	|hypothetical protein|protein_coding|3L:6568940- 6569730:1|gene:AGAP010593	-2	Minus	717	7e-81	EOG463XV3	A7UTF3
contig19197	GO:0006909,GO:0006955,GO:0048102,GO:0044464	XP_001844489.1	croquemort [Culex quinquefasciatus]	6e-70	par362_2	1-210:+1	PS00001:ASN_GLYCOSYLATION N-glycosylation site.|PS00005:PKC_PHOSPHO_SITE Protein kinase C phosphorylation site.|PS00008:MYRISTYL N-myristoylation site.	631	OG4_66933	1e-70	267	AGAP010132	|Class B Scavenger Receptor (CD36 domain).|protein_coding|3R:49285621- 49287337:1|gene:AGAP010132	-3	Minus	1485	3e-54
contig19780	GO:0006909,GO:0002252,GO:0048102,GO:0044464	XP_001660043.1	cd36 antigen [Aedes aegypti]	2e-47	par362_2	488-517:+2	-	517	OG4_66933	2e-44	115	AGAP010132	|Class B Scavenger Receptor (CD36 domain).|protein_coding|3R:49285621- 49287337:1|gene:AGAP010132	-2	Minus	1485	5e-36
contig16073	-	XP_001845530.1	conserved hypothetical protein [Culex quinquefasciatus]	3e-43	-	811-1083:+1	PS00005:PKC_PHOSPHO_SITE Protein kinase C phosphorylation site.|PS00006:CK2_PHOSPHO_SITE Casein kinase II phosphorylation site.|PS00008:MYRISTYL N-myristoylation site.	1581	OG4_66930	4e-44	181	AGAP007184	|hypothetical protein|protein_coding|2L:44101034-44101495:- 1|gene:AGAP007184	-1	Minus	462	1e-29	EOG41RNBG	A0NBC8
contig09363	-	XP_001659883.1	hypothetical protein AaeL_AAEL009253 [Aedes aegypti]	2e-53	-	553-807:+1	PS00005:PKC_PHOSPHO_SITE Protein kinase C phosphorylation site.|PS00007:TYR_PHOSPHO_SITE Tyrosine kinase phosphorylation site.	1087	OG4_66917	3e-54	214
contig15008	GO:0005488	XP_001870645.1	conserved hypothetical protein [Culex quinquefasciatus]	6e-42	-	2-289:+2	PS00009:AMIDATION Amidation site.	291	OG4_66916	8e-43	173	AGAP012954	|hypothetical protein|protein_coding|X:792020-793596:- 1|gene:AGAP012954	3	Plus	516	1e-47	EOG4HQC16	NULL
contig00805	-	XP_001659802.1	hypothetical protein AaeL_AAEL009198 [Aedes aegypti]	1e-89	-	460-657:+1	PS00001:ASN_GLYCOSYLATION N-glycosylation site.|PS00005:PKC_PHOSPHO_SITE Protein kinase C phosphorylation site.|PS00006:CK2_PHOSPHO_SITE Casein kinase II phosphorylation site.|PS00008:MYRISTYL N-myristoylation site.	718	OG4_66913	2e-90	333	AGAP012382	|hypothetical protein|protein_coding|3L:41355324- 41357277:1|gene:AGAP012382	-3	Minus	1815	1e-75	EOG42FR04	Q7Q0C2
contig11034	-	XP_001659802.1	hypothetical protein AaeL_AAEL009198 [Aedes aegypti]	2e-83	-	147-311:+3	PS00005:PKC_PHOSPHO_SITE Protein kinase C phosphorylation site.|PS00008:MYRISTYL N-myristoylation site.	794	OG4_66913	4e-84	212	AGAP012381	|hypothetical protein|protein_coding|3L:41352098- 41354583:1|gene:AGAP012381	-2	Minus	1880	2e-63	EOG4QZ62F	Q7Q0C1
contig14197	-	XP_001659802.1	hypothetical protein AaeL_AAEL009198 [Aedes aegypti]	4e-85	par126_2	99-338:+3	PS00001:ASN_GLYCOSYLATION N-glycosylation site.|PS00005:PKC_PHOSPHO_SITE Protein kinase C phosphorylation site.|PS00008:MYRISTYL N-myristoylation site.	930	OG4_66913	6e-86	319	AGAP012381	|hypothetical protein|protein_coding|3L:41352098- 41354583:1|gene:AGAP012381	-3	Minus	1880	3e-53	EOG4QZ62F	Q7Q0C1
contig14198	-	XP_001659802.1	hypothetical protein AaeL_AAEL009198 [Aedes aegypti]	9e-82	par126_2	414-593:+3	PS00001:ASN_GLYCOSYLATION N-glycosylation site.|PS00005:PKC_PHOSPHO_SITE Protein kinase C phosphorylation site.|PS00006:CK2_PHOSPHO_SITE Casein kinase II phosphorylation site.|PS00008:MYRISTYL N-myristoylation site.	928	OG4_66913	1e-82	308	AGAP012381	|hypothetical protein|protein_coding|3L:41352098- 41354583:1|gene:AGAP012381	-1	Minus	1880	1e-53	EOG4QZ62F	Q7Q0C1
contig04696	-	XP_001659717.1	hypothetical protein AaeL_AAEL009098 [Aedes aegypti]	2e-33	-	996-1142:+3	PS00005:PKC_PHOSPHO_SITE Protein kinase C phosphorylation site.|PS00008:MYRISTYL N-myristoylation site.	1202	OG4_66904	3e-34	148	AGAP002938	|hypothetical protein|protein_coding|2R:29864224- 29865351:1|gene:AGAP002938	-1	Minus	1128	8e-19	EOG4QRFMV	A7USS2
contig04820	-	XP_310440.4	AGAP003875-PA [Anopheles gambiae str. PEST]	7e-54	-	437-646:+2	PS00008:MYRISTYL N-myristoylation site.	647	OG4_66903	1e-54	214	AGAP003875	|hypothetical protein|protein_coding|2R:44918572-44919063:- 1|gene:AGAP003875	-2	Minus	423	2e-67	EOG4CJT0S	Q7QFR8
contig10637	-	XP_001659716.1	hypothetical protein AaeL_AAEL009091 [Aedes aegypti]	e-102	-	709-852:+1	-	1300	OG4_66900	3e-103	377	AGAP002937	|hypothetical protein|protein_coding|2R:29855238-29856651:- 1|gene:AGAP002937	-1	Minus	1344	6e-56	EOG4HX3HF	Q5TU49
contig10996	-	AAV90687.1	putative 56 kDa salivary secreted protein [Aedes albopictus]	1e-44	-	267-413:+3	PS00001:ASN_GLYCOSYLATION N-glycosylation site.|PS00005:PKC_PHOSPHO_SITE Protein kinase C phosphorylation site.	453	OG4_66898	5e-45	181	AGAP005822	|hypothetical protein|protein_coding|2L:21865434- 21867120:1|gene:AGAP005822	-3	Minus	1687	7e-27	EOG40GB6W	Q7PIM5
contig00427	GO:0005488	XP_001866893.1	chaperone protein dnaJ [Culex quinquefasciatus]	1e-59	-	2-313:+2	PS00001:ASN_GLYCOSYLATION N-glycosylation site.|PS00004:CAMP_PHOSPHO_SITE cAMP- and cGMP-dependent protein kinase phosphorylation site.|PS00005:PKC_PHOSPHO_SITE Protein kinase C phosphorylation site.|PS00006:CK2_PHOSPHO_SITE Casein kinase II phosphorylation site.|PS00008:MYRISTYL N-myristoylation site.	689	OG4_66894	2e-60	233	AGAP005908	|hypothetical protein|protein_coding|2L:23603518- 23604729:1|gene:AGAP005908	-2	Minus	1212	1e-52	EOG4GB5P6	A7UTY2
contig20812	-	XP_001653629.1	hypothetical protein AaeL_AAEL008951 [Aedes aegypti]	3e-47	-	76-480:+1	PS00001:ASN_GLYCOSYLATION N-glycosylation site.|PS00005:PKC_PHOSPHO_SITE Protein kinase C phosphorylation site.|PS00006:CK2_PHOSPHO_SITE Casein kinase II phosphorylation site.|PS00008:MYRISTYL N-myristoylation site.	495	OG4_66890	5e-48	191	AGAP000926	|hypothetical protein|protein_coding|X:17445750-17471498:- 1|gene:AGAP000926	-3	Minus	7353	4e-08	EOG473N63	Q5TWC1
contig20813	-	XP_001653629.1	hypothetical protein AaeL_AAEL008951 [Aedes aegypti]	4e-51	-	21-533:+3	PS00001:ASN_GLYCOSYLATION N-glycosylation site.|PS00006:CK2_PHOSPHO_SITE Casein kinase II phosphorylation site.|PS00008:MYRISTYL N-myristoylation site.	535	OG4_66890	7e-52	204
contig16914	-	XP_001867875.1	conserved hypothetical protein [Culex quinquefasciatus]	2e-72	-	435-545:+3	PS00004:CAMP_PHOSPHO_SITE cAMP- and cGMP-dependent protein kinase phosphorylation site.|PS00008:MYRISTYL N-myristoylation site.	883	OG4_66889	2e-73	277	AGAP011604	|hypothetical protein|protein_coding|3L:29404478-29405218:- 1|gene:AGAP011604	-3	Minus	741	2e-38	EOG4WH73C	A7UVI0
contig15395	GO:0005249,GO:0031224,GO:0006873,GO:0030001	XP_001653528.1	inwardly rectifying k+ channel, putative [Aedes aegypti]	e-121	par125_3	495-623:+3	PS00001:ASN_GLYCOSYLATION N-glycosylation site.	932	OG4_66888	1e-121	437	AGAP001281	|hypothetical protein|protein_coding|2R:2268140- 2274752:1|gene:AGAP001281	-2	Minus	1862	1e-122	EOG4M0CHB	A7UVQ1
contig09150	-	XP_001862373.1	conserved hypothetical protein [Culex quinquefasciatus]	7e-25	-	1-150:+1	-	757	OG4_66883	1e-25	118	AGAP006463	|hypothetical protein|protein_coding|2L:32501415- 32506238:1|gene:AGAP006463	-3	Minus	2373	4e-32	EOG4PK0RM	Q7Q5F5
contig20250	-	XP_001653490.1	hypothetical protein AaeL_AAEL008870 [Aedes aegypti]	2e-79	-	220-453:+1	PS00001:ASN_GLYCOSYLATION N-glycosylation site.|PS00005:PKC_PHOSPHO_SITE Protein kinase C phosphorylation site.|PS00007:TYR_PHOSPHO_SITE Tyrosine kinase phosphorylation site.|PS00008:MYRISTYL N-myristoylation site.	824	OG4_66876	3e-80	300	AGAP011704	|hypothetical protein|protein_coding|3L:31688995-31689834:- 1|gene:AGAP011704	-3	Minus	840	1e-67	EOG4RXWG6	A7UVH1
contig12044	-	XP_001659569.1	hypothetical protein AaeL_AAEL008824 [Aedes aegypti]	5e-58	-	14-439:+2	PS00004:CAMP_PHOSPHO_SITE cAMP- and cGMP-dependent protein kinase phosphorylation site.|PS00006:CK2_PHOSPHO_SITE Casein kinase II phosphorylation site.|PS00008:MYRISTYL N-myristoylation site.	1349	OG4_66873	9e-59	229	AGAP006188	|hypothetical protein|protein_coding|2L:27935499-28136823:- 1|gene:AGAP006188	-1	Minus	4902	3e-28	EOG43J9KJ	A7UU47
contig04655	-	XP_001659510.1	hypothetical protein AaeL_AAEL008785 [Aedes aegypti]	6e-11	-	218-484:+2	PS00005:PKC_PHOSPHO_SITE Protein kinase C phosphorylation site.|PS00008:MYRISTYL N-myristoylation site.	763	OG4_66864	9e-12	72.4	AGAP003620	|hypothetical protein|protein_coding|2R:40588719- 40590121:1|gene:AGAP003620	-1	Minus	771	2e-33
contig08941	GO:0005488	XP_001659469.1	hypothetical protein AaeL_AAEL008761 [Aedes aegypti]	3e-80	-	404-505:+2	PS00005:PKC_PHOSPHO_SITE Protein kinase C phosphorylation site.|PS00008:MYRISTYL N-myristoylation site.	952	OG4_66863	5e-81	303	AGAP010319	|hypothetical protein|protein_coding|3L:643225-662178:- 1|gene:AGAP010319	-2	Minus	872	1e-40	EOG4JM65J	A7UUY9
contig01666	-	XP_001659459.1	hypothetical protein AaeL_AAEL008753 [Aedes aegypti]	2e-92	-	2-292:+2	PS00006:CK2_PHOSPHO_SITE Casein kinase II phosphorylation site.	683	OG4_66862	4e-93	342	AGAP012495	|hypothetical protein|protein_coding|UNKN:8191509- 8192279:1|gene:AGAP012495	-2	Minus	771	2e-77	EOG4MGQQD	Q5TVT6
contig13182	-	XP_001659430.1	hypothetical protein AaeL_AAEL008709 [Aedes aegypti]	9e-50	-	1-180:+1	PS00004:CAMP_PHOSPHO_SITE cAMP- and cGMP-dependent protein kinase phosphorylation site.|PS00005:PKC_PHOSPHO_SITE Protein kinase C phosphorylation site.|PS00008:MYRISTYL N-myristoylation site.	525	OG4_66861	2e-50	199	AGAP004008	|hypothetical protein|protein_coding|2R:47827809-47834768:- 1|gene:AGAP004008	-2	Minus	5814	7e-26	EOG49CNPR	A7UUZ7
contig18573	-	XP_001659431.1	hypothetical protein AaeL_AAEL008704 [Aedes aegypti]	2e-99	-	307-987:+1	PS00001:ASN_GLYCOSYLATION N-glycosylation site.|PS00004:CAMP_PHOSPHO_SITE cAMP- and cGMP-dependent protein kinase phosphorylation site.|PS00005:PKC_PHOSPHO_SITE Protein kinase C phosphorylation site.|PS00006:CK2_PHOSPHO_SITE Casein kinase II phosphorylation site.|PS00008:MYRISTYL N-myristoylation site.	1527	OG4_66859	3e-100	367	AGAP004008	|hypothetical protein|protein_coding|2R:47827809-47834768:- 1|gene:AGAP004008	2	Plus	5814	5e-61	EOG49CNPR	A7UUZ7
contig04626	GO:0008344,GO:0005874,GO:0007052,GO:0001700,GO:0048513,GO:0005819,GO:0015631	XP_001843350.1	microtubule-associated protein RP/EB family member 1 [Culex	4e-96	-	557-802:+2	PS00005:PKC_PHOSPHO_SITE Protein kinase C phosphorylation site.|PS00008:MYRISTYL N-myristoylation site.	921	OG4_66857	6e-97	293	AGAP005829	|hypothetical protein|protein_coding|2L:22088475- 22089755:1|gene:AGAP005829	-3	Minus	1124	8e-93	EOG4HMGSF	Q7PNM5
contig06934	GO:0031224,GO:0017111,GO:0032559,GO:0009850	XP_001653360.1	abc transporter [Aedes aegypti]	0	-	1124-1435:+2	PS00001:ASN_GLYCOSYLATION N-glycosylation site.|PS00005:PKC_PHOSPHO_SITE Protein kinase C phosphorylation site.|PS00008:MYRISTYL N-myristoylation site.	1618	OG4_66852	0	937	AGAP009850	|hypothetical protein|protein_coding|3R:44325650-44333909:- 1|gene:AGAP009850	-2	Minus	2116	1e-157	EOG4SF7MW	Q7Q1C5
contig04687	GO:0004553,GO:0006022,GO:0005488	XP_001848082.1	glycoprotein [Culex quinquefasciatus]	e-110	-	3-290:+3	PS00005:PKC_PHOSPHO_SITE Protein kinase C phosphorylation site.|PS00008:MYRISTYL N-myristoylation site.	1022	OG4_66846	8e-111	402	AGAP004831	|hypothetical protein|protein_coding|2L:4201432- 4202564:1|gene:AGAP004831	-1	Minus	765	7e-59	EOG40VT5W	A7UTD0
contig18173	-	XP_001653294.1	hypothetical protein AaeL_AAEL008561 [Aedes aegypti]	e-137	-	61-1080:+1	PS00001:ASN_GLYCOSYLATION N-glycosylation site.|PS00004:CAMP_PHOSPHO_SITE cAMP- and cGMP-dependent protein kinase phosphorylation site.|PS00005:PKC_PHOSPHO_SITE Protein kinase C phosphorylation site.|PS00006:CK2_PHOSPHO_SITE Casein kinase II phosphorylation site.|PS00008:MYRISTYL N-myristoylation site.	1156	OG4_66845	4e-138	493	AGAP006950	|hypothetical protein|protein_coding|2L:40212417- 40214323:1|gene:AGAP006950	1	Plus	1651	1e-137	EOG48933H	Q7QIM3
contig04932	GO:0046914,GO:0043231	XP_001659349.1	hypothetical protein AaeL_AAEL008555 [Aedes aegypti]	0	-	315-659:+3	PS00005:PKC_PHOSPHO_SITE Protein kinase C phosphorylation site.|PS00008:MYRISTYL N-myristoylation site.|PS00294:PRENYLATION Prenyl group binding site (CAAX box).	1326	OG4_66843	0	655	AGAP000196	|hypothetical protein|protein_coding|X:3211890- 3214319:1|gene:AGAP000196	-2	Minus	2142	7e-76	EOG4MPG5W	Q7QEX5
contig04142	-	XP_001842207.1	conserved hypothetical protein [Culex quinquefasciatus]	5e-64	-	573-749:+3	PS00004:CAMP_PHOSPHO_SITE cAMP- and cGMP-dependent protein kinase phosphorylation site.|PS00005:PKC_PHOSPHO_SITE Protein kinase C phosphorylation site.	957	OG4_66837	8e-65	249	AGAP008924	|hypothetical protein|protein_coding|3R:21046557- 21047411:1|gene:AGAP008924	-2	Minus	855	3e-34	EOG412JP9	A7UV89
contig06200	-	XP_320379.3	AGAP012152-PA [Anopheles gambiae str. PEST]	1e-34	-	3-182:+3	PS00001:ASN_GLYCOSYLATION N-glycosylation site.|PS00005:PKC_PHOSPHO_SITE Protein kinase C phosphorylation site.|PS00006:CK2_PHOSPHO_SITE Casein kinase II phosphorylation site.|PS00008:MYRISTYL N-myristoylation site.	494	OG4_66835	2e-35	149	AGAP012152	|hypothetical protein|protein_coding|3L:38083918- 38085832:1|gene:AGAP012152	-2	Minus	1594	2e-44	EOG41G1MB	Q7PZY7
contig03075	-	-	-	-	-	1-1188:+1	PS00001:ASN_GLYCOSYLATION N-glycosylation site.|PS00004:CAMP_PHOSPHO_SITE cAMP- and cGMP-dependent protein kinase phosphorylation site.|PS00005:PKC_PHOSPHO_SITE Protein kinase C phosphorylation site.|PS00006:CK2_PHOSPHO_SITE Casein kinase II phosphorylation site.|PS00007:TYR_PHOSPHO_SITE Tyrosine kinase phosphorylation site.|PS00009:AMIDATION Amidation site.|PS00016:RGD Cell attachment sequence.	1516	OG4_66833	2e-06	56.2
contig09749	-	XP_001851816.1	conserved hypothetical protein [Culex quinquefasciatus]	4e-81	-	333-434:+3	PS00005:PKC_PHOSPHO_SITE Protein kinase C phosphorylation site.	1009	OG4_66830	6e-82	306	AGAP012159	|hypothetical protein|protein_coding|3L:38122357- 38123187:1|gene:AGAP012159	-1	Minus	741	5e-63	EOG4M37RQ	A7UVD8
contig02355	-	XP_001851191.1	conserved hypothetical protein [Culex quinquefasciatus]	2e-46	-	1-228:+1	PS00001:ASN_GLYCOSYLATION N-glycosylation site.|PS00004:CAMP_PHOSPHO_SITE cAMP- and cGMP-dependent protein kinase phosphorylation site.|PS00005:PKC_PHOSPHO_SITE Protein kinase C phosphorylation site.|PS00006:CK2_PHOSPHO_SITE Casein kinase II phosphorylation site.|PS00008:MYRISTYL N-myristoylation site.	492	OG4_66826	3e-47	188	AGAP013024	|hypothetical protein|protein_coding|X:19090444- 19091082:1|gene:AGAP013024	-1	Minus	639	7e-23	EOG4K3JCP	NULL
contig15011	-	XP_001659107.1	pupal cuticle protein 78E, putative [Aedes aegypti]	4e-57	-	674-859:+2	PS00008:MYRISTYL N-myristoylation site.	1086	OG4_66825	7e-58	226	AGAP005459	|cuticular protein 16, RR-1 family|protein_coding|2L:15797627- 15801993:1|gene:AGAP005459	3	Plus	1189	1e-70
contig00868	-	XP_001659105.1	Pupal cuticle protein, putative [Aedes aegypti]	4e-55	-	1-237:+1	PS00005:PKC_PHOSPHO_SITE Protein kinase C phosphorylation site.|PS00008:MYRISTYL N-myristoylation site.	693	OG4_66823	7e-56	218	AGAP005456	|cuticular protein 15, RR-1 family|protein_coding|2L:15758476- 15760047:1|gene:AGAP005456	-2	Minus	914	9e-67
contig20528	GO:0046914,GO:0019538,GO:0070011	XP_001848472.1	zinc metalloproteinase nas-7 [Culex quinquefasciatus]	1e-70	par274_2	58-360:+1	PS00005:PKC_PHOSPHO_SITE Protein kinase C phosphorylation site.|PS00006:CK2_PHOSPHO_SITE Casein kinase II phosphorylation site.|PS00008:MYRISTYL N-myristoylation site.	516	OG4_66818	1e-71	224	AGAP001932	|hypothetical protein|protein_coding|2R:12406770- 12407785:1|gene:AGAP001932	-1	Minus	869	1e-53	EOG4X3FHB	Q7PYG7
contig10744	-	XP_001659034.1	hypothetical protein AaeL_AAEL008210 [Aedes aegypti]	2e-72	-	2-769:+2	PS00001:ASN_GLYCOSYLATION N-glycosylation site.|PS00004:CAMP_PHOSPHO_SITE cAMP- and cGMP-dependent protein kinase phosphorylation site.|PS00005:PKC_PHOSPHO_SITE Protein kinase C phosphorylation site.|PS00007:TYR_PHOSPHO_SITE Tyrosine kinase phosphorylation site.|PS00008:MYRISTYL N-myristoylation site.	771	OG4_66815	3e-73	276	AGAP007257	|hypothetical protein|protein_coding|2L:44735553-44752119:- 1|gene:AGAP007257	2	Plus	1386	1e-37	EOG459ZXX	A7URI7
contig14002	-	XP_001659034.1	hypothetical protein AaeL_AAEL008210 [Aedes aegypti]	2e-34	-	75-326:+3	PS00001:ASN_GLYCOSYLATION N-glycosylation site.|PS00005:PKC_PHOSPHO_SITE Protein kinase C phosphorylation site.|PS00006:CK2_PHOSPHO_SITE Casein kinase II phosphorylation site.	1150	OG4_66815	3e-35	151
contig08650	-	XP_001843383.1	conserved hypothetical protein [Culex quinquefasciatus]	e-100	-	3-167:+3	-	1157	OG4_66814	7e-101	369	AGAP000160	|hypothetical protein|protein_coding|X:2807352-2809033:- 1|gene:AGAP000160	-3	Minus	849	2e-84	EOG4TX984	Q5TV51
contig17237	-	XP_315748.2	AGAP005733-PA [Anopheles gambiae str. PEST]	5e-39	-	450-719:+3	PS00001:ASN_GLYCOSYLATION N-glycosylation site.|PS00005:PKC_PHOSPHO_SITE Protein kinase C phosphorylation site.|PS00006:CK2_PHOSPHO_SITE Casein kinase II phosphorylation site.	737	OG4_66810	8e-40	165	AGAP005733	|hypothetical protein|protein_coding|2L:19929849-19931010:- 1|gene:AGAP005733	-2	Minus	994	3e-45	EOG4612MR	Q7Q6P9
contig16721	GO:0003723,GO:0043234,GO:0016604,GO:0006355,GO:0016251,GO:0031124,GO:0007399	XP_001658986.1	hypothetical protein AaeL_AAEL008164 [Aedes aegypti]	0	par222_3	1285-1509:+1	PS00004:CAMP_PHOSPHO_SITE cAMP- and cGMP-dependent protein kinase phosphorylation site.|PS00005:PKC_PHOSPHO_SITE Protein kinase C phosphorylation site.	1655	OG4_66809	0	666	AGAP001883	|hypothetical protein|protein_coding|2R:11855014- 11857698:1|gene:AGAP001883	-3	Minus	1425	0	EOG4S7H5M	Q7PYD4
contig08637	-	XP_001653094.1	trypsin-alpha, putative [Aedes aegypti]	9e-38	-	32-547:+2	PS00001:ASN_GLYCOSYLATION N-glycosylation site.|PS00004:CAMP_PHOSPHO_SITE cAMP- and cGMP-dependent protein kinase phosphorylation site.|PS00005:PKC_PHOSPHO_SITE Protein kinase C phosphorylation site.|PS00006:CK2_PHOSPHO_SITE Casein kinase II phosphorylation site.|PS00008:MYRISTYL N-myristoylation site.	548	OG4_66804	2e-38	160	AGAP011920	|hypothetical protein|protein_coding|3L:35135457-35136149:- 1|gene:AGAP011920	2	Plus	509	4e-12
contig01055	-	XP_001849289.1	conserved hypothetical protein [Culex quinquefasciatus]	0	-	197-1651:+2	PS00001:ASN_GLYCOSYLATION N-glycosylation site.|PS00004:CAMP_PHOSPHO_SITE cAMP- and cGMP-dependent protein kinase phosphorylation site.|PS00005:PKC_PHOSPHO_SITE Protein kinase C phosphorylation site.|PS00006:CK2_PHOSPHO_SITE Casein kinase II phosphorylation site.|PS00007:TYR_PHOSPHO_SITE Tyrosine kinase phosphorylation site.|PS00008:MYRISTYL N-myristoylation site.	1935	OG4_66799	0	753	AGAP001343	|hypothetical protein|protein_coding|2R:3331998-3345232:- 1|gene:AGAP001343	2	Plus	2194	0	EOG4VX0MR	Q7PXC9
contig01350	-	ACS37245.1	fatty acyl CoA elongase [Aedes albopictus]	6e-10	-	-	-	84	OG4_66793	8e-11	67.4	AGAP004373	|hypothetical protein|protein_coding|2R:55444389- 55461284:1|gene:AGAP004373	-1	Minus	1462	4e-16	EOG4DBRWC	Q7QA85
contig08738	-	Q1HRV8.2	ELVL1_AEDAE RecName: Full=Elongation of very long chain fatty acids protein	5e-93	par58_6	1493-1840:+2	PS00004:CAMP_PHOSPHO_SITE cAMP- and cGMP-dependent protein kinase phosphorylation site.|PS00008:MYRISTYL N-myristoylation site.	2125	OG4_66793	8e-94	347	AGAP004373	|hypothetical protein|protein_coding|2R:55444389- 55461284:1|gene:AGAP004373	-1	Minus	1459	5e-96	EOG4DBRWC	Q7QA85
contig05738	GO:0070011	XP_001658786.1	serine protease [Aedes aegypti]	3e-60	-	172-321:+1	-	491	OG4_66792	5e-61	234	AGAP011427	|hypothetical protein|protein_coding|3L:24494750- 24549657:1|gene:AGAP011427	-3	Minus	2604	1e-33	EOG46M918	Q7Q309
contig07570	GO:0051234,GO:0044464	XP_001658803.1	hypothetical protein AaeL_AAEL008001 [Aedes aegypti]	e-153	-	360-638:+3	PS00005:PKC_PHOSPHO_SITE Protein kinase C phosphorylation site.|PS00006:CK2_PHOSPHO_SITE Casein kinase II phosphorylation site.|PS00008:MYRISTYL N-myristoylation site.	1736	OG4_66791	2e-154	548	AGAP007357	|hypothetical protein|protein_coding|2L:46022064- 46028811:1|gene:AGAP007357	-1	Minus	1234	1e-157	EOG4NVX28	Q7QJ87
contig18421	-	XP_001658678.1	hypothetical protein AaeL_AAEL007834 [Aedes aegypti]	1e-92	-	99-1409:+3	PS00001:ASN_GLYCOSYLATION N-glycosylation site.|PS00005:PKC_PHOSPHO_SITE Protein kinase C phosphorylation site.|PS00006:CK2_PHOSPHO_SITE Casein kinase II phosphorylation site.|PS00008:MYRISTYL N-myristoylation site.|PS00017:ATP_GTP_A ATP/GTP-binding site motif A (P-loop).	1808	OG4_66777	2e-93	345	AGAP004674	|hypothetical protein|protein_coding|2R:61303692-61306248:- 1|gene:AGAP004674	3	Plus	1139	1e-102	EOG4D51DP	Q5BN34
contig09156	-	XP_001658669.1	hypothetical protein AaeL_AAEL007791 [Aedes aegypti]	6e-41	-	337-786:+1	PS00001:ASN_GLYCOSYLATION N-glycosylation site.|PS00005:PKC_PHOSPHO_SITE Protein kinase C phosphorylation site.|PS00006:CK2_PHOSPHO_SITE Casein kinase II phosphorylation site.|PS00008:MYRISTYL N-myristoylation site.	787	OG4_66774	9e-42	172	AGAP013171	|hypothetical protein|protein_coding|2R:18924262-18926810:- 1|gene:AGAP013171	1	Plus	2145	3e-13	EOG4X9613	NULL
contig15494	-	XP_001658621.1	hypothetical protein AaeL_AAEL007755 [Aedes aegypti]	e-158	-	1235-1405:+2	PS00001:ASN_GLYCOSYLATION N-glycosylation site.|PS00005:PKC_PHOSPHO_SITE Protein kinase C phosphorylation site.|PS00006:CK2_PHOSPHO_SITE Casein kinase II phosphorylation site.	1741	OG4_66772	4e-158	457
contig11181	-	XP_001658593.1	hypothetical protein AaeL_AAEL007680 [Aedes aegypti]	1e-86	-	274-474:+1	PS00001:ASN_GLYCOSYLATION N-glycosylation site.|PS00005:PKC_PHOSPHO_SITE Protein kinase C phosphorylation site.|PS00006:CK2_PHOSPHO_SITE Casein kinase II phosphorylation site.	769	OG4_66768	2e-87	323	AGAP010032	|hypothetical protein|protein_coding|3R:48059601-48060918:- 1|gene:AGAP010032	-2	Minus	1143	5e-43	EOG4BVQBF	A0NFZ1
contig02848	GO:0046914,GO:0043231	XP_001658563.1	hypothetical protein AaeL_AAEL007654 [Aedes aegypti]	e-163	-	568-804:+1	PS00005:PKC_PHOSPHO_SITE Protein kinase C phosphorylation site.	1159	OG4_66767	1e-163	578	AGAP005978	|hypothetical protein|protein_coding|2L:24435317-24443506:- 1|gene:AGAP005978	-2	Minus	1268	7e-41	EOG48932H	A7UTZ7
contig04887	-	XP_001660936.1	hypothetical protein AaeL_AAEL010614 [Aedes aegypti]	7e-58	-	155-520:+2	PS00001:ASN_GLYCOSYLATION N-glycosylation site.|PS00005:PKC_PHOSPHO_SITE Protein kinase C phosphorylation site.|PS00006:CK2_PHOSPHO_SITE Casein kinase II phosphorylation site.|PS00008:MYRISTYL N-myristoylation site.	520	OG4_66761	1e-58	226	AGAP001009	|hypothetical protein|protein_coding|X:19113598-19115474:- 1|gene:AGAP001009	2	Plus	1631	3e-48	EOG4XGXH4	Q5TW97
contig17887	-	XP_001850151.1	conserved hypothetical protein [Culex quinquefasciatus]	2e-14	-	1-198:+1	PS00008:MYRISTYL N-myristoylation site.	200	OG4_66761	2e-15	82.4	AGAP001009	|hypothetical protein|protein_coding|X:19113598-19115474:- 1|gene:AGAP001009	1	Plus	1631	2e-10	EOG4XGXH4	Q5TW97
contig04030	GO:0010468,GO:0006350	XP_001658480.1	hypothetical protein AaeL_AAEL007595 [Aedes aegypti]	e-118	-	378-782:+3	PS00005:PKC_PHOSPHO_SITE Protein kinase C phosphorylation site.|PS00008:MYRISTYL N-myristoylation site.	1099	OG4_66758	1e-118	428	AGAP004319	|hypothetical protein|protein_coding|2R:54416136- 54417817:1|gene:AGAP004319	-1	Minus	1535	2e-31	EOG46HDSD	Q7QAB9
contig14063	GO:0004619	XP_001652800.1	phosphoglycerate mutase [Aedes aegypti]	e-101	-	361-645:+1	PS00001:ASN_GLYCOSYLATION N-glycosylation site.|PS00005:PKC_PHOSPHO_SITE Protein kinase C phosphorylation site.	708	OG4_66745	2e-102	373	AGAP004399	|hypothetical protein|protein_coding|2R:55667156-55669473:- 1|gene:AGAP004399	-2	Minus	1238	1e-118	EOG48CZB7	Q5TSZ5
contig03058	GO:0015837,GO:0031224	XP_001658368.1	amino acid transporter [Aedes aegypti]	e-175	par350_3	978-1163:+3	PS00005:PKC_PHOSPHO_SITE Protein kinase C phosphorylation site.	1302	OG4_66743	5e-176	619	AGAP000473	|hypothetical protein|protein_coding|X:8188246-8190883:- 1|gene:AGAP000473	-3	Minus	1897	1e-171	EOG49KD7K	Q7QFG5
contig04832	-	XP_001847151.1	conserved hypothetical protein [Culex quinquefasciatus]	e-165	-	93-350:+3	PS00001:ASN_GLYCOSYLATION N-glycosylation site.|PS00006:CK2_PHOSPHO_SITE Casein kinase II phosphorylation site.	1555	OG4_66735	8e-166	318	AGAP012337	|hypothetical protein|protein_coding|3L:40746746-40748425:- 1|gene:AGAP012337	-2	Minus	1344	1e-140	EOG495X7J	Q5TN73
contig00775	-	XP_001658261.1	hypothetical protein AaeL_AAEL007238 [Aedes aegypti]	4e-40	-	-	-	523	OG4_66723	7e-41	167	AGAP009605	|hypothetical protein|protein_coding|3R:36977688- 36978778:1|gene:AGAP009605	-3	Minus	972	9e-38	EOG4C869K	A0NFS8
contig02022	-	XP_001861327.1	conserved hypothetical protein [Culex quinquefasciatus]	0	-	269-1240:+2	PS00001:ASN_GLYCOSYLATION N-glycosylation site.|PS00004:CAMP_PHOSPHO_SITE cAMP- and cGMP-dependent protein kinase phosphorylation site.|PS00005:PKC_PHOSPHO_SITE Protein kinase C phosphorylation site.|PS00006:CK2_PHOSPHO_SITE Casein kinase II phosphorylation site.|PS00008:MYRISTYL N-myristoylation site.	1324	OG4_66722	0	776	AGAP005984	|hypothetical protein|protein_coding|2L:24519857- 24525656:1|gene:AGAP005984	2	Plus	1868	0	EOG4J0ZQC	Q5TR92
contig15933	-	XP_001658157.1	hypothetical protein AaeL_AAEL007134 [Aedes aegypti]	e-108	-	972-1055:+3	PS00005:PKC_PHOSPHO_SITE Protein kinase C phosphorylation site.|PS00006:CK2_PHOSPHO_SITE Casein kinase II phosphorylation site.	1057	OG4_66713	5e-109	396	AGAP002012	|hypothetical protein|protein_coding|2R:13898544- 13921949:1|gene:AGAP002012	-1	Minus	1994	2e-92	EOG40P2Q0	Q7PL00
contig03503	GO:0006810,GO:0016020	XP_001850643.1	sugar transporter [Culex quinquefasciatus]	e-107	-	549-788:+3	PS00001:ASN_GLYCOSYLATION N-glycosylation site.|PS00005:PKC_PHOSPHO_SITE Protein kinase C phosphorylation site.	894	OG4_66712	2e-108	394	AGAP007752	|hypothetical protein|protein_coding|3R:265128-267074:- 1|gene:AGAP007752	-3	Minus	1547	1e-103	EOG4QZ62M	Q7Q380
contig06625	-	XP_001652533.1	hypothetical protein AaeL_AAEL007048 [Aedes aegypti]	4e-69	-	620-832:+2	PS00001:ASN_GLYCOSYLATION N-glycosylation site.|PS00008:MYRISTYL N-myristoylation site.	1022	OG4_66705	7e-70	266
contig07247	GO:0008152,GO:0005506,GO:0003824	XP_001652488.1	cytochrome P450 [Aedes aegypti]	e-164	-	46-1248:+1	PS00001:ASN_GLYCOSYLATION N-glycosylation site.|PS00005:PKC_PHOSPHO_SITE Protein kinase C phosphorylation site.|PS00006:CK2_PHOSPHO_SITE Casein kinase II phosphorylation site.|PS00008:MYRISTYL N-myristoylation site.|PS00009:AMIDATION Amidation site.	1249	OG4_66703	2e-165	583	AGAP013511	|hypothetical protein|protein_coding|2R:36318188- 36325675:1|gene:AGAP013511	1	Plus	2387	1e-144	EOG476HFN	NULL
contig10758	GO:0019538,GO:0004175	XP_321098.4	AGAP001964-PA [Anopheles gambiae str. PEST]	e-141	-	32-1030:+2	PS00001:ASN_GLYCOSYLATION N-glycosylation site.|PS00005:PKC_PHOSPHO_SITE Protein kinase C phosphorylation site.|PS00006:CK2_PHOSPHO_SITE Casein kinase II phosphorylation site.|PS00008:MYRISTYL N-myristoylation site.|PS00032:ANTENNAPEDIA 'Homeobox' antennapedia-type protein signature.	1044	OG4_66702	7e-142	505	AGAP001964	|hypothetical protein|protein_coding|2R:12971258- 12973402:1|gene:AGAP001964	2	Plus	1282	1e-177	EOG4X9603	Q7PYJ0
contig02780	-	XP_001652453.1	hypothetical protein AaeL_AAEL006983 [Aedes aegypti]	1e-85	-	210-365:+3	PS00005:PKC_PHOSPHO_SITE Protein kinase C phosphorylation site.|PS00006:CK2_PHOSPHO_SITE Casein kinase II phosphorylation site.|PS00008:MYRISTYL N-myristoylation site.	1013	OG4_66701	2e-86	321	AGAP009108	|hypothetical protein|protein_coding|3R:25653379-25654425:- 1|gene:AGAP009108	-2	Minus	891	1e-50	EOG49S4PJ	Q7PW31
contig14503	-	XP_001845174.1	conserved hypothetical protein [Culex quinquefasciatus]	e-103	-	475-810:+1	PS00001:ASN_GLYCOSYLATION N-glycosylation site.|PS00006:CK2_PHOSPHO_SITE Casein kinase II phosphorylation site.|PS00008:MYRISTYL N-myristoylation site.	890	OG4_66697	2e-104	380	AGAP009106	|hypothetical protein|protein_coding|3R:25648274- 25649424:1|gene:AGAP009106	-3	Minus	1030	4e-70	EOG4D7WNT	A7UV72
contig07149	-	XP_001845467.1	conserved hypothetical protein [Culex quinquefasciatus]	9e-51	-	350-520:+2	PS00006:CK2_PHOSPHO_SITE Casein kinase II phosphorylation site.	658	OG4_66694	2e-51	204
contig19923	-	XP_001652299.1	hypothetical protein AaeL_AAEL006892 [Aedes aegypti]	3e-32	-	377-541:+2	PS00001:ASN_GLYCOSYLATION N-glycosylation site.|PS00005:PKC_PHOSPHO_SITE Protein kinase C phosphorylation site.|PS00006:CK2_PHOSPHO_SITE Casein kinase II phosphorylation site.|PS00008:MYRISTYL N-myristoylation site.	541	OG4_66693	6e-33	141	AGAP007641	|hypothetical protein|protein_coding|2L:48592041- 48592785:1|gene:AGAP007641	-2	Minus	672	2e-27	EOG43XSM3	Q7QJS9
contig10023	-	XP_001861885.1	conserved hypothetical protein [Culex quinquefasciatus]	5e-49	-	66-476:+3	PS00001:ASN_GLYCOSYLATION N-glycosylation site.|PS00005:PKC_PHOSPHO_SITE Protein kinase C phosphorylation site.|PS00008:MYRISTYL N-myristoylation site.	605	OG4_66684	8e-50	192	AGAP011737	|hypothetical protein|protein_coding|3L:32665460-32722956:- 1|gene:AGAP011737	-2	Minus	2124	4e-39	EOG4PRR5T	Q5TML7
contig03283	-	XP_001652175.1	hypothetical protein AaeL_AAEL006750 [Aedes aegypti]	2e-88	-	69-1163:+3	PS00001:ASN_GLYCOSYLATION N-glycosylation site.|PS00005:PKC_PHOSPHO_SITE Protein kinase C phosphorylation site.|PS00006:CK2_PHOSPHO_SITE Casein kinase II phosphorylation site.|PS00008:MYRISTYL N-myristoylation site.	1163	OG4_66682	3e-89	330	AGAP005407	|hypothetical protein|protein_coding|2L:15185028- 15186612:1|gene:AGAP005407	3	Plus	1515	9e-35	EOG49W0XQ	Q5TRS8
contig07815	-	XP_001657978.1	hypothetical protein AaeL_AAEL006709 [Aedes aegypti]	2e-23	-	92-391:+2	PS00005:PKC_PHOSPHO_SITE Protein kinase C phosphorylation site.|PS00008:MYRISTYL N-myristoylation site.	963	OG4_66676	2e-24	114	AGAP001413	|hypothetical protein|protein_coding|2R:4546478- 4559023:1|gene:AGAP001413	3	Plus	1605	3e-14	EOG41NS3Z	A7UVN0
contig20419	-	XP_001657952.1	fibrinogen and fibronectin [Aedes aegypti]	4e-39	-	330-425:+3	PS00005:PKC_PHOSPHO_SITE Protein kinase C phosphorylation site.	450	OG4_66673	5e-40	164	AGAP010869	|hypothetical protein|protein_coding|3L:12279085-12279888:- 1|gene:AGAP010869	-1	Minus	804	1e-24
contig17248	GO:0016772	XP_001849106.1	numb-associated kinase [Culex quinquefasciatus]	0	-	605-913:+2	PS00001:ASN_GLYCOSYLATION N-glycosylation site.|PS00004:CAMP_PHOSPHO_SITE cAMP- and cGMP-dependent protein kinase phosphorylation site.|PS00005:PKC_PHOSPHO_SITE Protein kinase C phosphorylation site.|PS00006:CK2_PHOSPHO_SITE Casein kinase II phosphorylation site.	2475	OG4_66670	0	778	AGAP001225	|hypothetical protein|protein_coding|2R:1642948-1646465:- 1|gene:AGAP001225	-1	Minus	3453	1e-111	EOG4FTTHV	Q7PX57
contig16417	GO:0046872	XP_001652126.1	zinc finger protein [Aedes aegypti]	1e-69	-	53-259:+2	PS00005:PKC_PHOSPHO_SITE Protein kinase C phosphorylation site.|PS00006:CK2_PHOSPHO_SITE Casein kinase II phosphorylation site.|PS00008:MYRISTYL N-myristoylation site.	630	OG4_66667	2e-70	266	AGAP007915	|hypothetical protein|protein_coding|3R:2772707- 2775970:1|gene:AGAP007915	-3	Minus	3207	6e-72	EOG40RXX3	Q5TQ53
contig04558	-	XP_001652070.1	troponin C [Aedes aegypti]	1e-49	par406_4	349-675:+1	PS00001:ASN_GLYCOSYLATION N-glycosylation site.|PS00005:PKC_PHOSPHO_SITE Protein kinase C phosphorylation site.|PS00006:CK2_PHOSPHO_SITE Casein kinase II phosphorylation site.	1035	OG4_66665	2e-50	201	AGAP006178	|hypothetical protein|protein_coding|2L:27787820-27792177:- 1|gene:AGAP006178	-2	Minus	872	1e-56	EOG4FN31W	A7UU39
contig17036	-	XP_001652041.1	hypothetical protein AaeL_AAEL006548 [Aedes aegypti]	2e-64	-	496-657:+1	PS00001:ASN_GLYCOSYLATION N-glycosylation site.|PS00005:PKC_PHOSPHO_SITE Protein kinase C phosphorylation site.|PS00008:MYRISTYL N-myristoylation site.	715	OG4_66660	3e-65	249	AGAP006039	|hypothetical protein|protein_coding|2L:25526369-25528702:- 1|gene:AGAP006039	-3	Minus	1691	2e-22	EOG4Z08NM	A7UU08
contig21024	-	XP_001652048.1	hypothetical protein AaeL_AAEL006537 [Aedes aegypti]	1e-14	-	144-317:+3	PS00005:PKC_PHOSPHO_SITE Protein kinase C phosphorylation site.|PS00007:TYR_PHOSPHO_SITE Tyrosine kinase phosphorylation site.	544	OG4_66658	2e-15	83.6	AGAP006032	|hypothetical protein|protein_coding|2L:25462778-25463951:- 1|gene:AGAP006032	3	Plus	1022	8e-19	EOG4TB2V0	A7UU06
contig20098	-	XP_001651990.1	hypothetical protein AaeL_AAEL006480 [Aedes aegypti]	2e-49	-	313-540:+1	PS00001:ASN_GLYCOSYLATION N-glycosylation site.|PS00005:PKC_PHOSPHO_SITE Protein kinase C phosphorylation site.|PS00008:MYRISTYL N-myristoylation site.	972	OG4_66654	3e-50	201	AGAP001174	|hypothetical protein|protein_coding|2R:695497-696755:- 1|gene:AGAP001174	-3	Minus	1160	1e-35	EOG4CRJGN	A0NH87
contig16846	-	XP_001651984.1	hypothetical protein AaeL_AAEL006479 [Aedes aegypti]	6e-35	-	19-285:+1	PS00001:ASN_GLYCOSYLATION N-glycosylation site.|PS00005:PKC_PHOSPHO_SITE Protein kinase C phosphorylation site.|PS00006:CK2_PHOSPHO_SITE Casein kinase II phosphorylation site.	511	OG4_66653	1e-35	141	AGAP001181	|hypothetical protein|protein_coding|2R:789095- 789957:1|gene:AGAP001181	-2	Minus	735	2e-22	EOG44B8JW	Q7PX25
contig01249	GO:0003824	XP_001651951.1	trypsin, putative [Aedes aegypti]	e-106	-	1-222:+1	PS00005:PKC_PHOSPHO_SITE Protein kinase C phosphorylation site.|PS00006:CK2_PHOSPHO_SITE Casein kinase II phosphorylation site.|PS00008:MYRISTYL N-myristoylation site.	892	OG4_66649	1e-106	388	AGAP006486	|hypothetical protein|protein_coding|2L:32883570-32884502:- 1|gene:AGAP006486	-1	Minus	864	1e-111	EOG44J114	Q7Q5E3
contig02096	GO:0070011	XP_001651957.1	oviductin [Aedes aegypti]	1e-64	-	116-406:+2	PS00001:ASN_GLYCOSYLATION N-glycosylation site.|PS00005:PKC_PHOSPHO_SITE Protein kinase C phosphorylation site.|PS00008:MYRISTYL N-myristoylation site.	603	OG4_66647	2e-65	249	AGAP011590	|hypothetical protein|protein_coding|3L:28545142-28547609:- 1|gene:AGAP011590	-1	Minus	1129	1e-54	EOG4SQVCM	Q7QGL1
contig13449	GO:0003824	XP_001651915.1	sulfotransferase (sult) [Aedes aegypti]	e-117	-	146-790:+2	PS00001:ASN_GLYCOSYLATION N-glycosylation site.|PS00005:PKC_PHOSPHO_SITE Protein kinase C phosphorylation site.|PS00006:CK2_PHOSPHO_SITE Casein kinase II phosphorylation site.|PS00008:MYRISTYL N-myristoylation site.	1110	OG4_66643	7e-118	375	AGAP010987	|hypothetical protein|protein_coding|3L:14487668-14496490:- 1|gene:AGAP010987	2	Plus	1020	1e-100	EOG4FBG8H	Q7QH15
contig12745	GO:0032502,GO:0006952,GO:0016020,GO:0006955	XP_001657608.1	p37NB protein, putative [Aedes aegypti]	e-157	-	914-1003:+2	PS00004:CAMP_PHOSPHO_SITE cAMP- and cGMP-dependent protein kinase phosphorylation site.|PS00006:CK2_PHOSPHO_SITE Casein kinase II phosphorylation site.	1285	OG4_66634	2e-158	560	AGAP001127	|hypothetical protein|protein_coding|2R:514772-517415:1|gene:AGAP001127	-3	Minus	2102	1e-139	EOG4V15GF	A0NH93
contig03686	GO:0000278,GO:0016477,GO:0017111,GO:0007097,GO:0032991,GO:0015630,GO:0002164,GO:0051301,GO:0043623,GO:0032561,GO:0009790,GO:0007017,GO:0033036	XP_001651820.1	tubulin alpha chain [Aedes aegypti]	0	-	404-559:+2	PS00005:PKC_PHOSPHO_SITE Protein kinase C phosphorylation site.|PS00008:MYRISTYL N-myristoylation site.	1421	OG4_66629	0	696	AGAP001218	|hypothetical protein|protein_coding|2R:1617935-1620320:- 1|gene:AGAP001218	-3	Minus	1634	0	EOG4ZPC9H	Q7PUE2
contig00835	GO:0046914	XP_001857973.1	conserved hypothetical protein [Culex quinquefasciatus]	0	-	3-353:+3	PS00005:PKC_PHOSPHO_SITE Protein kinase C phosphorylation site.|PS00008:MYRISTYL N-myristoylation site.	1470	OG4_66626	0	554	AGAP004202	|hypothetical protein|protein_coding|2R:51783044-51785054:- 1|gene:AGAP004202	-2	Minus	1776	1e-116	EOG46Q57W	Q7QB35
contig03257	-	XP_001657541.1	hypothetical protein AaeL_AAEL006131 [Aedes aegypti]	1e-48	-	-	-	693	OG4_66624	2e-49	197	AGAP001708	|hypothetical protein|protein_coding|2R:8846991-8848182:- 1|gene:AGAP001708	-3	Minus	1087	9e-38	EOG4WWQ25	A0NGZ1
contig12274	GO:0044238,GO:0003824	XP_001845988.1	lipase [Culex quinquefasciatus]	e-151	-	967-1227:+1	PS00004:CAMP_PHOSPHO_SITE cAMP- and cGMP-dependent protein kinase phosphorylation site.|PS00005:PKC_PHOSPHO_SITE Protein kinase C phosphorylation site.	1357	OG4_66616	2e-152	540	AGAP004794	|hypothetical protein|protein_coding|2L:3596961- 3598493:1|gene:AGAP004794	-1	Minus	1448	1e-108	EOG4J9KFQ	Q7Q2S9
contig10960	GO:0016787	XP_001862811.1	phospholipase b [Culex quinquefasciatus]	9e-73	-	244-465:+1	PS00005:PKC_PHOSPHO_SITE Protein kinase C phosphorylation site.|PS00008:MYRISTYL N-myristoylation site.	467	OG4_66607	1e-73	276	AGAP011513	|hypothetical protein|protein_coding|3L:26285278-26286723:- 1|gene:AGAP011513	-3	Minus	1239	6e-75	EOG4D2558	Q5TRU2
contig12024	-	XP_001651709.1	hypothetical protein AaeL_AAEL005924 [Aedes aegypti]	4e-40	-	2-145:+2	PS00001:ASN_GLYCOSYLATION N-glycosylation site.|PS00005:PKC_PHOSPHO_SITE Protein kinase C phosphorylation site.|PS00007:TYR_PHOSPHO_SITE Tyrosine kinase phosphorylation site.	782	OG4_66600	6e-41	169	AGAP004183	|hypothetical protein|protein_coding|2R:51398663-51403159:- 1|gene:AGAP004183	-1	Minus	1426	3e-16	EOG473N7P	A7USY1
contig08481	-	XP_001862023.1	conserved hypothetical protein [Culex quinquefasciatus]	3e-30	-	229-423:+1	PS00005:PKC_PHOSPHO_SITE Protein kinase C phosphorylation site.|PS00006:CK2_PHOSPHO_SITE Casein kinase II phosphorylation site.|PS00008:MYRISTYL N-myristoylation site.	674	OG4_66598	6e-31	135	AGAP013246	|hypothetical protein|protein_coding|2R:10255002- 10256335:1|gene:AGAP013246	-1	Minus	1334	7e-19	EOG4G4F7J	NULL
contig04012	GO:0016757	XP_001850167.1	UDP-glucuronosyltransferase [Culex quinquefasciatus]	0	-	1093-1248:+1	PS00005:PKC_PHOSPHO_SITE Protein kinase C phosphorylation site.|PS00008:MYRISTYL N-myristoylation site.	1821	OG4_66595	0	790	AGAP002783	|hypothetical protein|protein_coding|2R:27181699-27189160:- 1|gene:AGAP002783	-1	Minus	2851	0	EOG4X95ZM	Q7QCS2
contig09898	-	XP_001651587.1	hypothetical protein AaeL_AAEL005896 [Aedes aegypti]	4e-14	-	149-310:+2	PS00008:MYRISTYL N-myristoylation site.	528	OG4_66594	7e-15	81.6	AGAP003535	|hypothetical protein|protein_coding|2R:39217100- 39218270:1|gene:AGAP003535	-1	Minus	1111	2e-13	EOG4C2FT9	A7UT02
contig13228	-	CAO79105.1	hormone receptor-like in 4 [Aedes aegypti]	8e-43	-	20-811:+2	PS00001:ASN_GLYCOSYLATION N-glycosylation site.|PS00005:PKC_PHOSPHO_SITE Protein kinase C phosphorylation site.|PS00006:CK2_PHOSPHO_SITE Casein kinase II phosphorylation site.|PS00008:MYRISTYL N-myristoylation site.	812	OG4_66589	1e-43	178
contig19017	GO:0030522,GO:0043231,GO:0004872,GO:0032502	CAO79105.1	hormone receptor-like in 4 [Aedes aegypti]	2e-81	-	13-1332:+1	PS00001:ASN_GLYCOSYLATION N-glycosylation site.|PS00005:PKC_PHOSPHO_SITE Protein kinase C phosphorylation site.|PS00006:CK2_PHOSPHO_SITE Casein kinase II phosphorylation site.|PS00008:MYRISTYL N-myristoylation site.	1351	OG4_66589	2e-82	308	AGAP004693	|hypothetical protein|protein_coding|2L:1527686-1533479:- 1|gene:AGAP004693	1	Plus	3258	2e-38	EOG4X95ZR	Q7Q2K7
contig08884	GO:0019538,GO:0004175	XP_001844335.1	coagulation factor XI [Culex quinquefasciatus]	2e-56	-	457-489:+1	-	490	OG4_66585	3e-57	222	AGAP013221	|hypothetical protein|protein_coding|2R:40688706- 40690136:1|gene:AGAP013221	-3	Minus	1227	8e-23	EOG4MSBF2	NULL
contig04441	GO:0008233	XP_001651473.1	hypothetical protein AaeL_AAEL005792 [Aedes aegypti]	e-169	-	1069-1221:+1	PS00006:CK2_PHOSPHO_SITE Casein kinase II phosphorylation site.	1677	OG4_66583	4e-170	600	AGAP003689	|CLIP-domain serine protease subfamily C|protein_coding|2R:42042818-42045095:1|gene:AGAP003689	-3	Minus	1823	2e-83
contig02930	-	XP_001651441.1	hypothetical protein AaeL_AAEL005789 [Aedes aegypti]	8e-70	-	1-72:+1	-	712	OG4_66582	1e-70	267
contig05470	GO:0070011	XP_001862429.1	hemolymph proteinase 8 [Culex quinquefasciatus]	e-116	-	724-993:+1	PS00005:PKC_PHOSPHO_SITE Protein kinase C phosphorylation site.|PS00008:MYRISTYL N-myristoylation site.	1222	OG4_66581	2e-117	424	AGAP000182	|hypothetical protein|protein_coding|X:3006198-3008379:- 1|gene:AGAP000182	-3	Minus	1643	1e-56	EOG4MPG65	Q7QEW5
contig10566	-	XP_001651430.1	hypothetical protein AaeL_AAEL005786 [Aedes aegypti]	1e-60	-	457-576:+1	PS00006:CK2_PHOSPHO_SITE Casein kinase II phosphorylation site.	653	OG4_66579	2e-61	237	AGAP002423	|hypothetical protein|protein_coding|2R:21086838- 21088551:1|gene:AGAP002423	-3	Minus	1071	2e-56	EOG4PRR6S	A0ND40
contig02334	-	XP_001651381.1	hypothetical protein AaeL_AAEL005747 [Aedes aegypti]	5e-35	-	870-1070:+3	PS00005:PKC_PHOSPHO_SITE Protein kinase C phosphorylation site.|PS00008:MYRISTYL N-myristoylation site.	1077	OG4_66578	7e-36	153	AGAP010157	|allatostatin 2|protein_coding|3R:49580073-49591319:1|gene:AGAP010157	-2	Minus	588	2e-42
contig08713	-	XP_001651367.1	hypothetical protein AaeL_AAEL005727 [Aedes aegypti]	2e-50	-	112-411:+1	PS00005:PKC_PHOSPHO_SITE Protein kinase C phosphorylation site.|PS00006:CK2_PHOSPHO_SITE Casein kinase II phosphorylation site.|PS00008:MYRISTYL N-myristoylation site.|PS00290:IG_MHC Immunoglobulins and major histocompatibility complex proteins signature.	692	OG4_66577	4e-51	202	AGAP003657	|hypothetical protein|protein_coding|2R:41217129- 41218958:1|gene:AGAP003657	-2	Minus	1830	8e-53	EOG473N7V	A7UT13
contig05839	GO:0070011	XP_001651150.1	trypsin [Aedes aegypti]	2e-84	-	419-706:+2	PS00001:ASN_GLYCOSYLATION N-glycosylation site.|PS00006:CK2_PHOSPHO_SITE Casein kinase II phosphorylation site.|PS00008:MYRISTYL N-myristoylation site.	1086	OG4_66570	3e-85	317	AGAP001249	|hypothetical protein|protein_coding|2R:2037107- 2038136:1|gene:AGAP001249	-1	Minus	852	8e-78	EOG40CG01	A7UVQ6
contig10858	-	XP_001845672.1	conserved hypothetical protein [Culex quinquefasciatus]	6e-48	par358_2	-	-	875	OG4_66569	9e-49	181	AGAP000475	|hypothetical protein|protein_coding|X:8264241- 8269053:1|gene:AGAP000475	-3	Minus	2360	1e-32	EOG4C5B2J	Q5TV44
contig03784	GO:0019538,GO:0004175	XP_001651145.1	hypothetical protein AaeL_AAEL005594 [Aedes aegypti]	e-107	-	294-410:+3	PS00005:PKC_PHOSPHO_SITE Protein kinase C phosphorylation site.|PS00008:MYRISTYL N-myristoylation site.	919	OG4_66567	2e-108	394	AGAP001245	|hypothetical protein|protein_coding|2R:2029478-2030464:- 1|gene:AGAP001245	-1	Minus	819	7e-96	EOG4NZS96	A7UVQ8
contig05086	-	XP_001845377.1	venom allergen [Culex quinquefasciatus]	1e-79	-	845-964:+2	PS00005:PKC_PHOSPHO_SITE Protein kinase C phosphorylation site.|PS00006:CK2_PHOSPHO_SITE Casein kinase II phosphorylation site.	1010	OG4_66563	2e-80	301	AGAP000356	|hypothetical protein|protein_coding|X:6349294- 6350296:1|gene:AGAP000356	-3	Minus	801	3e-71	EOG4DJHCJ	Q7QF84
contig02147	GO:0005515,GO:0006000,GO:0016787,GO:0050896,GO:0032559,GO:0008443,GO:0006006,GO:0044444	XP_001650905.1	6-phosphofructo-2-kinase/fructose-2,6-bisphosphatase [Aedes aegypti]	0	-	116-1327:+2	PS00001:ASN_GLYCOSYLATION N-glycosylation site.|PS00005:PKC_PHOSPHO_SITE Protein kinase C phosphorylation site.|PS00006:CK2_PHOSPHO_SITE Casein kinase II phosphorylation site.|PS00007:TYR_PHOSPHO_SITE Tyrosine kinase phosphorylation site.|PS00008:MYRISTYL N-myristoylation site.	1664	OG4_66555	0	751	AGAP009622	|hypothetical protein|protein_coding|3R:37142919- 37146582:1|gene:AGAP009622	2	Plus	1351	0	EOG4H70T1	Q7Q1U9
contig06029	GO:0016772,GO:0019538,GO:0004175	XP_001863590.1	urokinase-type plasminogen activator [Culex quinquefasciatus]	e-106	-	2-835:+2	PS00001:ASN_GLYCOSYLATION N-glycosylation site.|PS00004:CAMP_PHOSPHO_SITE cAMP- and cGMP-dependent protein kinase phosphorylation site.|PS00005:PKC_PHOSPHO_SITE Protein kinase C phosphorylation site.|PS00006:CK2_PHOSPHO_SITE Casein kinase II phosphorylation site.|PS00008:MYRISTYL N-myristoylation site.|PS00134:TRYPSIN_HIS Serine proteases, trypsin family, histidine active site.	973	OG4_66554	1e-106	325	AGAP012328	|hypothetical protein|protein_coding|3L:40505654- 40506860:1|gene:AGAP012328	2	Plus	1075	5e-59	EOG4SF7NT	Q7Q092
contig02178	GO:0005543	XP_001650855.1	annexin x [Aedes aegypti]	e-160	par462_3	138-1100:+3	PS00001:ASN_GLYCOSYLATION N-glycosylation site.|PS00004:CAMP_PHOSPHO_SITE cAMP- and cGMP-dependent protein kinase phosphorylation site.|PS00005:PKC_PHOSPHO_SITE Protein kinase C phosphorylation site.|PS00006:CK2_PHOSPHO_SITE Casein kinase II phosphorylation site.|PS00007:TYR_PHOSPHO_SITE Tyrosine kinase phosphorylation site.|PS00008:MYRISTYL N-myristoylation site.|PS00223:ANNEXIN Annexins repeate…	1334	OG4_66551	7e-159	562	AGAP003722	|annexin B10C|protein_coding|2R:42434009-42436211:1|gene:AGAP003722	3	Plus	1501	0
contig19473	-	XP_001650821.1	hypothetical protein AaeL_AAEL005396 [Aedes aegypti]	9e-38	-	69-503:+3	PS00001:ASN_GLYCOSYLATION N-glycosylation site.|PS00006:CK2_PHOSPHO_SITE Casein kinase II phosphorylation site.|PS00008:MYRISTYL N-myristoylation site.|PS00009:AMIDATION Amidation site.	763	OG4_66548	2e-38	161	AGAP009577	|hypothetical protein|protein_coding|3R:36438789-36451397:- 1|gene:AGAP009577	1	Plus	3001	9e-56	EOG4ZW3SW	Q7PM05
contig03487	-	XP_001658805.1	hypothetical protein AaeL_AAEL007999 [Aedes aegypti]	e-122	par85_2	59-310:+2	PS00001:ASN_GLYCOSYLATION N-glycosylation site.|PS00005:PKC_PHOSPHO_SITE Protein kinase C phosphorylation site.|PS00008:MYRISTYL N-myristoylation site.	1060	OG4_66540	5e-123	442	AGAP007356	|hypothetical protein|protein_coding|2L:46018308- 46019511:1|gene:AGAP007356	-2	Minus	1132	1e-120	EOG4RV17B	Q7QJ86
contig14090	GO:0031224	XP_001864801.1	conserved hypothetical protein [Culex quinquefasciatus]	1e-84	-	3-167:+3	-	792	OG4_66539	2e-85	317	AGAP003358	|hypothetical protein|protein_coding|2R:36684395-36685741:- 1|gene:AGAP003358	-1	Minus	1122	2e-68	EOG4SN05V	A0NDW1
contig17780	-	XP_001862137.1	conserved hypothetical protein [Culex quinquefasciatus]	2e-58	-	69-500:+3	PS00006:CK2_PHOSPHO_SITE Casein kinase II phosphorylation site.|PS00008:MYRISTYL N-myristoylation site.	667	OG4_66532	4e-59	229	AGAP006102	|hypothetical protein|protein_coding|2L:26685850- 26686605:1|gene:AGAP006102	3	Plus	683	8e-65	EOG4N8PN7	Q52P90
contig07446	-	XP_001650589.1	hypothetical protein AaeL_AAEL005257 [Aedes aegypti]	2e-53	-	167-385:+2	PS00001:ASN_GLYCOSYLATION N-glycosylation site.|PS00005:PKC_PHOSPHO_SITE Protein kinase C phosphorylation site.|PS00006:CK2_PHOSPHO_SITE Casein kinase II phosphorylation site.	470	OG4_66531	3e-54	212	AGAP006377	|hypothetical protein|protein_coding|2L:30838104- 30842530:1|gene:AGAP006377	-3	Minus	1067	2e-15	EOG4TTF1C	Q7Q5K9
contig05926	-	XP_001650567.1	hypothetical protein AaeL_AAEL005252 [Aedes aegypti]	4e-32	-	153-320:+3	PS00004:CAMP_PHOSPHO_SITE cAMP- and cGMP-dependent protein kinase phosphorylation site.|PS00005:PKC_PHOSPHO_SITE Protein kinase C phosphorylation site.|PS00006:CK2_PHOSPHO_SITE Casein kinase II phosphorylation site.	618	OG4_66530	6e-33	142	AGAP012665	|hypothetical protein|protein_coding|UNKN:22802085-22802868:- 1|gene:AGAP012665	-3	Minus	714	1e-14	EOG4H9W45	A0NB55
contig18343	-	XP_001650544.1	hypothetical protein AaeL_AAEL005214 [Aedes aegypti]	e-105	-	156-1940:+3	PS00001:ASN_GLYCOSYLATION N-glycosylation site.|PS00004:CAMP_PHOSPHO_SITE cAMP- and cGMP-dependent protein kinase phosphorylation site.|PS00005:PKC_PHOSPHO_SITE Protein kinase C phosphorylation site.|PS00006:CK2_PHOSPHO_SITE Casein kinase II phosphorylation site.|PS00008:MYRISTYL N-myristoylation site.|PS00009:AMIDATION Amidation site.	1940	OG4_66529	3e-106	388	AGAP003793	|hypothetical protein|protein_coding|2R:43358250- 43360760:1|gene:AGAP003793	3	Plus	2370	9e-50	EOG4H70TD	A7USE0
contig01735	-	XP_001650481.1	hypothetical protein AaeL_AAEL005179 [Aedes aegypti]	5e-12	-	7-246:+1	PS00004:CAMP_PHOSPHO_SITE cAMP- and cGMP-dependent protein kinase phosphorylation site.|PS00005:PKC_PHOSPHO_SITE Protein kinase C phosphorylation site.|PS00006:CK2_PHOSPHO_SITE Casein kinase II phosphorylation site.	722	OG4_66526	8e-13	75.9	AGAP005838	|hypothetical protein|protein_coding|2L:22321985-22327760:- 1|gene:AGAP005838	3	Plus	808	4e-16	EOG4FQZ8H	Q5TRC0
contig12103	-	XP_001863992.1	conserved hypothetical protein [Culex quinquefasciatus]	4e-27	-	3-251:+3	PS00004:CAMP_PHOSPHO_SITE cAMP- and cGMP-dependent protein kinase phosphorylation site.|PS00005:PKC_PHOSPHO_SITE Protein kinase C phosphorylation site.|PS00006:CK2_PHOSPHO_SITE Casein kinase II phosphorylation site.|PS00008:MYRISTYL N-myristoylation site.	771	OG4_66521	7e-28	125
contig15208	-	XP_001650395.1	hypothetical protein AaeL_AAEL005121 [Aedes aegypti]	9e-59	-	210-581:+3	PS00001:ASN_GLYCOSYLATION N-glycosylation site.|PS00004:CAMP_PHOSPHO_SITE cAMP- and cGMP-dependent protein kinase phosphorylation site.|PS00005:PKC_PHOSPHO_SITE Protein kinase C phosphorylation site.|PS00006:CK2_PHOSPHO_SITE Casein kinase II phosphorylation site.|PS00008:MYRISTYL N-myristoylation site.	582	OG4_66518	2e-59	230	AGAP005328	|hypothetical protein|protein_coding|2L:14118770-14130789:- 1|gene:AGAP005328	3	Plus	1920	4e-50	EOG4MPG6D	A7UTL2
contig05858	-	XP_001845431.1	zinc finger protein 670 [Culex quinquefasciatus]	7e-19	-	242-355:+2	-	843	OG4_66513	1e-19	99	AGAP004651	|hypothetical protein|protein_coding|2R:59549568- 59552514:1|gene:AGAP004651	-1	Minus	2792	7e-19	EOG4H70TN	Q5TQS0
contig05659	-	XP_001650116.1	hypothetical protein AaeL_AAEL004976 [Aedes aegypti]	2e-38	-	1-243:+1	PS00001:ASN_GLYCOSYLATION N-glycosylation site.|PS00005:PKC_PHOSPHO_SITE Protein kinase C phosphorylation site.|PS00008:MYRISTYL N-myristoylation site.	695	OG4_66508	3e-39	163	AGAP009682	|hypothetical protein|protein_coding|3R:38400465-38401144:- 1|gene:AGAP009682	-1	Minus	603	6e-17	EOG45X6CX	Q7PM86
contig09782	GO:0017111	XP_001650081.1	hypothetical protein AaeL_AAEL004954 [Aedes aegypti]	8e-68	-	10-540:+1	PS00001:ASN_GLYCOSYLATION N-glycosylation site.|PS00005:PKC_PHOSPHO_SITE Protein kinase C phosphorylation site.|PS00008:MYRISTYL N-myristoylation site.	542	OG4_66505	1e-68	241	AGAP010581	|hypothetical protein|protein_coding|3L:6491990- 6494898:1|gene:AGAP010581	1	Plus	750	1e-70	EOG41VHJS	A7UTF0
contig01364	GO:0032561,GO:0043623,GO:0007017,GO:0017111,GO:0032991,GO:0015630	XP_001862558.1	tubulin beta-3 chain [Culex quinquefasciatus]	e-143	-	500-889:+2	PS00001:ASN_GLYCOSYLATION N-glycosylation site.|PS00004:CAMP_PHOSPHO_SITE cAMP- and cGMP-dependent protein kinase phosphorylation site.|PS00005:PKC_PHOSPHO_SITE Protein kinase C phosphorylation site.|PS00006:CK2_PHOSPHO_SITE Casein kinase II phosphorylation site.|PS00008:MYRISTYL N-myristoylation site.	987	OG4_66503	2e-144	513	AGAP004914	|hypothetical protein|protein_coding|2L:5862276- 5863688:1|gene:AGAP004914	-3	Minus	1413	1e-151	EOG4BRV27	Q7Q808
contig05980	GO:0016020,GO:0006810	XP_001862560.1	nicotinic acetylcholine receptor, beta-2 subunit [Culex	1e-75	-	1-177:+1	PS00004:CAMP_PHOSPHO_SITE cAMP- and cGMP-dependent protein kinase phosphorylation site.	709	OG4_66502	2e-76	286	AGAP010057	|hypothetical protein|protein_coding|3R:48486273-48488026:- 1|gene:AGAP010057	-3	Minus	1260	1e-35	EOG4JSXNF	Q7PJX0
contig02289	GO:0044425	XP_001862561.1	conserved hypothetical protein [Culex quinquefasciatus]	e-113	-	6-1379:+3	PS00001:ASN_GLYCOSYLATION N-glycosylation site.|PS00004:CAMP_PHOSPHO_SITE cAMP- and cGMP-dependent protein kinase phosphorylation site.|PS00005:PKC_PHOSPHO_SITE Protein kinase C phosphorylation site.|PS00006:CK2_PHOSPHO_SITE Casein kinase II phosphorylation site.|PS00008:MYRISTYL N-myristoylation site.	1482	OG4_66501	6e-114	413	AGAP010205	|hypothetical protein|protein_coding|3R:50697217- 50698440:1|gene:AGAP010205	3	Plus	1066	2e-70	EOG4M0CHR	A7UV66
contig09510	-	XP_001650003.1	hypothetical protein AaeL_AAEL004895 [Aedes aegypti]	e-125	-	1-996:+1	PS00001:ASN_GLYCOSYLATION N-glycosylation site.|PS00004:CAMP_PHOSPHO_SITE cAMP- and cGMP-dependent protein kinase phosphorylation site.|PS00005:PKC_PHOSPHO_SITE Protein kinase C phosphorylation site.|PS00006:CK2_PHOSPHO_SITE Casein kinase II phosphorylation site.|PS00008:MYRISTYL N-myristoylation site.|PS00009:AMIDATION Amidation site.|PS00028:ZINC_FINGER_C2H2_1 Zinc finger C2H2 type domain signa…	996	OG4_66499	7e-126	452	AGAP011759	|hypothetical protein|protein_coding|3L:32964876-32969643:- 1|gene:AGAP011759	1	Plus	2493	2e-34	EOG4XGXF7	Q7PZ69
contig04486	-	XP_001649915.1	hypothetical protein AaeL_AAEL004847 [Aedes aegypti]	3e-68	-	73-192:+1	PS00004:CAMP_PHOSPHO_SITE cAMP- and cGMP-dependent protein kinase phosphorylation site.|PS00005:PKC_PHOSPHO_SITE Protein kinase C phosphorylation site.|PS00006:CK2_PHOSPHO_SITE Casein kinase II phosphorylation site.	491	OG4_66492	5e-69	261	AGAP006788	|hypothetical protein|protein_coding|2L:38278596- 38279264:1|gene:AGAP006788	-2	Minus	669	1e-22	EOG4RN8RP	A0NBN4
contig06085	-	XP_002055619.1	GJ18686 [Drosophila virilis]	7e-11	-	275-403:+2	PS00001:ASN_GLYCOSYLATION N-glycosylation site.|PS00005:PKC_PHOSPHO_SITE Protein kinase C phosphorylation site.	532	OG4_66489	6e-11	68.6	AGAP000848	|hypothetical protein|protein_coding|X:15693834-15705445:- 1|gene:AGAP000848	-2	Minus	2550	4e-24	EOG4QNKB1	Q7PNI1
contig08363	-	XP_001649829.1	dipeptidyl-peptidase [Aedes aegypti]	e-108	-	560-907:+2	PS00004:CAMP_PHOSPHO_SITE cAMP- and cGMP-dependent protein kinase phosphorylation site.|PS00005:PKC_PHOSPHO_SITE Protein kinase C phosphorylation site.|PS00006:CK2_PHOSPHO_SITE Casein kinase II phosphorylation site.|PS00008:MYRISTYL N-myristoylation site.	1111	OG4_66489	2e-109	397	AGAP000848	|hypothetical protein|protein_coding|X:15693834-15705445:- 1|gene:AGAP000848	-2	Minus	2550	1e-102	EOG4QNKB1	Q7PNI1
contig10757	-	XP_001649829.1	dipeptidyl-peptidase [Aedes aegypti]	2e-78	-	210-299:+3	-	540	OG4_66489	4e-79	295	AGAP000848	|hypothetical protein|protein_coding|X:15693834-15705445:- 1|gene:AGAP000848	-3	Minus	2550	1e-83	EOG4QNKB1	Q7PNI1
contig16708	-	EFR28515.1	hypothetical protein AND_03456 [Anopheles darlingi]	4e-38	-	2-70:+2	-	467	OG4_66489	1e-37	156	AGAP000848	|hypothetical protein|protein_coding|X:15693834-15705445:- 1|gene:AGAP000848	-1	Minus	2550	7e-50	EOG4QNKB1	Q7PNI1
contig19801	GO:0007478,GO:0006350	XP_001649818.1	hypothetical protein AaeL_AAEL004787 [Aedes aegypti]	8e-59	-	307-684:+1	PS00001:ASN_GLYCOSYLATION N-glycosylation site.|PS00006:CK2_PHOSPHO_SITE Casein kinase II phosphorylation site.|PS00008:MYRISTYL N-myristoylation site.	684	OG4_66488	1e-59	231	AGAP002082	|hypothetical protein|protein_coding|2R:14906493-14936783:- 1|gene:AGAP002082	1	Plus	2793	3e-46	EOG40P2PJ	Q7PYS0
contig20163	-	XP_001649713.1	pupal cuticle protein, putative [Aedes aegypti]	2e-80	-	46-609:+1	PS00005:PKC_PHOSPHO_SITE Protein kinase C phosphorylation site.|PS00006:CK2_PHOSPHO_SITE Casein kinase II phosphorylation site.|PS00008:MYRISTYL N-myristoylation site.|PS00233:CHIT_BIND_RR_1 Chitin-binding type R&R domain signature.|PS00342:MICROBODIES_CTER Microbodies C-terminal targeting signal.	699	OG4_66486	3e-81	303	AGAP010123	|cuticular protein 131, RR-2 family|protein_coding|3R:49239832- 49240516:1|gene:AGAP010123	1	Plus	607	1e-53
contig08741	-	XP_001649661.1	hypothetical protein AaeL_AAEL004726 [Aedes aegypti]	1e-38	-	169-612:+1	PS00001:ASN_GLYCOSYLATION N-glycosylation site.|PS00004:CAMP_PHOSPHO_SITE cAMP- and cGMP-dependent protein kinase phosphorylation site.|PS00005:PKC_PHOSPHO_SITE Protein kinase C phosphorylation site.|PS00006:CK2_PHOSPHO_SITE Casein kinase II phosphorylation site.|PS00008:MYRISTYL N-myristoylation site.|PS00009:AMIDATION Amidation site.	639	OG4_66481	1e-39	151
contig07122	-	XP_001649652.1	carboxylesterase [Aedes aegypti]	e-142	-	162-1298:+3	PS00001:ASN_GLYCOSYLATION N-glycosylation site.|PS00005:PKC_PHOSPHO_SITE Protein kinase C phosphorylation site.|PS00006:CK2_PHOSPHO_SITE Casein kinase II phosphorylation site.|PS00008:MYRISTYL N-myristoylation site.|PS00122:CARBOXYLESTERASE_B_1 Carboxylesterases type-B serine active site.	1299	OG4_66480	9e-143	508	AGAP011507	|hypothetical protein|protein_coding|3L:25783853-25785931:- 1|gene:AGAP011507	3	Plus	1845	1e-104	EOG43XSK2	Q5TRU9
contig11219	-	XP_001649601.1	otopetrin [Aedes aegypti]	6e-38	-	214-324:+1	-	342	OG4_66478	7e-39	160	AGAP000074	|hypothetical protein|protein_coding|X:1207398-1210353:- 1|gene:AGAP000074	-1	Minus	2136	2e-23	EOG43BK47	Q7QEN5
contig02312	-	XP_001649577.1	nuclear lamin L1 alpha, putative [Aedes aegypti]	0	-	302-2116:+2	PS00004:CAMP_PHOSPHO_SITE cAMP- and cGMP-dependent protein kinase phosphorylation site.|PS00005:PKC_PHOSPHO_SITE Protein kinase C phosphorylation site.|PS00006:CK2_PHOSPHO_SITE Casein kinase II phosphorylation site.|PS00008:MYRISTYL N-myristoylation site.|PS00009:AMIDATION Amidation site.	2116	OG4_66475	0	939	AGAP004237	|hypothetical protein|protein_coding|2R:52958429-52962558:- 1|gene:AGAP004237	2	Plus	2263	0	EOG444J2F	A0NDF7
contig00416	GO:0008152	XP_001649564.1	(s)-2-hydroxy-acid oxidase [Aedes aegypti]	2e-65	-	3-257:+3	PS00005:PKC_PHOSPHO_SITE Protein kinase C phosphorylation site.|PS00008:MYRISTYL N-myristoylation site.	537	OG4_66474	3e-66	182	AGAP010455	|hypothetical protein|protein_coding|3L:3883076-3884343:- 1|gene:AGAP010455	-3	Minus	1110	1e-60	EOG451C69	Q7QDW4
contig25457	-	XP_001649484.1	hypothetical protein AaeL_AAEL004649 [Aedes aegypti]	3e-12	-	1-129:+1	PS00005:PKC_PHOSPHO_SITE Protein kinase C phosphorylation site.|PS00008:MYRISTYL N-myristoylation site.	129	OG4_66473	4e-13	75.1
contig09804	-	XP_001649507.1	hypothetical protein AaeL_AAEL004641 [Aedes aegypti]	7e-95	-	45-671:+3	PS00001:ASN_GLYCOSYLATION N-glycosylation site.|PS00005:PKC_PHOSPHO_SITE Protein kinase C phosphorylation site.|PS00006:CK2_PHOSPHO_SITE Casein kinase II phosphorylation site.	897	OG4_66472	1e-95	351	AGAP003438	|hypothetical protein|protein_coding|2R:37717855-37721569:- 1|gene:AGAP003438	3	Plus	1278	3e-60	EOG42RBQG	Q5TUB5
contig12464	-	XP_001649493.1	Mod(mdg4)-54.5, putative [Aedes aegypti]	3e-28	-	168-419:+3	PS00005:PKC_PHOSPHO_SITE Protein kinase C phosphorylation site.|PS00007:TYR_PHOSPHO_SITE Tyrosine kinase phosphorylation site.|PS00008:MYRISTYL N-myristoylation site.	420	OG4_66471	4e-29	128	AGAP003439	|hypothetical protein|protein_coding|2R:37737066-37763179:- 1|gene:AGAP003439	-3	Minus	1563	4e-08	EOG4TX972	Q6IDW3
contig06734	GO:0006351,GO:0007417,GO:0048812,GO:0043231,GO:0001742,GO:0001752,GO:0010468,GO:0008049,GO:0043704,GO:0007169,GO:0050954,GO:0008037,GO:0003677,GO:0001709,GO:0007560,GO:0000165	XP_001649517.1	neurogenic differentiation factor, putative [Aedes aegypti]	2e-36	-	85-345:+1	PS00005:PKC_PHOSPHO_SITE Protein kinase C phosphorylation site.|PS00006:CK2_PHOSPHO_SITE Casein kinase II phosphorylation site.|PS00008:MYRISTYL N-myristoylation site.	482	OG4_66470	4e-37	155	AGAP001740	|hypothetical protein|protein_coding|2R:9145675- 9146295:1|gene:AGAP001740	-1	Minus	621	3e-26	EOG4FXPR7	Q7PY44
contig10803	-	XP_001849367.1	conserved hypothetical protein [Culex quinquefasciatus]	4e-32	-	8-346:+2	PS00001:ASN_GLYCOSYLATION N-glycosylation site.|PS00005:PKC_PHOSPHO_SITE Protein kinase C phosphorylation site.|PS00006:CK2_PHOSPHO_SITE Casein kinase II phosphorylation site.|PS00008:MYRISTYL N-myristoylation site.	815	OG4_66469	6e-33	142	AGAP006498	|hypothetical protein|protein_coding|2L:33076308- 33076847:1|gene:AGAP006498	-3	Minus	540	1e-19	EOG4RV185	A7UUB6
contig04718	-	XP_001849376.1	conserved hypothetical protein [Culex quinquefasciatus]	6e-57	-	207-389:+3	PS00006:CK2_PHOSPHO_SITE Casein kinase II phosphorylation site.|PS00008:MYRISTYL N-myristoylation site.	714	OG4_66468	1e-57	224	AGAP006503	|hypothetical protein|protein_coding|2L:33122836-33131786:- 1|gene:AGAP006503	-3	Minus	2148	6e-30	EOG4M0CH6	A7UUB8
contig00206	-	XP_001849373.1	conserved hypothetical protein [Culex quinquefasciatus]	6e-71	-	679-1134:+1	PS00001:ASN_GLYCOSYLATION N-glycosylation site.|PS00005:PKC_PHOSPHO_SITE Protein kinase C phosphorylation site.|PS00006:CK2_PHOSPHO_SITE Casein kinase II phosphorylation site.|PS00008:MYRISTYL N-myristoylation site.	1783	OG4_66467	1e-71	273	AGAP006501	|hypothetical protein|protein_coding|2L:33110644-33114030:- 1|gene:AGAP006501	-1	Minus	1726	6e-46	EOG441NTN	Q5TQW0
contig07979	-	XP_001870418.1	zinc finger protein 232 [Culex quinquefasciatus]	e-140	-	953-1168:+2	PS00001:ASN_GLYCOSYLATION N-glycosylation site.|PS00005:PKC_PHOSPHO_SITE Protein kinase C phosphorylation site.|PS00008:MYRISTYL N-myristoylation site.	1451	OG4_66462	8e-141	502	AGAP001132	|hypothetical protein|protein_coding|2R:552870-555099:1|gene:AGAP001132	-3	Minus	1962	1e-43	EOG4DJHCC	Q7PWZ3
contig03090	GO:0008233,GO:0006952	XP_001865788.1	proacrosin [Culex quinquefasciatus]	e-101	par297_2	401-772:+2	PS00001:ASN_GLYCOSYLATION N-glycosylation site.|PS00005:PKC_PHOSPHO_SITE Protein kinase C phosphorylation site.|PS00006:CK2_PHOSPHO_SITE Casein kinase II phosphorylation site.|PS00008:MYRISTYL N-myristoylation site.	1191	OG4_66459	7e-102	372	AGAP000315	|Clip-Domain Serine Protease, family C.|protein_coding|X:10090324-10093280:1|gene:AGAP000315	-3	Minus	1667	1e-48
contig19296	-	XP_001842793.1	valacyclovir hydrolase [Culex quinquefasciatus]	1e-51	-	317-487:+2	PS00001:ASN_GLYCOSYLATION N-glycosylation site.|PS00005:PKC_PHOSPHO_SITE Protein kinase C phosphorylation site.|PS00008:MYRISTYL N-myristoylation site.	535	OG4_66456	2e-52	206	AGAP009434	|hypothetical protein|protein_coding|3R:33482026- 33483551:1|gene:AGAP009434	-1	Minus	1441	4e-53	EOG4D51DM	Q7QKH1
contig16016	GO:0044464	XP_001649218.1	hypothetical protein AaeL_AAEL004473 [Aedes aegypti]	e-114	-	3-122:+3	-	1289	OG4_66455	6e-115	416	AGAP002112	|hypothetical protein|protein_coding|2R:15753032-15754999:- 1|gene:AGAP002112	-1	Minus	1826	4e-57	EOG4GB5PJ	Q7PYU8
contig17405	-	XP_001649214.1	fast myosin heavy chain HCIII, putative [Aedes aegypti]	2e-99	-	-	-	1380	OG4_66448	2e-100	310	AGAP003043	|hypothetical protein|protein_coding|2R:31405640- 31418582:1|gene:AGAP003043	-1	Minus	3172	2e-80	EOG4CJSZD	Q7PGS0
contig17407	-	XP_001864633.1	lamin [Culex quinquefasciatus]	5e-34	-	3-206:+3	PS00005:PKC_PHOSPHO_SITE Protein kinase C phosphorylation site.	508	OG4_66448	9e-35	147	AGAP003043	|hypothetical protein|protein_coding|2R:31413612- 31418582:1|gene:AGAP003043	-3	Minus	3188	1e-32	EOG4CJSZD	Q7PGS0
contig04691	-	XP_001649111.1	zinc finger protein [Aedes aegypti]	e-132	-	270-1019:+3	PS00001:ASN_GLYCOSYLATION N-glycosylation site.|PS00004:CAMP_PHOSPHO_SITE cAMP- and cGMP-dependent protein kinase phosphorylation site.|PS00005:PKC_PHOSPHO_SITE Protein kinase C phosphorylation site.|PS00006:CK2_PHOSPHO_SITE Casein kinase II phosphorylation site.|PS00028:ZINC_FINGER_C2H2_1 Zinc finger C2H2 type domain signature.	1144	OG4_66447	3e-133	420	AGAP009566	|hypothetical protein|protein_coding|3R:36297895- 36333175:1|gene:AGAP009566	3	Plus	1764	6e-56	EOG4C2FRM	Q7Q1Z2
contig13055	-	XP_001649111.1	zinc finger protein [Aedes aegypti]	1e-10	-	1005-1187:+3	PS00005:PKC_PHOSPHO_SITE Protein kinase C phosphorylation site.|PS00006:CK2_PHOSPHO_SITE Casein kinase II phosphorylation site.	1187	OG4_66447	2e-11	72.4
contig01720	-	XP_001648933.1	hypothetical protein AaeL_AAEL004346 [Aedes aegypti]	2e-25	-	49-252:+1	PS00004:CAMP_PHOSPHO_SITE cAMP- and cGMP-dependent protein kinase phosphorylation site.|PS00005:PKC_PHOSPHO_SITE Protein kinase C phosphorylation site.	715	OG4_66442	3e-26	120	AGAP010413	|hypothetical protein|protein_coding|3L:2922150- 2950506:1|gene:AGAP010413	-1	Minus	3896	2e-31	EOG44QRFW	Q7PRJ1
contig03520	GO:0005488	XP_001648903.1	hypothetical protein AaeL_AAEL004326 [Aedes aegypti]	7e-70	-	238-1185:+1	PS00001:ASN_GLYCOSYLATION N-glycosylation site.|PS00004:CAMP_PHOSPHO_SITE cAMP- and cGMP-dependent protein kinase phosphorylation site.|PS00005:PKC_PHOSPHO_SITE Protein kinase C phosphorylation site.|PS00006:CK2_PHOSPHO_SITE Casein kinase II phosphorylation site.|PS00007:TYR_PHOSPHO_SITE Tyrosine kinase phosphorylation site.|PS00008:MYRISTYL N-myristoylation site.	1187	OG4_66439	1e-70	269	AGAP001259	|hypothetical protein|protein_coding|2R:2082467- 2084221:1|gene:AGAP001259	1	Plus	1020	8e-51	EOG4B8GWD	Q380D8
contig14891	-	XP_001861893.1	conserved hypothetical protein [Culex quinquefasciatus]	1e-38	-	462-731:+3	PS00008:MYRISTYL N-myristoylation site.	1903	OG4_66430	2e-39	166
contig05637	-	XP_001648702.1	hypothetical protein AaeL_AAEL004205 [Aedes aegypti]	7e-86	-	1-171:+1	-	858	OG4_66428	1e-86	321	AGAP002585	|hypothetical protein|protein_coding|2R:23282878- 23290569:1|gene:AGAP002585	-1	Minus	4887	5e-09	EOG4WWQ0T	A7USU3
contig12102	GO:0005488	XP_001846288.1	conserved hypothetical protein [Culex quinquefasciatus]	e-128	-	498-662:+3	PS00008:MYRISTYL N-myristoylation site.	1438	OG4_66419	9e-129	462	AGAP005566	|hypothetical protein|protein_coding|2L:17306920-17308326:- 1|gene:AGAP005566	-3	Minus	1331	6e-26	EOG42548X	Q5TRK3
contig03052	GO:0030528,GO:0045449,GO:0003006,GO:0007626,GO:0006351,GO:0007275	XP_001648441.1	hairy protein [Aedes aegypti]	4e-81	par459_2	357-545:+3	PS00001:ASN_GLYCOSYLATION N-glycosylation site.|PS00005:PKC_PHOSPHO_SITE Protein kinase C phosphorylation site.|PS00006:CK2_PHOSPHO_SITE Casein kinase II phosphorylation site.	773	OG4_66414	7e-82	305	AGAP012346	|hypothetical protein|protein_coding|3L:40890087-40892623:- 1|gene:AGAP012346	-2	Minus	1056	2e-44	EOG4ZW3V7	Q7PUZ5
contig18987	-	XP_001843272.1	zinc finger protein 250 [Culex quinquefasciatus]	0	-	1056-1265:+3	PS00006:CK2_PHOSPHO_SITE Casein kinase II phosphorylation site.|PS00008:MYRISTYL N-myristoylation site.	1402	OG4_66410	0	659	AGAP002433	|hypothetical protein|protein_coding|2R:21350389-21352590:- 1|gene:AGAP002433	-3	Minus	2055	7e-93	EOG42BVR7	Q7QC38
contig09845	-	XP_001658634.1	hypothetical protein AaeL_AAEL007774 [Aedes aegypti]	3e-08	par317_2	69-161:+3	PS00005:PKC_PHOSPHO_SITE Protein kinase C phosphorylation site.	181	OG4_66408	4e-09	61.6
contig17057	-	XP_001648230.1	hypothetical protein AaeL_AAEL003987 [Aedes aegypti]	9e-15	par317_2	2-184:+2	PS00005:PKC_PHOSPHO_SITE Protein kinase C phosphorylation site.|PS00006:CK2_PHOSPHO_SITE Casein kinase II phosphorylation site.	185	OG4_66408	1e-15	83.6
contig05380	GO:0003676,GO:0017111,GO:0032559	XP_001648131.1	helicase [Aedes aegypti]	e-100	-	118-414:+1	PS00001:ASN_GLYCOSYLATION N-glycosylation site.|PS00005:PKC_PHOSPHO_SITE Protein kinase C phosphorylation site.|PS00007:TYR_PHOSPHO_SITE Tyrosine kinase phosphorylation site.	763	OG4_66407	6e-101	368	AGAP010699	|hypothetical protein|protein_coding|3L:8718655-8720681:- 1|gene:AGAP010699	-2	Minus	1860	3e-85	EOG43N5V5	Q7QE15
contig00489	GO:0044238	XP_001664288.1	gram-negative bacteria binding protein [Aedes aegypti]	5e-92	-	1-87:+1	PS00005:PKC_PHOSPHO_SITE Protein kinase C phosphorylation site.|PS00006:CK2_PHOSPHO_SITE Casein kinase II phosphorylation site.|PS00008:MYRISTYL N-myristoylation site.	550	OG4_66402	9e-93	340	AGAP004456	|Gram-Negative Binding Protein (GNBP), or Beta-1,3-Glucan Binding Protein (BGBP).|protein_coding|2R:56684663-56686049:- 1|gene:AGAP004456	-3	Minus	1140	1e-102
contig06844	-	XP_001845263.1	conserved hypothetical protein [Culex quinquefasciatus]	2e-33	-	99-563:+3	PS00005:PKC_PHOSPHO_SITE Protein kinase C phosphorylation site.|PS00006:CK2_PHOSPHO_SITE Casein kinase II phosphorylation site.|PS00008:MYRISTYL N-myristoylation site.	565	OG4_66398	4e-34	145	AGAP001754	|hypothetical protein|protein_coding|2R:9447208- 9460299:1|gene:AGAP001754	3	Plus	9124	2e-10	EOG4FBG7R	Q7PUP2
contig07300	-	XP_001664180.1	hypothetical protein AaeL_AAEL003803 [Aedes aegypti]	2e-53	-	226-513:+1	PS00005:PKC_PHOSPHO_SITE Protein kinase C phosphorylation site.|PS00006:CK2_PHOSPHO_SITE Casein kinase II phosphorylation site.	648	OG4_66389	3e-54	213	AGAP000268	|hypothetical protein|protein_coding|X:4962167-4963111:- 1|gene:AGAP000268	-1	Minus	837	5e-38	EOG4DBRWS	Q5TUZ5
contig09166	-	XP_001864841.1	conserved hypothetical protein [Culex quinquefasciatus]	e-180	-	234-362:+3	-	1580	OG4_66388	0	637	AGAP004541	|hypothetical protein|protein_coding|2R:57467448-57476856:- 1|gene:AGAP004541	-1	Minus	8010	6e-23	EOG4CJSZ1	A7UT18
contig02452	-	XP_001867933.1	conserved hypothetical protein [Culex quinquefasciatus]	3e-90	-	386-712:+2	PS00005:PKC_PHOSPHO_SITE Protein kinase C phosphorylation site.|PS00008:MYRISTYL N-myristoylation site.	1290	OG4_66386	5e-91	337	AGAP000262	|hypothetical protein|protein_coding|X:4925268- 4930616:1|gene:AGAP000262	-1	Minus	2790	1e-30	EOG41VHJJ	Q7QF20
contig01543	-	XP_001650591.1	hypothetical protein AaeL_AAEL005282 [Aedes aegypti]	e-129	-	407-649:+2	PS00001:ASN_GLYCOSYLATION N-glycosylation site.|PS00006:CK2_PHOSPHO_SITE Casein kinase II phosphorylation site.|PS00008:MYRISTYL N-myristoylation site.	1044	OG4_66385	5e-130	466	AGAP000267	|hypothetical protein|protein_coding|X:4953448- 4957565:1|gene:AGAP000267	-3	Minus	1422	5e-82	EOG4QJQ5C	A7USI7
contig04317	-	XP_001664160.1	hypothetical protein AaeL_AAEL003780 [Aedes aegypti]	2e-64	-	1064-1258:+2	PS00005:PKC_PHOSPHO_SITE Protein kinase C phosphorylation site.	1472	OG4_66384	3e-65	251	AGAP004541	|hypothetical protein|protein_coding|2R:57467448-57476856:- 1|gene:AGAP004541	-3	Minus	8010	7e-23	EOG4CJSZ1	A7UT18
contig05701	-	XP_001664160.1	hypothetical protein AaeL_AAEL003780 [Aedes aegypti]	5e-76	-	269-394:+2	-	589	OG4_66384	9e-77	287	AGAP004302	|hypothetical protein|protein_coding|2R:54237853- 54242938:1|gene:AGAP004302	-1	Minus	4998	3e-13	EOG4K98TH	A7UT32
contig04332	-	XP_001664157.1	hypothetical protein AaeL_AAEL003779 [Aedes aegypti]	e-111	-	60-803:+3	PS00001:ASN_GLYCOSYLATION N-glycosylation site.|PS00005:PKC_PHOSPHO_SITE Protein kinase C phosphorylation site.|PS00006:CK2_PHOSPHO_SITE Casein kinase II phosphorylation site.|PS00007:TYR_PHOSPHO_SITE Tyrosine kinase phosphorylation site.|PS00008:MYRISTYL N-myristoylation site.	804	OG4_66383	9e-112	404	AGAP004302	|hypothetical protein|protein_coding|2R:54237853- 54242938:1|gene:AGAP004302	3	Plus	4998	1e-105	EOG4K98TH	A7UT32
contig07336	-	XP_001664157.1	hypothetical protein AaeL_AAEL003779 [Aedes aegypti]	5e-76	-	3-170:+3	-	504	OG4_66383	1e-76	286	AGAP004302	|hypothetical protein|protein_coding|2R:54237853- 54242938:1|gene:AGAP004302	-1	Minus	4998	1e-54	EOG4K98TH	A7UT32
contig13032	-	XP_001864844.1	conserved hypothetical protein [Culex quinquefasciatus]	0	-	239-427:+2	PS00008:MYRISTYL N-myristoylation site.	1892	OG4_66383	0	752	AGAP004302	|hypothetical protein|protein_coding|2R:54237853- 54242938:1|gene:AGAP004302	-2	Minus	4998	1e-154	EOG4K98TH	A7UT32
contig08678	GO:0008152,GO:0005506,GO:0003824	XP_001842418.1	cytochrome P450 9b2 [Culex quinquefasciatus]	e-101	-	312-416:+3	PS00005:PKC_PHOSPHO_SITE Protein kinase C phosphorylation site.|PS00009:AMIDATION Amidation site.	793	OG4_66380	3e-102	373	AGAP003522	|hypothetical protein|protein_coding|2R:39114041- 39115843:1|gene:AGAP003522	-3	Minus	1730	3e-44	EOG4XGXFJ	Q7QAV3
contig13253	GO:0005622	XP_001867386.1	zinc finger protein 224 [Culex quinquefasciatus]	0	-	27-1622:+3	PS00001:ASN_GLYCOSYLATION N-glycosylation site.|PS00005:PKC_PHOSPHO_SITE Protein kinase C phosphorylation site.|PS00006:CK2_PHOSPHO_SITE Casein kinase II phosphorylation site.|PS00008:MYRISTYL N-myristoylation site.|PS00009:AMIDATION Amidation site.|PS00028:ZINC_FINGER_C2H2_1 Zinc finger C2H2 type domain signature.	1623	OG4_66369	0	763	AGAP009068	|hypothetical protein|protein_coding|3R:25405516- 25407549:1|gene:AGAP009068	3	Plus	1857	3e-37	EOG4Z34W1	Q7PW73
contig02213	GO:0008233	XP_001657086.1	clip-domain serine protease, putative [Aedes aegypti]	e-125	-	549-680:+3	PS00006:CK2_PHOSPHO_SITE Casein kinase II phosphorylation site.	1195	OG4_66362	1e-125	451	AGAP003057	|Clip-Domain Serine Protease, family B.|protein_coding|2R:31600189-31603686:-1|gene:AGAP003057	-3	Minus	1495	1e-66
contig06803	GO:0005488	XP_001846878.1	transcription factor Sp8 [Culex quinquefasciatus]	e-127	-	302-397:+2	-	1420	OG4_66351	1e-127	441	AGAP011502	|hypothetical protein|protein_coding|3L:25667507-25668028:- 1|gene:AGAP011502	-2	Minus	333	1e-34	EOG40001D	Q7PN08
contig01695	-	XP_001846885.1	zinc finger protein 383 [Culex quinquefasciatus]	4e-94	-	3-122:+3	PS00005:PKC_PHOSPHO_SITE Protein kinase C phosphorylation site.|PS00006:CK2_PHOSPHO_SITE Casein kinase II phosphorylation site.	1086	OG4_66349	7e-95	349	AGAP011877	|hypothetical protein|protein_coding|3L:34604863- 34605842:1|gene:AGAP011877	-3	Minus	912	5e-59	EOG4WSTSN	Q7PZF0
contig21760	-	XP_002802132.1	PREDICTED: zinc finger protein 695-like [Macaca mulatta]	9e-07	par11_20	1-123:+1	PS00005:PKC_PHOSPHO_SITE Protein kinase C phosphorylation site.	353	OG4_66349	6e-06	51.2	AGAP011877	|hypothetical protein|protein_coding|3L:34604863- 34605842:1|gene:AGAP011877	-3	Minus	912	3e-09	EOG4WSTSN	Q7PZF0
contig05662	-	XP_001656681.1	hypothetical protein AaeL_AAEL003355 [Aedes aegypti]	7e-78	-	659-946:+2	PS00005:PKC_PHOSPHO_SITE Protein kinase C phosphorylation site.|PS00006:CK2_PHOSPHO_SITE Casein kinase II phosphorylation site.	1196	OG4_66340	1e-78	295	AGAP008270	|hypothetical protein|protein_coding|3R:8121472- 8123101:1|gene:AGAP008270	-3	Minus	1520	3e-65	EOG4DJHCR	A0NF30
contig06024	-	XP_001663547.1	hypothetical protein AaeL_AAEL003316 [Aedes aegypti]	1e-66	-	2-298:+2	PS00006:CK2_PHOSPHO_SITE Casein kinase II phosphorylation site.|PS00008:MYRISTYL N-myristoylation site.	1977	OG4_66337	3e-67	188	AGAP010384	|hypothetical protein|protein_coding|3L:2421129- 2422814:1|gene:AGAP010384	-2	Minus	1686	2e-36	EOG43XSKJ	A7USN1
contig00755	-	XP_001851262.1	conserved hypothetical protein [Culex quinquefasciatus]	2e-16	-	1-141:+1	PS00005:PKC_PHOSPHO_SITE Protein kinase C phosphorylation site.|PS00006:CK2_PHOSPHO_SITE Casein kinase II phosphorylation site.|PS00008:MYRISTYL N-myristoylation site.	223	OG4_66332	2e-17	89.4
contig17436	-	XP_001851262.1	conserved hypothetical protein [Culex quinquefasciatus]	6e-72	-	318-1031:+3	PS00005:PKC_PHOSPHO_SITE Protein kinase C phosphorylation site.|PS00006:CK2_PHOSPHO_SITE Casein kinase II phosphorylation site.|PS00008:MYRISTYL N-myristoylation site.|PS00009:AMIDATION Amidation site.	1032	OG4_66332	9e-73	275	AGAP009162	|hypothetical protein|protein_coding|3R:27937442-27938152:- 1|gene:AGAP009162	3	Plus	711	2e-47	EOG4XGXGP	A7UVA0
contig22825	-	XP_001851262.1	conserved hypothetical protein [Culex quinquefasciatus]	4e-06	-	1-123:+1	PS00001:ASN_GLYCOSYLATION N-glycosylation site.|PS00006:CK2_PHOSPHO_SITE Casein kinase II phosphorylation site.|PS00008:MYRISTYL N-myristoylation site.	213	OG4_66332	5e-07	54.7
contig00618	GO:0046914,GO:0019538,GO:0070011	XP_001842721.1	aminopeptidase 2, mitochondrial [Culex quinquefasciatus]	e-140	-	478-705:+1	PS00001:ASN_GLYCOSYLATION N-glycosylation site.|PS00008:MYRISTYL N-myristoylation site.	1147	OG4_66329	4e-141	403	AGAP012757	|hypothetical protein|protein_coding|UNKN:27434292- 27436767:1|gene:AGAP012757	-2	Minus	2013	2e-67	EOG48CZ9D	Q7QLD8
contig08517	-	XP_001862096.1	lachesin [Culex quinquefasciatus]	e-160	-	508-825:+1	PS00001:ASN_GLYCOSYLATION N-glycosylation site.|PS00006:CK2_PHOSPHO_SITE Casein kinase II phosphorylation site.|PS00008:MYRISTYL N-myristoylation site.	1536	OG4_66327	4e-161	570	AGAP004108	|hypothetical protein|protein_coding|2R:50045071-50046672:- 1|gene:AGAP004108	-1	Minus	1279	1e-155	EOG4GQNMQ	Q7QBA7
contig09067	GO:0010468,GO:0003677,GO:0006350	AAR86938.1	reverse transcriptase [Drosophila melanogaster]	7e-15	-	474-569:+3	-	698	OG4_66325	3e-09	63.9
contig09154	-	XP_001656328.1	hypothetical protein AaeL_AAEL003147 [Aedes aegypti]	0	-	-	-	1811	OG4_66323	0	815	AGAP003566	|hypothetical protein|protein_coding|2R:39539755-39542531:- 1|gene:AGAP003566	-3	Minus	2307	0	EOG4HQC29	Q5TT53
contig08838	-	XP_001663228.1	hypothetical protein AaeL_AAEL003113 [Aedes aegypti]	2e-86	-	602-829:+2	PS00005:PKC_PHOSPHO_SITE Protein kinase C phosphorylation site.|PS00008:MYRISTYL N-myristoylation site.	1186	OG4_66321	3e-87	324	AGAP006779	|hypothetical protein|protein_coding|2L:38170184-38171726:- 1|gene:AGAP006779	-2	Minus	1391	7e-73	EOG4QZ633	Q5TWG6
contig18579	GO:0004553,GO:0006026,GO:0043167	XP_001845529.1	conserved hypothetical protein [Culex quinquefasciatus]	e-106	-	272-988:+2	PS00004:CAMP_PHOSPHO_SITE cAMP- and cGMP-dependent protein kinase phosphorylation site.|PS00005:PKC_PHOSPHO_SITE Protein kinase C phosphorylation site.|PS00006:CK2_PHOSPHO_SITE Casein kinase II phosphorylation site.|PS00008:MYRISTYL N-myristoylation site.	990	OG4_66320	5e-107	336	AGAP007182	|hypothetical protein|protein_coding|2L:44081860- 44083237:1|gene:AGAP007182	2	Plus	1299	1e-96	EOG4VMCX8	Q7QJ13
contig03510	-	XP_001662899.1	hypothetical protein AaeL_AAEL003005 [Aedes aegypti]	3e-97	-	563-871:+2	PS00005:PKC_PHOSPHO_SITE Protein kinase C phosphorylation site.|PS00006:CK2_PHOSPHO_SITE Casein kinase II phosphorylation site.|PS00008:MYRISTYL N-myristoylation site.|PS00029:LEUCINE_ZIPPER Leucine zipper pattern.	1794	OG4_66309	5e-98	360	AGAP013434	|hypothetical protein|protein_coding|2R:4823462- 4825844:1|gene:AGAP013434	-3	Minus	1803	4e-61	EOG4BG7BV	NULL
contig08903	GO:0006810,GO:0031224,GO:0005234	XP_001859960.1	conserved hypothetical protein [Culex quinquefasciatus]	2e-26	-	307-624:+1	PS00001:ASN_GLYCOSYLATION N-glycosylation site.|PS00005:PKC_PHOSPHO_SITE Protein kinase C phosphorylation site.	834	OG4_66307	3e-27	124	AGAP001434	|hypothetical protein|protein_coding|2R:4848635-4895916:- 1|gene:AGAP001434	-3	Minus	1371	1e-33	EOG42BVQV	Q7PXJ5
contig04331	-	XP_001870550.1	zinc finger protein 200 [Culex quinquefasciatus]	e-118	-	461-691:+2	PS00001:ASN_GLYCOSYLATION N-glycosylation site.|PS00004:CAMP_PHOSPHO_SITE cAMP- and cGMP-dependent protein kinase phosphorylation site.|PS00005:PKC_PHOSPHO_SITE Protein kinase C phosphorylation site.	1466	OG4_66305	1e-118	428	AGAP001132	|hypothetical protein|protein_coding|2R:552870-555099:1|gene:AGAP001132	-2	Minus	1962	3e-53	EOG4DJHCC	Q7PWZ3
contig00536	GO:0004553,GO:0006026,GO:0043167	XP_001863386.1	brain chitinase and chia [Culex quinquefasciatus]	0	par156_2	888-1022:+3	PS00005:PKC_PHOSPHO_SITE Protein kinase C phosphorylation site.|PS00006:CK2_PHOSPHO_SITE Casein kinase II phosphorylation site.	1594	OG4_66304	0	682	AGAP013260	|hypothetical protein|protein_coding|2R:21573458-21575079:- 1|gene:AGAP013260	-1	Minus	1526	1e-162	EOG47SQXS	NULL
contig14767	GO:0046872,GO:0044464	XP_001656181.1	hypothetical protein AaeL_AAEL002930 [Aedes aegypti]	4e-47	-	210-368:+3	PS00005:PKC_PHOSPHO_SITE Protein kinase C phosphorylation site.|PS00006:CK2_PHOSPHO_SITE Casein kinase II phosphorylation site.	622	OG4_66303	5e-48	114	AGAP004580	|hypothetical protein|protein_coding|2R:57950856- 57952702:1|gene:AGAP004580	3	Plus	1767	3e-12	EOG44QRJ5	Q5TSV7
contig07402	GO:0046914	XP_001867197.1	conserved hypothetical protein [Culex quinquefasciatus]	2e-64	-	327-482:+3	PS00005:PKC_PHOSPHO_SITE Protein kinase C phosphorylation site.|PS00008:MYRISTYL N-myristoylation site.	495	OG4_66300	3e-65	248	AGAP013275	|hypothetical protein|protein_coding|X:7860156-7871725:- 1|gene:AGAP013275	-3	Minus	6909	3e-22	EOG4Q83CG	NULL
contig06757	-	XP_001662651.1	hypothetical protein AaeL_AAEL002889 [Aedes aegypti]	3e-23	par488_2	281-679:+2	PS00006:CK2_PHOSPHO_SITE Casein kinase II phosphorylation site.|PS00008:MYRISTYL N-myristoylation site.	772	OG4_66299	5e-24	113
contig07505	-	XP_001662651.1	hypothetical protein AaeL_AAEL002889 [Aedes aegypti]	4e-20	par488_2	220-366:+1	PS00004:CAMP_PHOSPHO_SITE cAMP- and cGMP-dependent protein kinase phosphorylation site.|PS00005:PKC_PHOSPHO_SITE Protein kinase C phosphorylation site.	565	OG4_66299	8e-21	101
contig08092	-	XP_001656016.1	hypothetical protein AaeL_AAEL002840 [Aedes aegypti]	e-111	par75_2	77-1327:+2	PS00001:ASN_GLYCOSYLATION N-glycosylation site.|PS00005:PKC_PHOSPHO_SITE Protein kinase C phosphorylation site.|PS00006:CK2_PHOSPHO_SITE Casein kinase II phosphorylation site.	1328	OG4_66295	2e-112	407
contig02023	GO:0005622	XP_001850264.1	conserved hypothetical protein [Culex quinquefasciatus]	1e-75	-	2-76:+2	PS00008:MYRISTYL N-myristoylation site.	977	OG4_66292	2e-76	287	AGAP003942	|hypothetical protein|protein_coding|2R:46608775- 46610857:1|gene:AGAP003942	-2	Minus	1784	3e-53	EOG4MPG6P	Q7Q2A4
contig03216	GO:0016787	XP_001848449.1	serine protease inhibitor [Culex quinquefasciatus]	e-135	-	231-695:+3	PS00001:ASN_GLYCOSYLATION N-glycosylation site.|PS00005:PKC_PHOSPHO_SITE Protein kinase C phosphorylation site.|PS00008:MYRISTYL N-myristoylation site.	1066	OG4_66286	2e-136	487	AGAP007692	|Serine Protease Inhibitor (serpin) homologue - unlikely to be inhibitory.|protein_coding|2L:49084812- 49086463:1|gene:AGAP007692	-1	Minus	1652	1e-108
contig19074	-	XP_001662182.1	serine protease inhibitor, serpin [Aedes aegypti]	1e-56	-	408-524:+3	PS00001:ASN_GLYCOSYLATION N-glycosylation site.|PS00006:CK2_PHOSPHO_SITE Casein kinase II phosphorylation site.|PS00294:PRENYLATION Prenyl group binding site (CAAX box).	596	OG4_66281	2e-57	223	AGAP007693	|Serine Protease Inhibitor (serpin), likely cleavage at R/V.|protein_coding|2L:49090665-49091952:- 1|gene:AGAP007693	-3	Minus	1200	5e-31
contig02433	GO:0003824	XP_001866266.1	4-coumarate-CoA ligase 1 [Culex quinquefasciatus]	e-180	-	910-1110:+1	-	1639	OG4_66279	0	635	AGAP008545	|hypothetical protein|protein_coding|3R:12414226-12415933:- 1|gene:AGAP008545	-3	Minus	1647	1e-129	EOG4F7M15	Q5TS93
contig17734	-	XP_001661956.1	hypothetical protein AaeL_AAEL002652 [Aedes aegypti]	e-138	-	858-1034:+3	PS00006:CK2_PHOSPHO_SITE Casein kinase II phosphorylation site.|PS00008:MYRISTYL N-myristoylation site.	2108	OG4_66275	2e-139	498	AGAP008738	|hypothetical protein|protein_coding|3R:16395718- 16398277:1|gene:AGAP008738	-1	Minus	1814	9e-70	EOG4ZGMTH	Q7PPL3
contig00028	-	XP_001845648.1	conserved hypothetical protein [Culex quinquefasciatus]	4e-15	-	1-426:+1	PS00005:PKC_PHOSPHO_SITE Protein kinase C phosphorylation site.|PS00006:CK2_PHOSPHO_SITE Casein kinase II phosphorylation site.|PS00008:MYRISTYL N-myristoylation site.	592	OG4_66273	6e-16	85.5	AGAP010470	|hypothetical protein|protein_coding|3L:4033434- 4034938:1|gene:AGAP010470	-3	Minus	843	4e-09	EOG42NGH0	Q7PGA6
contig08853	-	XP_001655718.1	Odorant-binding protein 56e, putative [Aedes aegypti]	6e-35	-	163-354:+1	PS00005:PKC_PHOSPHO_SITE Protein kinase C phosphorylation site.	563	OG4_66272	1e-35	150	AGAP012319	|odorant binding protein|protein_coding|3L:40171315- 40172237:1|gene:AGAP012319	-1	Minus	531	3e-26
contig07649	GO:0051234	XP_001863130.1	Odorant-binding protein 56e [Culex quinquefasciatus]	2e-59	-	1-420:+1	PS00005:PKC_PHOSPHO_SITE Protein kinase C phosphorylation site.|PS00006:CK2_PHOSPHO_SITE Casein kinase II phosphorylation site.	513	OG4_66267	3e-60	232	AGAP012324	|hypothetical protein|protein_coding|3L:40219631- 40220284:1|gene:AGAP012324	-1	Minus	429	4e-73	EOG4HT78Q	Q5TN67
contig08694	GO:0051234	XP_001863137.1	odorant-binding protein [Culex quinquefasciatus]	2e-41	-	-	-	560	OG4_66266	4e-42	172	AGAP012318	|odorant binding protein|protein_coding|3L:40168852-40169329:- 1|gene:AGAP012318	-2	Minus	396	2e-30
contig11081	-	XP_001868419.1	conserved hypothetical protein [Culex quinquefasciatus]	1e-27	-	1-348:+1	PS00005:PKC_PHOSPHO_SITE Protein kinase C phosphorylation site.|PS00006:CK2_PHOSPHO_SITE Casein kinase II phosphorylation site.	602	OG4_66264	2e-28	127	AGAP011795	|hypothetical protein|protein_coding|3L:33302656- 33304248:1|gene:AGAP011795	-1	Minus	1257	7e-06	EOG4NP5M2	A7UVG3
contig01319	-	XP_001655131.1	hypothetical protein AaeL_AAEL002397 [Aedes aegypti]	e-144	-	305-1411:+2	PS00001:ASN_GLYCOSYLATION N-glycosylation site.|PS00004:CAMP_PHOSPHO_SITE cAMP- and cGMP-dependent protein kinase phosphorylation site.|PS00005:PKC_PHOSPHO_SITE Protein kinase C phosphorylation site.|PS00006:CK2_PHOSPHO_SITE Casein kinase II phosphorylation site.|PS00008:MYRISTYL N-myristoylation site.	1412	OG4_66245	1e-144	515	AGAP005759	|hypothetical protein|protein_coding|2L:20299074-20300598:- 1|gene:AGAP005759	2	Plus	1335	1e-114	EOG4TX97K	A7UTV8
contig14476	-	XP_001661359.1	hypothetical protein AaeL_AAEL002352 [Aedes aegypti]	2e-55	-	537-776:+3	PS00008:MYRISTYL N-myristoylation site.	1207	OG4_66241	3e-56	221	AGAP000055	|hypothetical protein|protein_coding|X:894175-898770:1|gene:AGAP000055	-3	Minus	2031	4e-33
contig02710	GO:0046914,GO:0043231	XP_001847358.1	zinc finger protein [Culex quinquefasciatus]	e-147	-	98-1006:+2	PS00001:ASN_GLYCOSYLATION N-glycosylation site.|PS00005:PKC_PHOSPHO_SITE Protein kinase C phosphorylation site.|PS00006:CK2_PHOSPHO_SITE Casein kinase II phosphorylation site.|PS00009:AMIDATION Amidation site.|PS00028:ZINC_FINGER_C2H2_1 Zinc finger C2H2 type domain signature.	1006	OG4_66235	2e-148	526	AGAP010732	|hypothetical protein|protein_coding|3L:9018519- 9020105:1|gene:AGAP010732	2	Plus	792	1e-142	EOG4QJQ40	Q7QDZ5
contig16335	-	-	-	-	par11_20	-	-	153	OG4_66235	2e-06	52.8	AGAP010732	|hypothetical protein|protein_coding|3L:9018519- 9020105:1|gene:AGAP010732	-3	Minus	792	5e-08	EOG4QJQ40	Q7QDZ5
contig08962	-	XP_001865369.1	conserved hypothetical protein [Culex quinquefasciatus]	2e-39	-	3-170:+3	PS00001:ASN_GLYCOSYLATION N-glycosylation site.|PS00005:PKC_PHOSPHO_SITE Protein kinase C phosphorylation site.|PS00006:CK2_PHOSPHO_SITE Casein kinase II phosphorylation site.	516	OG4_66233	4e-40	165	AGAP006442	|hypothetical protein|protein_coding|2L:32055094- 32055857:1|gene:AGAP006442	-3	Minus	653	5e-35	EOG4C8694	Q7PP33
contig16680	GO:0070011	XP_001845103.1	procathepsin L3 [Culex quinquefasciatus]	7e-44	-	3-74:+3	-	336	OG4_66229	8e-45	180	AGAP001960	|hypothetical protein|protein_coding|2R:12866128-12869332:- 1|gene:AGAP001960	-2	Minus	1583	2e-49	EOG4KWH99	Q7PYI8
contig20932	-	XP_001870788.1	Juvenile hormone-inducible protein [Culex quinquefasciatus]	3e-57	-	229-447:+1	PS00005:PKC_PHOSPHO_SITE Protein kinase C phosphorylation site.|PS00009:AMIDATION Amidation site.	463	OG4_66225	5e-58	135	AGAP003855	|hypothetical protein|protein_coding|2R:44573881- 44576078:1|gene:AGAP003855	-1	Minus	1394	4e-63	EOG4RBP14	Q7QFT3
contig18365	-	XP_001654563.1	hypothetical protein AaeL_AAEL002074 [Aedes aegypti]	2e-08	-	229-459:+1	PS00005:PKC_PHOSPHO_SITE Protein kinase C phosphorylation site.|PS00008:MYRISTYL N-myristoylation site.	538	OG4_66222	3e-09	63.2	AGAP008715	|hypothetical protein|protein_coding|3R:15987986-15988614:- 1|gene:AGAP008715	1	Plus	502	2e-13	EOG42RBR5	Q7PPJ9
contig03405	-	XP_001654577.1	hypothetical protein AaeL_AAEL002059 [Aedes aegypti]	9e-54	-	2-310:+2	PS00001:ASN_GLYCOSYLATION N-glycosylation site.|PS00004:CAMP_PHOSPHO_SITE cAMP- and cGMP-dependent protein kinase phosphorylation site.|PS00005:PKC_PHOSPHO_SITE Protein kinase C phosphorylation site.|PS00008:MYRISTYL N-myristoylation site.	765	OG4_66220	2e-54	214
contig17117	-	XP_001654577.1	hypothetical protein AaeL_AAEL002059 [Aedes aegypti]	5e-21	-	3-491:+3	PS00001:ASN_GLYCOSYLATION N-glycosylation site.|PS00005:PKC_PHOSPHO_SITE Protein kinase C phosphorylation site.|PS00006:CK2_PHOSPHO_SITE Casein kinase II phosphorylation site.|PS00008:MYRISTYL N-myristoylation site.	492	OG4_66220	8e-22	104
contig17652	-	XP_001660794.1	hypothetical protein AaeL_AAEL002036 [Aedes aegypti]	2e-51	-	162-737:+3	PS00005:PKC_PHOSPHO_SITE Protein kinase C phosphorylation site.|PS00006:CK2_PHOSPHO_SITE Casein kinase II phosphorylation site.|PS00008:MYRISTYL N-myristoylation site.	737	OG4_66215	4e-52	206
contig17898	GO:0046872	XP_001844666.1	conserved hypothetical protein [Culex quinquefasciatus]	1e-61	-	617-1039:+2	PS00006:CK2_PHOSPHO_SITE Casein kinase II phosphorylation site.|PS00008:MYRISTYL N-myristoylation site.|PS00009:AMIDATION Amidation site.|PS00430:TONB_DEPENDENT_REC_1 TonB-dependent receptor proteins signature 1.	1281	OG4_66211	1e-45	186	AGAP008067	|hypothetical protein|protein_coding|3R:5010619- 5011296:1|gene:AGAP008067	-2	Minus	678	3e-40	EOG4QBZNT	A0NF61
contig01674	-	XP_001660802.1	hypothetical protein AaeL_AAEL001958 [Aedes aegypti]	1e-42	-	3-206:+3	-	679	OG4_66210	2e-43	177	AGAP008040	|hypothetical protein|protein_coding|3R:4798709-4800283:- 1|gene:AGAP008040	-3	Minus	1421	7e-15	EOG48GTKV	A7UUR2
contig12926	-	XP_001654346.1	hypothetical protein AaeL_AAEL001953 [Aedes aegypti]	0	-	226-462:+1	PS00004:CAMP_PHOSPHO_SITE cAMP- and cGMP-dependent protein kinase phosphorylation site.|PS00005:PKC_PHOSPHO_SITE Protein kinase C phosphorylation site.|PS00006:CK2_PHOSPHO_SITE Casein kinase II phosphorylation site.	2960	OG4_66209	0	653	AGAP005399	|hypothetical protein|protein_coding|2L:15035025- 15038781:1|gene:AGAP005399	-2	Minus	3167	1e-104	EOG4DR7TQ	Q7PP22
contig08001	-	XP_001654218.1	hypothetical protein AaeL_AAEL001888 [Aedes aegypti]	1e-74	-	16-1365:+1	PS00001:ASN_GLYCOSYLATION N-glycosylation site.|PS00004:CAMP_PHOSPHO_SITE cAMP- and cGMP-dependent protein kinase phosphorylation site.|PS00005:PKC_PHOSPHO_SITE Protein kinase C phosphorylation site.|PS00006:CK2_PHOSPHO_SITE Casein kinase II phosphorylation site.|PS00008:MYRISTYL N-myristoylation site.	1367	OG4_66205	2e-75	285	AGAP009144	|hypothetical protein|protein_coding|3R:27494353- 27496837:1|gene:AGAP009144	1	Plus	1251	2e-47
contig15278	-	XP_001654164.1	hypothetical protein AaeL_AAEL001860 [Aedes aegypti]	5e-41	-	2-103:+2	PS00005:PKC_PHOSPHO_SITE Protein kinase C phosphorylation site.|PS00342:MICROBODIES_CTER Microbodies C-terminal targeting signal.	644	OG4_66203	8e-42	171	AGAP013773	|hypothetical protein|protein_coding|3R:3986652- 3987698:1|gene:AGAP013773	-2	Minus	773	4e-31
contig02328	GO:0016757	XP_001660379.1	glucosyl/glucuronosyl transferases [Aedes aegypti]	0	-	409-543:+1	PS00006:CK2_PHOSPHO_SITE Casein kinase II phosphorylation site.|PS00008:MYRISTYL N-myristoylation site.	1482	OG4_66199	0	405	AGAP008401	|hypothetical protein|protein_coding|3R:10348621- 10355222:1|gene:AGAP008401	-1	Minus	3129	1e-163	EOG4V15FX	Q5TQB0
contig04295	-	XP_001653989.1	leucine-rich transmembrane protein, putative [Aedes aegypti]	e-151	-	10-1452:+1	PS00001:ASN_GLYCOSYLATION N-glycosylation site.|PS00004:CAMP_PHOSPHO_SITE cAMP- and cGMP-dependent protein kinase phosphorylation site.|PS00005:PKC_PHOSPHO_SITE Protein kinase C phosphorylation site.|PS00006:CK2_PHOSPHO_SITE Casein kinase II phosphorylation site.|PS00008:MYRISTYL N-myristoylation site.|PS00029:LEUCINE_ZIPPER Leucine zipper pattern.	1453	OG4_66189	3e-152	540	AGAP007061	|hypothetical protein|protein_coding|2L:42071847-42076115:- 1|gene:AGAP007061	1	Plus	3891	4e-83	EOG4CJSZF	Q5TWN6
contig09395	GO:0050794	XP_001653989.1	leucine-rich transmembrane protein, putative [Aedes aegypti]	7e-91	-	227-652:+2	PS00001:ASN_GLYCOSYLATION N-glycosylation site.|PS00005:PKC_PHOSPHO_SITE Protein kinase C phosphorylation site.|PS00006:CK2_PHOSPHO_SITE Casein kinase II phosphorylation site.|PS00008:MYRISTYL N-myristoylation site.	739	OG4_66189	1e-91	337	AGAP007061	|hypothetical protein|protein_coding|2L:42071847-42076115:- 1|gene:AGAP007061	-2	Minus	3891	3e-63	EOG4CJSZF	Q5TWN6
contig04548	-	XP_001865420.1	adenylate cyclase [Culex quinquefasciatus]	e-106	-	81-449:+3	PS00001:ASN_GLYCOSYLATION N-glycosylation site.|PS00005:PKC_PHOSPHO_SITE Protein kinase C phosphorylation site.|PS00006:CK2_PHOSPHO_SITE Casein kinase II phosphorylation site.|PS00008:MYRISTYL N-myristoylation site.	1064	OG4_66184	2e-107	390	AGAP005318	|hypothetical protein|protein_coding|2L:14025685-14027329:- 1|gene:AGAP005318	-2	Minus	1419	5e-82	EOG43TXCN	Q5TRR9
contig11752	-	XP_001659951.1	adenylate cyclase [Aedes aegypti]	e-110	-	120-1151:+3	PS00001:ASN_GLYCOSYLATION N-glycosylation site.|PS00005:PKC_PHOSPHO_SITE Protein kinase C phosphorylation site.|PS00006:CK2_PHOSPHO_SITE Casein kinase II phosphorylation site.|PS00007:TYR_PHOSPHO_SITE Tyrosine kinase phosphorylation site.|PS00008:MYRISTYL N-myristoylation site.|PS00009:AMIDATION Amidation site.	1153	OG4_66179	2e-111	404	AGAP005319	|hypothetical protein|protein_coding|2L:14029963- 14031822:1|gene:AGAP005319	3	Plus	1599	5e-99	EOG44B8HX	Q7PNX3
contig09653	-	XP_001659755.1	hypothetical protein AaeL_AAEL001600 [Aedes aegypti]	7e-80	par13_6	106-936:+1	PS00001:ASN_GLYCOSYLATION N-glycosylation site.|PS00004:CAMP_PHOSPHO_SITE cAMP- and cGMP-dependent protein kinase phosphorylation site.|PS00005:PKC_PHOSPHO_SITE Protein kinase C phosphorylation site.|PS00006:CK2_PHOSPHO_SITE Casein kinase II phosphorylation site.|PS00008:MYRISTYL N-myristoylation site.	2285	OG4_66175	2e-79	299	AGAP010066	|hypothetical protein|protein_coding|3R:48537995-48539113:- 1|gene:AGAP010066	-2	Minus	821	2e-64	EOG4N8PN2	Q7PDE1
contig15971	-	XP_001653546.1	hypothetical protein AaeL_AAEL001594 [Aedes aegypti]	e-108	-	472-678:+1	PS00005:PKC_PHOSPHO_SITE Protein kinase C phosphorylation site.|PS00006:CK2_PHOSPHO_SITE Casein kinase II phosphorylation site.	1549	OG4_66173	4e-109	397	AGAP004651	|hypothetical protein|protein_coding|2R:59549568- 59552514:1|gene:AGAP004651	-2	Minus	2792	3e-34	EOG4H70TN	Q5TQS0
contig17915	-	XP_001841824.1	conserved hypothetical protein [Culex quinquefasciatus]	e-169	-	222-368:+3	-	1476	OG4_66172	1e-169	598	AGAP007612	|hypothetical protein|protein_coding|2L:48255001-48258120:- 1|gene:AGAP007612	-3	Minus	2693	1e-124	EOG4P5HRK	Q7QJQ1
contig17916	-	XP_001841824.1	conserved hypothetical protein [Culex quinquefasciatus]	2e-60	par183_2	198-386:+3	PS00004:CAMP_PHOSPHO_SITE cAMP- and cGMP-dependent protein kinase phosphorylation site.|PS00006:CK2_PHOSPHO_SITE Casein kinase II phosphorylation site.	708	OG4_66172	3e-61	236	AGAP007612	|hypothetical protein|protein_coding|2L:48255001-48258120:- 1|gene:AGAP007612	-3	Minus	2693	5e-34	EOG4P5HRK	Q7QJQ1
contig17917	-	XP_001841824.1	conserved hypothetical protein [Culex quinquefasciatus]	1e-72	par183_2	2-151:+2	PS00004:CAMP_PHOSPHO_SITE cAMP- and cGMP-dependent protein kinase phosphorylation site.|PS00005:PKC_PHOSPHO_SITE Protein kinase C phosphorylation site.|PS00008:MYRISTYL N-myristoylation site.	831	OG4_66172	2e-73	277	AGAP007612	|hypothetical protein|protein_coding|2L:48255001-48258120:- 1|gene:AGAP007612	-3	Minus	2693	2e-46	EOG4P5HRK	Q7QJQ1
[truncated: 24,948 more rows]

## Sheet: Wyeomyia Singletons Summary
Additional File 8. Contig & Singleton annotations
[truncated: 54,419 more rows]
